# Supplementary material for: Diversity and structural differences of bacterial microbial communities in rhizocompartments of desert leguminous plants
Source: PLoS One. 2020 Dec 22;15(12):e0241057. doi: 10.1371/journal.pone.0241057 (PMC7755220; doi:10.1371/journal.pone.0241057)
Supplement: S1 Table — (XLSX) [file pone.0241057.s002.xlsx]

## Sheet: Phylum
Major contributing phyla			CM-Caragana microphylla			HM-Hedysarum mongolicum				HS-Hedysarum scoparium
CM-Top 10 phyla	Root		Rhizosphere soil		Root zone soil		Bulk		Rhizocompartments effect
	%± SE	P	%± SE	P	%± SE	P	%± SE	P	F	P			S1 Table: Analysis of the significance of differences in the mean relative abundances (±SE) of major contributing bacterial taxa in the four rhizocompartments of the three leguminous plants at phylum-order-genus levels.Normal distributions and homoscedasticity of variances of the data were checked with the Kolmogorov-Smirnov test and was analyzed using either Bartlett’s test. Significant differen…
Proteobacteria	62.51%±2.02%	a	35.02%±1.40%	b	25.08%±0.73%	c	25.29%±4.13%	c	101.6	<0.01	Fig.4
Actinobacteria	23.18%±1.66%	c	37.54%±0.06%	b	52.83%±0.26%	a	53.94%±4.04%	a	171.43	<0.01	Fig.4
Bacteroidetes	4.01%±0.98%	a	4.68%±0.55%	a	1.65%±0.27%	b	0.92%±0.27%	b	6.897	0.01	Fig.4
Acidobacteria	2.09%±0.56%	b	2.79%±0.03%	a	3.28%±0.36%	a	2.72%±0.08%	ab	2.12	0.18
Chloroflexi	2.50%±1.00%	b	7.72%±2.04%	a	7.12%±1.61%	a	6.44%±1.53%	a	4.12	0.049
Saccharibacteria	0.59%±0.13%	b	1.68%±0.35%	a	0.49%±0.09%	b	0.27%±0.13%	b	9.79	<0.01
Planctomycetes	2.84%±1.43%	a	1.25%±0.18%	a	1.46%±0.49%	a	1.55%±0.27%	a	0.87	0.49
Gemmatimonadetes	0.48%±0.08%	b	3.95%±0.63%	a	3.62%±1.41%	a	6.47%±1.23%	a	6.2	0.043
Verrucomicrobia	0.66%±0.13%	a	1.59%±0.72%	a	1.05%±0.66%	a	1.02%±0.21%	a	0.57	0.65
Firmicutes	0.32%±0.07%	a	0.82%±0.18%	a	0.75%±0.22%	a	1.12%±0.1%	a	2.805	0.11
Total	0.9918		0.9704		0.9733		0.9974
HM-Top 10 Phyla	Root		Rhizosphere soil		Root zone soil		Bulk		Rhizocompartments effect
	%± SE	P	%± SE	P	%± SE	P	%± SE	P	F	P
Proteobacteria	64.9%±3.00%	a	26.95%±2.96%	b	28.96%±1.03%	b	22.03%±0.7%	c	80.44	<0.01	Fig.4
Actinobacteria	21.69%±0.27%	b	47.92%±6.17%	a	45.23%±1.39%	a	53.37%±1.54%	a	19.97	<0.01	Fig.4
Bacteroidetes	7.20%±0.99%	a	3.90%±1.71%	b	2.39%±0.3%	b	1.62%±0.38%	c	6.12	0.02	Fig.4
Acidobacteria	1.32%±0.90%	a	2.56%±0.90%	a	2.87%±0.01%	a	2.72%±0.08%	a	2.12	0.36
Chloroflexi	1.03%±0.06%	b	8.52%±1.27%	a	5.2%±0.18%	a	7.44%±1.53%	a	12.49	<0.01
Saccharibacteria	1.49%±0.97%	a	0.65%±0.19%	a	0.21%±0.03%	a	0.27%±0.13%	a	1.4	0.31
Planctomycetes	0.31%±0.09%	a	0.48%±0.04%	a	0.74%±0.03%	a	1.55%±0.27%	a	14.42	0.34
Gemmatimonadetes	0.65%±0.20%	b	4.35%±1.12%	a	7.29%±0.21%	a	6.47%±1.23%	a	20.27	<0.01
Verrucomicrobia	0.17%±0.06%	b	1.00%±0.43%	b	2.83%±0.15%	a	1.02%±0.21%	b	32.35	<0.01
Firmicutes	0.21%±0.05%	a	0.91%±0.41%	a	0.41%±0.06%	a	1.12%±0.1%	a	2.6	0.12
Total	0.9897		0.9724		0.9613		0.9761
HS-Top 10 Phyla	Root		Rhizosphere soil		Root zone soil		Bulk		Rhizocompartments effect
	%± SE	P	%± SE	P	%± SE	P	%± SE	P	F	P
Proteobacteria	51.16%±1.57%	a	34.97%±3.68%	b	20.89%±3.6%	c	17.85%±1.6%	c	35.78	<0.01	Fig.4
Actinobacteria	28.96%±5.00%	c	41.65%±5.23%	b	55.37%±3.49%	a	55.55%±1.63%	a	10.03	0.04	Fig.4
Bacteroidetes	11.37%±4.78%	a	3.25%±0.64%	b	0.94%±0.31%	c	1.30%±0.97%	c	4.3	0.04	Fig.4
Acidobacteria	2.11%±1.60%	a	3.07%±0.82%	a	2.40%±0.26%	a	2.72%±0.08%	a	0.19	0.9
Chloroflexi	1.35%±0.55%	b	6.39%±1.11%	a	7.58%±0.80%	a	8.44%±1.53%	a	9.99	0.04
Saccharibacteria	1.97%±1.25%	a	0.42%±0.10%	a	0.30%±0.10%	a	0.27%±0.13%	a	1.51	0.28
Planctomycetes	0.32%±0.08%	b	0.63%±0.04%	b	1.03%±0.12%	a	1.55%±0.27%	a	8.4	0.07
Gemmatimonadetes	0.74%±0.17%	b	4.66%±0.36%	a	5.96%±1.11%	a	6.47%±1.23%	a	10.518	0.04
Verrucomicrobia	0.37%±0.13%	a	0.98%±0.13%	a	0.68%±0.14%	a	1.02%±0.21%	a	3.25	0.08
Firmicutes	0.16%±0.05%	c	0.85%±0.05%	b	1.65%±0.24%	a	1.12%±0.10%	a	18.31	0.01
Total	0.9851		0.9687		0.968		0.9629

## Sheet: Order 
Major contributing orders			CM-Caragana microphylla			HM-Hedysarum mongolicum				HS-Hedysarum scoparium
CM-Top 10 Orders	Root		Rhizosphere soil		Root zone soil		Bulk		Rhizocompartments effect
	%± SE	P	%± SE	P	%± SE	P	%± SE	P	F	P			S1 Table: Analysis of the significance of differences in the mean relative abundances (±SE) of major contributing bacterial taxa in the four rhizocompartments of the three leguminous plants at phylum-order-genus levels.Normal distributions and homoscedasticity of variances of the data were checked with the Kolmogorov-Smirnov test and was analyzed using either Bartlett’s test. Significant differen…
Rhizobiales	34.3%±3.25%	a	11.31%±0.79%	b	9.40%±0.61%	c	8.68%±1.41%	c	49.8036	<0.01	Fig.4
Rhodospirillales	6.76%±2.03%	a	2.37%±0.47%	b	1.81%±0.14%	b	1.79%±0.12%	b	6.02679	0.0189162	Fig.4
Xanthomonadales	6.27%±1.34%	a	2.19%±0.12%	b	1.22%±0.11%	c	0.97%±0.06%	c	13.2183	<0.01	Fig.4
Pseudonocardiales	4.82%±2.63%	a	1.31%±0.38%	a	2.15%±0.71%	a	0.92%±0.18%	a	1.61901	0.260178
Myxococcales	4.62%±2.88%	a	1.21%±0.24%	a	2.34%±0.7%	a	1.12%±0.25%	a	0.402536	0.755225
Micromonosporales	4.62%±2.88%	a	1.21%±0.24%	a	2.34%±0.7%	a	1.12%±0.25%	a	1.19123	0.372851
Corynebacteriales	4.43%±2.62%	a	1.14%±0.24%	a	1.7%±0.22%	a	0.74%±0.06%	a	1.60242	0.263717
Burkholderiales	3.59%±1.41%	a	3.47%±0.43%	a	2.17%±0.18%	a	0.87%±0.27%	a	2.83507	0.106067
Caulobacterales	3.35%±0.9%	a	0.91%±0.12%	b	0.55%±0.21%	c	0.63%±0.19%	c	9.23001	<0.01
Sphingomonadales	3.23%±0.39%	a	3.17%±0.39%	a	2.56%±0.86%	a	1.13%±0.62%	a	2.67671	0.118063
Total	0.7599		0.2829		0.2624		0.1797
HM-Top 10 Orders	Root		Rhizosphere soil		Root zone soil		Bulk		Rhizocompartments effect
	%± SE	P	%± SE	P	%± SE	P	%± SE	P	F	P
Rhizobiales	27.73%±6.42%	a	8.6%±0.93%	b	7.43%±0.04%	b	6.32%±0.53%	c	9.773	<0.01	Fig.4
Burkholderiales	13.39%±1.00%	a	2.52%±0.32%	b	2.46%±0.15%	b	0.87%±0.27%	c	111.056	<0.01	Fig.4
Sphingomonadales	6.45%±0.23%	a	5.08%±1.50%	a	1.13%±0.03%	c	2.26%±0.29%	b	5.172	0.0280108	Fig.4
Micrococcales	6.45%±0.23%	a	4.71%±0.37%	a	1.04%±0.14%	b	3.08%±1.40%	b	9.2	<0.01
Sphingobacteriales	4.17%±0.66%	a	2.38%±1.2%	a	1.3%±0.13%	b	0.79%±0.46%	b	4.44	0.0417313
Caulobacterales	3.69%±1.14%	a	0.79%±0.14%	b	0.58%±0.07%	b	0.29%±0.05%	b	7.57948	0.0100435
Xanthomonadales	3.08%±0.93%	a	1.25%±0.14%	b	1.39%±0.16%	b	0.97%±0.06%	b	4.00526	0.0517401
Pseudonocardiales	2.37%±0.71%	a	1.49%±0.32%	a	1.52%±0.44%	a	0.92%±0.18%	a	4.51	0.245866
Propionibacteriales	2.14%±0.38%	b	4.1%±1.00%	a	1.29%±0.06%	b	2.07%±0.7%	b	3.51175	0.0690067
Cytophagales	1.94%±0.16%	a	1.2%±0.51%	a	0.82%±0.21%	a	0.47%±0.03%	a	3.4	0.07
Total	0.7141		0.3212		0.1896		0.1804
HS-Top 10 Orders	Root		Rhizosphere soil		Root zone soil		Bulk		Rhizocompartments effect
	%± SE	P	%± SE	P	%± SE	P	%± SE	P	F	P
Rhizobiales	21.48%±2.65%	a	10.45%±1.21%	b	5.58%±1.43%	c	4.30%±1.09%	c	20.06	<0.01	Fig.4
Xanthomonadales	7.21%±3.11%	a	2.22%±0.38%	b	1.02%±0.22%	b	0.97%±0.06%	c	3.54377	0.0476875	Fig.4
Streptomycetales	6.67%±3.14%	a	1.37%±0.15%	b	1.43%±0.3%	b	1.01%±0.05%	b	5.89426	0.0219709	Fig.4
Burkholderiales	5.18%±2.38%	a	4.21%±1.00%	a	1.5%±0.55%	a	0.87%±0.27%	a	2.46633	0.136698
Pseudonocardiales	4.78%±3.22%	a	1.36%±0.28%	a	1.26%±0.31%	a	0.92%±0.18%	a	1.2409	0.357169
Flavobacteriales	4.64%±4.38%	a	0.43%±0.16%	a	0.03%±0.02%	a	0.01%±0.01%	a	1.05544	0.419948
Sphingobacteriales	4.24%±1.68%	a	1.7%±0.32%	a	0.4%±0.1%	b	0.79%±0.46%	a	4.451	0.0417325
Rhodospirillales	4.13%±1.12%	a	2.36%±0.4%	a	1.16%±0.22%	b	0.98%±0.27%	b	5.49091	0.0241339
Micromonosporales	3.61%±1.89%	a	1.95%±0.49%	a	1.92%±0.45%	a	1.12%±0.25%	a	1.07938	0.411169
Sphingomonadales	3.48%±2.05%	a	2.7%±0.28%	a	1.55%±0.42%	a	1.13%±0.62%	a	0.950024	0.461198
Total	0.6542		0.2875		0.1585		0.121

## Sheet: Genus
Major contributing genera			CM-Caragana microphylla			HM-Hedysarum mongolicum				HS-Hedysarum scoparium
CM-Top 10 Genera	Root		Rhizosphere soil		Root zone soil		Bulk		Rhizocompartments effect				S1 Table: Analysis of the significance of differences in the mean relative abundances (±SE) of major contributing bacterial taxa in the four rhizocompartments of the three leguminous plants at phylum-order-genus levels.Normal distributions and homoscedasticity of variances of the data were checked with the Kolmogorov-Smirnov test and was analyzed using either Bartlett’s test. Significant differen…
	%± SE	P	%± SE	P	%± SE	P	%± SE	P	F	P
Bradyrhizobium	7.27%±1.12%	a	0.67%±0.16%	b	0.45%±0.05%	b	0.22%±0.02%	c	36.8997	<0.01	Fig.4
Mycobacterium	4.39%±2.61%	a	1.08%±0.23%	c	1.60%±0.22%	b	0.90%±0.19%	c	4.60579	0.0299493	Fig.4
Rhizobium	4.21%±2.23%	a	1.3%±0.72%	b	0.62%±0.18%	c	0.07%±0.03%	b	3.85551	0.0377507	Fig.4
Variibacter	2.89%±0.41%	a	0.93%±0.12%	b	0.63%±0.06%	b	0.41%±0.03%	b	28.2946	<0.01
Bosea	2.51%±2.15%	a	0.22%±0.06%	a	0.23%±0.09%	a	0.03%±0.01%	a	1.20527	0.368338
Steroidobacter	2.4%±0.6%	a	0.26%±0.03%	b	0.29%±0.05%	b	0.17%±0.02%	b	11.9924	0.00249074
Streptomyces	1.81%±1.17%	a	1.34%±0.3%	a	2.36%±0.33%	a	0.94%±0.03%	a	0.951958	0.460402
Phenylobacterium	1.77%±1.06%	a	0.2%±0.03%	a	0.13%±0.04%	a	0.07%±0.04%	a	2.37521	0.145882
Phyllobacterium	1.74%±1.32%	a	0.59%±0.06%	a	0.29%±0.18%	a	0.02%±0.01%	a	1.28795	0.343018
Roseiflexus	1.56%±0.98%	a	2.67%±0.73%	a	1.27%±0.48%	a	2.06%±0.59%	a	0.726415	0.564263
Total	0.3055		0.0926		0.2624		0.0787
HM-Top 10 Genera	Root		Rhizosphere soil		Root zone soil		Bulk		Rhizocompartments effect
	%± SE	P	%± SE	P	%± SE	P	%± SE	P	F	P
Rhizobium	9.65%±1.88%	a	0.81%±0.31%	b	0.23%±0.02%	b	0.38%±0.16%	b	23.84	<0.01	Fig.4
Sphingomonas	8.79%±5.72%	a	1.74%±0.12%	a	1.15%±0.06%	a	1.11%±0.22%	a	1.81	0.22	Fig.4
Massilia	3.26%±1.03%	a	0.16%±0.07%	b	0.08%±0.02%	c	0.06%±0.05%	c	9.33	0.01	Fig.4
Bosea	2.25%±1.35%	a	0.21%±0.1%	a	0.05%±0.01%	a	0.03%±0.01%	a	2.55	0.13
Caulobacter	2.12%±1.21%	a	0.23%±0.1%	a	0.14%±0.05%	a	0.02%±0.01%	a	2.72	0.11
Niastella	1.88%±1.01%	a	0.36%±0.14%	a	0.34%±0.08%	a	0.08%±0.04%	a	2.57	0.13
Mycobacterium	1.81%±0.15%	a	1.19%±0.27%	a	1.22%±0.06%	a	0.71%±0.06%	b	7.6	0.01
Microbacterium	1.61%±0.54%	a	0.41%±0.19%	a	0.06%±0.01%	b	0.07%±0.06%	b	6.39	0.02
Variibacter	1.35%±0.28%	a	0.78%±0.18%	a	1.01%±0.03%	a	0.41%±0.03%	b	5.51	0.02
Promicromonospora	1.24%±0.87%	a	0.09%±0.02%	a	0.09%±0.04%	a	0.05%±0.03%	a	1.79	0.23
Total	0.3396		0.0598		0.0437		0.0292
HS-Top 10 Genera	Root		Rhizosphere soil		Root zone soil		Bulk		Rhizocompartments effect
	%± SE	P	%± SE	P	%± SE	P	%± SE	P	F	P
Ohtaekwangia	8.79%±5.72%	a	1.74%±0.12%	b	1.15%±0.06%	c	0.08%±0.04%	d	7.24661	0.0114109	Fig.4
Streptomyces	6.56%±3.18%	a	1.29%±0.13%	b	1.39%±0.29%	b	0.99%±0.03%	b	3.81707	0.0351811	Fig.4
Caulobacter	3.57%±2.6%	a	0.14%±0.04%	b	0.03%±0.01%	c	0.01%±0%	c	3.51014	0.0490739	Fig.4
Gaiella	3.26%±1.03%	a	0.16%±0.07%	a	0.08%±0.02%	b	0.06%±0.05%	b	11.6412	0.00273872
Steroidobacter	2.77%±1.94%	a	0.34%±0.05%	a	0.17%±0.01%	a	0.17%±0.02%	a	1.71788	0.240228
Variovorax	2.22%±1.01%	a	0.61%±0.08%	a	0.03%±0.02%	a	0.01%±0.007%	a	3.43	0.07
Blastococcus	2.25%±1.35%	a	0.21%±0.10%	a	0.05%±0.01%	a	0.03%±0.01%	a	1.12571	0.394774
Inquilinus	1.88%±1.01%	a	0.36%±0.14%	a	0.34%±0.08%	a	0.08%±0.04%	a	1.63817	0.256163
Haliangium	1.81%±0.15%	a	1.19%±0.27%	a	1.22%±0.06%	a	0.71%±0.06%	a	3.54666	0.0675703
Variibacter	1.80%±0.58%	a	0.89%±0.12%	b	0.57%±0.16%	b	0.41%±0.03%	b	4.06574	0.0500123
Total	0.3491		0.0693		0.0503		0.0255
