# Supplementary material for: Diversity and structural differences of bacterial microbial communities in rhizocompartments of desert leguminous plants
Source: PLoS One. 2020 Dec 22;15(12):e0241057. doi: 10.1371/journal.pone.0241057 (PMC7755220; doi:10.1371/journal.pone.0241057)
Supplement: S2 Table — (XLSX) [file pone.0241057.s003.xlsx]

## Sheet: R-Bulk-Raw data
S2 Table: The enrichment and filtration effects of OTUs among rhizocompartments.
OUT (5946)	mean(group R)	variance(group1)	stderr(group1)	mean(group Bulk)	variance(group2)	stderr(group2)	p-value	q-value		S2 Table: The enrichment and filtration effects of OTUs among rhizocompartments. The Venn diagram shown in Figure 5 was generated using only one control group, whereas the other three groups were used for comparison, only two groups of OTUs that were significantly different were listed. In other words, each of the R, RS, and RZ groups of the OTU data was compared with the Bulk control group OTU. …
OTU_1	0	0	0	0.000122	0	6.3e-05	0.061989	1
OTU_10	0.000122	0	7.7e-05	5.2e-05	0	5.2e-05	0.674336	1
OTU_100	0	0	0	0	0	0	1	1
OTU_1000	0	0	0	0	0	0	1	1
OTU_1001	6e-06	0	6e-06	0	0	0	1	1
OTU_1002	6e-06	0	6e-06	0	0	0	1	1
OTU_1003	0	0	0	0	0	0	1	1
OTU_1004	0	0	0	0	0	0	1	1
OTU_1005	0	0	0	0	0	0	1	1
OTU_1006	6e-06	0	6e-06	0	0	0	1	1
OTU_1007	0	0	0	0	0	0	1	1
OTU_1008	6e-06	0	6e-06	0	0	0	1	1
OTU_1009	0	0	0	0	0	0	1	1
OTU_101	0	0	0	3.5e-05	0	1.7e-05	0.062499	1
OTU_1010	6e-06	0	6e-06	0	0	0	1	1
OTU_1011	0	0	0	0	0	0	1	1
OTU_1012	0	0	0	0	0	0	1	1
OTU_1013	4.1e-05	0	4.1e-05	0	0	0	0.204033	1
OTU_1014	0	0	0	0	0	0	1	1
OTU_1015	0.000163	0	2.4e-05	0.001818	0	0.000175	0.000122	0.060102
OTU_1017	0	0	0	3.5e-05	0	3.5e-05	0.062499	1
OTU_1018	1.2e-05	0	8e-06	0	0	0	1	1
OTU_102	0	0	0	0.000105	0	6.1e-05	0.108683	1
OTU_1020	0.003124	7.2e-05	0.002836	0.000175	0	0.000126	0.434153	1
OTU_1021	0.002733	6e-05	0.002577	1.7e-05	0	1.7e-05	0.427902	1
OTU_1022	0.003322	1.7e-05	0.001366	0.000192	0	0.000115	0.02763	1
OTU_1023	0.0038	2.7e-05	0.001742	0.001066	0	0.000275	0.161293	1
OTU_1024	6e-06	0	6e-06	0.000227	0	0.000177	0.32869	1
OTU_1025	6.4e-05	0	1.9e-05	0.000577	0	0.000349	0.208751	1
OTU_1026	0.000437	0	0.000223	0.000105	0	6.1e-05	0.218757	1
OTU_1027	0.00035	0	0.000184	0.000647	0	0.000115	0.265074	1
OTU_1028	6e-06	0	6e-06	0.00042	0	9.1e-05	0.000998	0.165546
OTU_1029	0.000478	0	0.000223	0.000262	0	0.000109	0.605319	1
OTU_103	0	0	0	1.7e-05	0	1.7e-05	0.25	1
OTU_1030	0.00014	0	5e-05	0.000367	0	0.00016	0.271866	1
OTU_1031	3.5e-05	0	1.7e-05	0.000227	0	0.000149	0.310221	1
OTU_1032	1.7e-05	0	9e-06	0.001661	2e-06	0.000743	0.032189	1
OTU_1033	7e-05	0	5.7e-05	0	0	0	0.340899	1
OTU_1034	0	0	0	0.00028	0	0.000115	0.018631	0.923766
OTU_1035	0	0	0	0.00035	0	0.000197	0.099691	1
OTU_1036	1.7e-05	0	1.2e-05	0.000105	0	5.2e-05	0.14034	1
OTU_1037	0.000297	0	0.00014	5.2e-05	0	0	0.103902	1
OTU_1038	0.000303	0	0.000209	0	0	0	0.215436	1
OTU_1039	0.000309	0	9e-05	0.000192	0	0.000167	0.744608	1
OTU_104	5.8e-05	0	5.8e-05	0	0	0	0.467809	1
OTU_1040	0.000146	0	9.3e-05	0	0	0	0.157852	1
OTU_1041	0	0	0	0.000122	0	1.7e-05	0.000281	0.090583
OTU_1042	0	0	0	7e-05	0	7e-05	0.453939	1
OTU_1043	8.2e-05	0	2e-05	7e-05	0	1.7e-05	0.827532	1
OTU_1044	1.2e-05	0	8e-06	0.000367	0	0.000199	0.094956	1
OTU_1045	0.000326	0	0.00023	0	0	0	0.227145	1
OTU_1046	0.000291	0	0.000161	0.00014	0	6.3e-05	0.599555	1
OTU_1047	6e-06	0	6e-06	0	0	0	1	1
OTU_1048	0	0	0	0.000227	0	0.000202	0.385761	1
OTU_1049	6e-06	0	6e-06	0.000192	0	3.5e-05	0.000612	0.13676
OTU_105	0	0	0	0	0	0	1	1
OTU_1050	0	0	0	0.000577	0	0.000278	0.043044	1
OTU_1051	0.000274	0	0.000203	0	0	0	0.274228	1
OTU_1052	0	0	0	7e-05	0	1.7e-05	0.001497	0.186821
OTU_1053	0.00021	0	8e-05	0.00035	0	0.000167	0.671281	1
OTU_1054	5.8e-05	0	2.4e-05	8.7e-05	0	4.6e-05	0.770742	1
OTU_1055	0.000157	0	0.000132	0	0	0	0.353873	1
OTU_1056	6e-06	0	6e-06	0.000105	0	0.000105	0.557731	1
OTU_1057	1.2e-05	0	8e-06	3.5e-05	0	1.7e-05	0.261718	1
OTU_1058	0	0	0	1.7e-05	0	1.7e-05	0.25	1
OTU_1059	0.00014	0	0.000114	3.5e-05	0	3.5e-05	0.600026	1
OTU_106	0	0	0	1.7e-05	0	1.7e-05	0.25	1
OTU_1060	1.2e-05	0	1.2e-05	0	0	0	1	1
OTU_1061	0.000268	0	9.6e-05	5.2e-05	0	5.2e-05	0.056582	1
OTU_1062	0	0	0	8.7e-05	0	3.5e-05	0.016239	0.864859
OTU_1063	5.8e-05	0	3.4e-05	5.2e-05	0	3e-05	0.956715	1
OTU_1064	2.3e-05	0	9e-06	1.7e-05	0	1.7e-05	1	1
OTU_1065	0.000128	0	8.4e-05	0.000297	0	1.7e-05	0.05913	1
OTU_1066	0	0	0	7e-05	0	3.5e-05	0.048926	1
OTU_1067	0	0	0	0	0	0	1	1
OTU_1068	6e-06	0	6e-06	1.7e-05	0	1.7e-05	0.437501	1
OTU_1069	1.7e-05	0	1.2e-05	0.000245	0	4.6e-05	0.000847	0.153938
OTU_107	0	0	0	0	0	0	1	1
OTU_1070	6e-06	0	6e-06	0.00042	0	9.1e-05	0.000998	0.165546
OTU_1071	0	0	0	5.2e-05	0	3e-05	0.108683	1
OTU_1072	0	0	0	7e-05	0	1.7e-05	0.001497	0.186821
OTU_1073	1.2e-05	0	8e-06	1.7e-05	0	1.7e-05	1	1
OTU_1074	0.000122	0	0.000104	0	0	0	0.360959	1
OTU_1075	8.7e-05	0	7.5e-05	7e-05	0	4.6e-05	0.93054	1
OTU_1076	0.000122	0	9.7e-05	3.5e-05	0	3.5e-05	0.614377	1
OTU_1077	0.000361	1e-06	0.000342	1.7e-05	0	1.7e-05	0.451572	1
OTU_1078	0	0	0	5.2e-05	0	0	0	0
OTU_1079	0	0	0	0.000105	0	0.000105	0.453939	1
OTU_108	1.2e-05	0	8e-06	0.000385	0	0.000227	0.135528	1
OTU_1080	2.9e-05	0	1.3e-05	1.7e-05	0	1.7e-05	1	1
OTU_1081	0	0	0	0.000105	0	6.1e-05	0.108683	1
OTU_1082	7.6e-05	0	3.6e-05	0	0	0	0.0415	1
OTU_1083	6e-06	0	6e-06	0	0	0	1	1
OTU_1084	0.000262	0	0.000133	0.000315	0	5.2e-05	0.85549	1
OTU_1085	1.7e-05	0	9e-06	3.5e-05	0	1.7e-05	0.604489	1
OTU_1086	0	0	0	5.2e-05	0	3e-05	0.108683	1
OTU_1087	5.2e-05	0	1.7e-05	3.5e-05	0	1.7e-05	0.696353	1
OTU_1088	6e-06	0	6e-06	5.2e-05	0	3e-05	0.171777	1
OTU_1089	0	0	0	0	0	0	1	1
OTU_109	0	0	0	0.000262	0	0.000139	0.070227	1
OTU_1090	7.6e-05	0	4.4e-05	0.00021	0	0.000184	0.695018	1
OTU_1091	1.7e-05	0	9e-06	0.000105	0	5.2e-05	0.1305	1
OTU_1092	0	0	0	0	0	0	1	1
OTU_1093	1.2e-05	0	8e-06	0.000105	0	5.2e-05	0.102096	1
OTU_1094	0	0	0	1.7e-05	0	1.7e-05	0.25	1
OTU_1095	6e-06	0	6e-06	1.7e-05	0	1.7e-05	0.437501	1
OTU_1096	3.5e-05	0	2.9e-05	8.7e-05	0	1.7e-05	0.161735	1
OTU_1097	0	0	0	5.2e-05	0	5.2e-05	0.453939	1
OTU_1098	6e-06	0	6e-06	1.7e-05	0	1.7e-05	0.437501	1
OTU_1099	2.9e-05	0	1.5e-05	0	0	0	0.340815	1
OTU_11	0	0	0	0.000192	0	9.7e-05	0.057166	1
OTU_110	0	0	0	7e-05	0	7e-05	0.453939	1
OTU_1100	1.2e-05	0	8e-06	0.000175	0	0.000149	0.406298	1
OTU_1101	1.2e-05	0	1.2e-05	3.5e-05	0	1.7e-05	0.261718	1
OTU_1102	1.7e-05	0	1.7e-05	5.2e-05	0	5.2e-05	0.73247	1
OTU_1103	0	0	0	3.5e-05	0	1.7e-05	0.062499	1
OTU_1104	0	0	0	1.7e-05	0	1.7e-05	0.25	1
OTU_1105	6e-06	0	6e-06	8.7e-05	0	1.7e-05	0.001058	0.165546
OTU_1106	0	0	0	1.7e-05	0	1.7e-05	0.25	1
OTU_1107	0	0	0	0	0	0	1	1
OTU_1108	0.000105	0	5.5e-05	0	0	0	0.064793	1
OTU_1109	5.2e-05	0	2.5e-05	0	0	0	0.038577	1
OTU_111	0	0	0	1.7e-05	0	1.7e-05	0.25	1
OTU_1110	0	0	0	0	0	0	1	1
OTU_1111	6e-06	0	6e-06	0	0	0	1	1
OTU_1112	1.7e-05	0	9e-06	3.5e-05	0	3.5e-05	0.604489	1
OTU_1113	1.2e-05	0	1.2e-05	0	0	0	1	1
OTU_1114	6e-06	0	6e-06	0	0	0	1	1
OTU_1115	0.000111	0	5e-05	0.001311	1e-06	0.000446	0.01177	0.715502
OTU_1116	0	0	0	1.7e-05	0	1.7e-05	0.25	1
OTU_1117	0	0	0	0	0	0	1	1
OTU_1118	0	0	0	0	0	0	1	1
OTU_1119	0	0	0	3.5e-05	0	3.5e-05	0.062499	1
OTU_112	0	0	0	7e-05	0	4.6e-05	0.171777	1
OTU_1121	0	0	0	0	0	0	1	1
OTU_1122	2.3e-05	0	2.3e-05	0	0	0	0.578121	1
OTU_1123	1.2e-05	0	8e-06	0	0	0	1	1
OTU_1124	1.2e-05	0	1.2e-05	0	0	0	1	1
OTU_1125	6e-06	0	6e-06	0	0	0	1	1
OTU_1126	6.4e-05	0	6.4e-05	0	0	0	0.467809	1
OTU_1127	0	0	0	3.5e-05	0	3.5e-05	0.062499	1
OTU_1128	0	0	0	1.7e-05	0	1.7e-05	0.25	1
OTU_1129	0	0	0	5.2e-05	0	5.2e-05	0.453939	1
OTU_113	0	0	0	1.7e-05	0	1.7e-05	0.25	1
OTU_1130	6e-06	0	6e-06	0	0	0	1	1
OTU_1131	1.2e-05	0	1.2e-05	1.7e-05	0	1.7e-05	1	1
OTU_1133	0	0	0	1.7e-05	0	1.7e-05	0.25	1
OTU_1134	2.9e-05	0	1.5e-05	5.2e-05	0	3e-05	0.706167	1
OTU_1135	1.2e-05	0	8e-06	3.5e-05	0	1.7e-05	0.261718	1
OTU_1136	0.037507	0.001274	0.011897	0.001556	0	0.000321	0.005737	0.426432
OTU_1137	0.008689	3.6e-05	0.001994	0.000857	0	1.7e-05	0.001693	0.20748
OTU_1138	4.7e-05	0	4.7e-05	0	0	0	0.21392	1
OTU_1139	0	0	0	0	0	0	1	1
OTU_114	0	0	0	3.5e-05	0	3.5e-05	0.062499	1
OTU_1140	0.000216	0	5e-05	0.00014	0	3.5e-05	0.329244	1
OTU_1141	0	0	0	0	0	0	1	1
OTU_1142	1.7e-05	0	1.2e-05	0	0	0	0.578122	1
OTU_1143	0	0	0	0	0	0	1	1
OTU_1144	0	0	0	0	0	0	1	1
OTU_1145	6e-06	0	6e-06	0	0	0	1	1
OTU_1146	0	0	0	0	0	0	1	1
OTU_1147	1.7e-05	0	1.2e-05	0	0	0	0.578122	1
OTU_1149	0	0	0	0	0	0	1	1
OTU_115	0	0	0	1.7e-05	0	1.7e-05	0.25	1
OTU_1150	0.001842	2e-06	0.000507	0.001399	0	7.6e-05	0.60702	1
OTU_1151	0	0	0	0	0	0	1	1
OTU_1152	2.3e-05	0	2.3e-05	0	0	0	0.578121	1
OTU_1153	0	0	0	0	0	0	1	1
OTU_1154	0	0	0	1.7e-05	0	1.7e-05	0.25	1
OTU_1155	0	0	0	0	0	0	1	1
OTU_1156	6e-06	0	6e-06	1.7e-05	0	1.7e-05	0.437501	1
OTU_1157	0	0	0	1.7e-05	0	1.7e-05	0.25	1
OTU_1158	0	0	0	1.7e-05	0	1.7e-05	0.25	1
OTU_1159	0	0	0	0	0	0	1	1
OTU_1160	0	0	0	0	0	0	1	1
OTU_1161	0	0	0	1.7e-05	0	1.7e-05	0.25	1
OTU_1162	0.000291	0	5.9e-05	0.003759	3.8e-05	0.003575	0.541427	1
OTU_1163	0	0	0	0	0	0	1	1
OTU_1164	6e-06	0	6e-06	0	0	0	1	1
OTU_1165	0	0	0	1.7e-05	0	1.7e-05	0.25	1
OTU_1166	0	0	0	1.7e-05	0	1.7e-05	0.25	1
OTU_1167	0	0	0	0	0	0	1	1
OTU_1168	0.00074	1e-06	0.000339	3.5e-05	0	3.5e-05	0.043609	1
OTU_1169	0	0	0	1.7e-05	0	1.7e-05	0.25	1
OTU_117	0	0	0	0.000157	0	0.000109	0.217712	1
OTU_1170	0	0	0	0	0	0	1	1
OTU_1171	0	0	0	0	0	0	1	1
OTU_1172	6e-06	0	6e-06	3.5e-05	0	3.5e-05	0.156249	1
OTU_1173	0	0	0	5.2e-05	0	3e-05	0.108683	1
OTU_1174	1.2e-05	0	8e-06	7e-05	0	1.7e-05	0.005394	0.417267
OTU_1175	0	0	0	3.5e-05	0	3.5e-05	0.062499	1
OTU_1176	0	0	0	0	0	0	1	1
OTU_1177	0.010408	0.000203	0.004754	0.00014	0	0.00014	0.035133	1
OTU_1178	1.7e-05	0	1.2e-05	0	0	0	0.578122	1
OTU_1179	2.9e-05	0	1.3e-05	0	0	0	0.340815	1
OTU_118	0	0	0	5.2e-05	0	3e-05	0.108683	1
OTU_1180	0.001877	1.1e-05	0.001103	3.5e-05	0	3.5e-05	0.123374	1
OTU_1181	6e-06	0	6e-06	0	0	0	1	1
OTU_1182	0	0	0	1.7e-05	0	1.7e-05	0.25	1
OTU_1183	6e-06	0	6e-06	0	0	0	1	1
OTU_1184	0	0	0	0	0	0	1	1
OTU_1185	0	0	0	0	0	0	1	1
OTU_1186	0.008421	0.000146	0.004029	5.2e-05	0	3e-05	0.043139	1
OTU_1187	3.5e-05	0	2e-05	0	0	0	0.347406	1
OTU_1188	0.008759	8e-05	0.002989	0.002465	2e-06	0.000866	0.047416	1
OTU_1189	0	0	0	1.7e-05	0	1.7e-05	0.25	1
OTU_119	1.2e-05	0	8e-06	8.7e-05	0	4.6e-05	0.142082	1
OTU_1190	0	0	0	0	0	0	1	1
OTU_1191	0.00014	0	3.9e-05	0.002815	3e-06	0.000917	0.007182	0.502121
OTU_1192	0	0	0	0	0	0	1	1
OTU_1193	5.2e-05	0	2.8e-05	0.000472	0	0.000169	0.017511	0.893445
OTU_1194	1.7e-05	0	1.7e-05	0	0	0	0.578122	1
OTU_1195	1.2e-05	0	1.2e-05	1.7e-05	0	1.7e-05	1	1
OTU_1196	0	0	0	0	0	0	1	1
OTU_1197	0	0	0	0	0	0	1	1
OTU_1198	0	0	0	1.7e-05	0	1.7e-05	0.25	1
OTU_1199	0	0	0	0	0	0	1	1
OTU_12	0	0	0	5.2e-05	0	5.2e-05	0.453939	1
OTU_120	0	0	0	0	0	0	1	1
OTU_1200	0.000338	0	0.000214	1.7e-05	0	1.7e-05	0.192445	1
OTU_1201	0	0	0	1.7e-05	0	1.7e-05	0.25	1
OTU_1202	1.2e-05	0	1.2e-05	0	0	0	1	1
OTU_1203	1.7e-05	0	1.2e-05	1.7e-05	0	1.7e-05	1	1
OTU_1204	6e-06	0	6e-06	0	0	0	1	1
OTU_1205	6e-06	0	6e-06	1.7e-05	0	1.7e-05	0.437501	1
OTU_1206	0	0	0	0	0	0	1	1
OTU_1207	0	0	0	0	0	0	1	1
OTU_1208	6e-06	0	6e-06	0	0	0	1	1
OTU_1209	0	0	0	0	0	0	1	1
OTU_121	0	0	0	0	0	0	1	1
OTU_1211	1.2e-05	0	1.2e-05	0	0	0	1	1
OTU_1212	1.2e-05	0	1.2e-05	0	0	0	1	1
OTU_1213	0	0	0	0	0	0	1	1
OTU_1214	0	0	0	0	0	0	1	1
OTU_1216	0	0	0	0	0	0	1	1
OTU_1217	0	0	0	0	0	0	1	1
OTU_1218	6e-06	0	6e-06	1.7e-05	0	1.7e-05	0.437501	1
OTU_1219	0.006457	2.9e-05	0.001786	0.002028	0	0.000258	0.017567	0.893445
OTU_122	0	0	0	1.7e-05	0	1.7e-05	0.25	1
OTU_1220	0.001422	1e-06	0.000383	0.00827	5e-06	0.001345	0.000775	0.144716
OTU_1221	0.018777	0.000732	0.009017	0.000332	0	1.7e-05	0.045642	1
OTU_1222	0.000128	0	4.9e-05	0.006241	2.9e-05	0.00313	0.060592	1
OTU_1223	0.000146	0	4.6e-05	0.000839	1e-06	0.00047	0.20816	1
OTU_1224	0.008934	1.7e-05	0.00138	0.000472	0	0.000229	0.000384	0.108378
OTU_1225	0.00528	1.4e-05	0.001225	0.000874	0	9.3e-05	0.002318	0.248385
OTU_1226	0.005408	0.000251	0.005277	0	0	0	0.44027	1
OTU_1227	0.000134	0	6.1e-05	0.001311	1e-06	0.000632	0.077794	1
OTU_1228	0.003561	2.5e-05	0.001663	0.00014	0	0.000115	0.045073	1
OTU_1229	0.002646	5.2e-05	0.002406	7e-05	0	7e-05	0.416604	1
OTU_123	0	0	0	7e-05	0	4.6e-05	0.171777	1
OTU_1230	0.005565	6.8e-05	0.002741	0.001329	5e-06	0.00125	0.253414	1
OTU_1231	0.000903	1e-06	0.000313	0.000822	2e-06	0.000796	0.965524	1
OTU_1232	0.000245	0	0.000145	0.000594	0	0.000183	0.191585	1
OTU_1233	4.1e-05	0	1.2e-05	0.001853	2e-06	0.000717	0.015847	0.864859
OTU_1234	0.001265	1.2e-05	0.001135	3.5e-05	0	3.5e-05	0.410598	1
OTU_1235	6.4e-05	0	3e-05	0.000122	0	7.6e-05	0.693172	1
OTU_1236	1.2e-05	0	8e-06	0.001591	2e-06	0.000807	0.059865	1
OTU_1237	3.5e-05	0	9e-06	0.001696	2e-06	0.000846	0.059036	1
OTU_1238	0.000146	0	3.9e-05	0.000262	0	0.000212	0.778247	1
OTU_1239	4.1e-05	0	1.9e-05	0.000192	0	0.000192	0.655939	1
OTU_124	0	0	0	8.7e-05	0	6.3e-05	0.259273	1
OTU_1240	2.3e-05	0	1.3e-05	0.000559	0	4.6e-05	9.2e-05	0.055711
OTU_1241	0.001976	4e-06	0.000693	0.000315	0	0.000109	0.021278	1
OTU_1242	0.00102	6e-06	0.000809	0	0	0	0.315773	1
OTU_1243	1.7e-05	0	9e-06	0.001329	1e-06	0.00063	0.042997	1
OTU_1244	2.9e-05	0	1.8e-05	0.000612	1e-06	0.000533	0.405527	1
OTU_1245	8.2e-05	0	2.6e-05	0.000297	0	9.7e-05	0.036393	1
OTU_1246	4.1e-05	0	2.7e-05	0.00028	0	0.000122	0.067337	1
OTU_1247	0.000711	3e-06	0.000596	0.000542	1e-06	0.00049	0.921435	1
OTU_1248	0.000175	0	7.5e-05	0.000105	0	0.000105	0.777855	1
OTU_1249	0.000122	0	3.6e-05	0.001591	1e-06	0.000464	0.004789	0.385621
OTU_125	0	0	0	0.000315	0	0.000132	0.020742	0.999975
OTU_1250	2.9e-05	0	1.3e-05	0.000385	0	0.000213	0.123678	1
OTU_1251	9.9e-05	0	4.2e-05	0.000297	0	9.7e-05	0.075732	1
OTU_1252	0.000297	0	6.4e-05	0.000507	0	0.000273	0.676435	1
OTU_1253	0.000519	1e-06	0.000287	0.000979	2e-06	0.00077	0.77055	1
OTU_1254	2.3e-05	0	1.8e-05	0.000192	0	7.6e-05	0.034911	1
OTU_1255	3.5e-05	0	1.5e-05	5.2e-05	0	3e-05	0.790706	1
OTU_1256	0.001037	9e-06	0.001024	0	0	0	0.446665	1
OTU_1257	0.003636	7e-06	0.00091	0.000839	0	9.1e-05	0.005303	0.417267
OTU_1258	0	0	0	0.000612	0	0.000306	0.054401	1
OTU_1259	0.000472	0	0.000113	0.000437	0	0.000126	0.924813	1
OTU_126	0	0	0	0	0	0	1	1
OTU_1260	0.002145	7e-06	0.000885	1.7e-05	0	1.7e-05	0.019681	0.958753
OTU_1261	4.7e-05	0	2.2e-05	0.00243	2e-06	0.000907	0.012862	0.745498
OTU_1262	0.000186	0	8.2e-05	0.000385	0	4.6e-05	0.040113	1
OTU_1263	0	0	0	0.00042	0	0.000199	0.040083	1
OTU_1264	4.7e-05	0	1.1e-05	0.000157	0	9.1e-05	0.343821	1
OTU_1265	0.00067	4e-06	0.000631	0.000105	0	0	0.586746	1
OTU_1266	2.3e-05	0	1.3e-05	7e-05	0	4.6e-05	0.539626	1
OTU_1267	8.7e-05	0	3e-05	0.000559	0	0.000245	0.065519	1
OTU_1268	0.001113	2e-06	0.000481	0	0	0	0.022829	1
OTU_1269	0.000227	0	0.000149	0.000105	0	5.2e-05	0.659543	1
OTU_127	0	0	0	1.7e-05	0	1.7e-05	0.25	1
OTU_1270	0.000594	0	0.000143	0.000175	0	0.000149	0.046615	1
OTU_1271	0.000466	0	0.000171	0.000909	0	0.0004	0.4431	1
OTU_1272	1.2e-05	0	8e-06	0.000192	0	0.000143	0.315908	1
OTU_1273	3.5e-05	0	1.5e-05	0.000122	0	0.000122	0.694289	1
OTU_1274	0.000344	0	0.000125	0.000105	0	5.2e-05	0.101748	1
OTU_1275	6.4e-05	0	3.5e-05	0.001941	3e-06	0.000924	0.046941	1
OTU_1276	0.00049	0	0.000158	0.000227	0	4.6e-05	0.149158	1
OTU_1277	0.000221	0	0.00011	0.000315	0	6.1e-05	0.679758	1
OTU_1278	0.000186	0	0.000114	0	0	0	0.138084	1
OTU_1279	0.000117	0	3.2e-05	0.000315	0	0.000184	0.424295	1
OTU_128	0	0	0	5.2e-05	0	3e-05	0.108683	1
OTU_1280	0	0	0	7e-05	0	3.5e-05	0.049739	1
OTU_1281	0.000629	1e-06	0.000351	0	0	0	0.091864	1
OTU_1282	6e-06	0	6e-06	5.2e-05	0	5.2e-05	0.5936	1
OTU_1283	0.000321	0	0.000174	0.000262	0	0.000132	0.90363	1
OTU_1284	0.000105	0	6.2e-05	5.2e-05	0	5.2e-05	0.729055	1
OTU_1285	1.7e-05	0	1.2e-05	0	0	0	0.578122	1
OTU_1286	6e-06	0	6e-06	0.000175	0	0.000149	0.384106	1
OTU_1287	0.00074	2e-06	0.000466	0	0	0	0.151102	1
OTU_1288	1.2e-05	0	8e-06	0.00021	0	0.000109	0.088441	1
OTU_1289	7e-05	0	2e-05	0.000664	0	3.5e-05	5.3e-05	0.041852
OTU_129	0	0	0	5.2e-05	0	3e-05	0.108683	1
OTU_1290	2.9e-05	0	1.8e-05	0.000262	0	6.1e-05	0.00208	0.233617
OTU_1291	0.000361	1e-06	0.000355	0	0	0	0.443233	1
OTU_1292	0.00081	2e-06	0.000515	0.00014	0	8.7e-05	0.306485	1
OTU_1293	1.7e-05	0	9e-06	0.000332	0	7.6e-05	0.001422	0.186821
OTU_1294	5.8e-05	0	2.5e-05	5.2e-05	0	5.2e-05	0.964194	1
OTU_1295	0.000373	0	0.000105	0.000402	0	0.000376	0.970639	1
OTU_1296	6e-06	0	6e-06	0.000402	0	0.000202	0.058764	1
OTU_1297	0.000932	1e-06	0.000255	0.000105	0	3e-05	0.004173	0.351813
OTU_1298	0.000251	0	0.000119	5.2e-05	0	3e-05	0.140954	1
OTU_1299	5.8e-05	0	1.6e-05	0.00028	0	0.000126	0.105651	1
OTU_13	0	0	0	3.5e-05	0	1.7e-05	0.062499	1
OTU_130	0	0	0	1.7e-05	0	1.7e-05	0.25	1
OTU_1300	1.7e-05	0	1.2e-05	5.2e-05	0	5.2e-05	0.725235	1
OTU_1301	0.000455	1e-06	0.000253	0	0	0	0.09109	1
OTU_1302	0.000157	0	6.8e-05	1.7e-05	0	1.7e-05	0.055564	1
OTU_1303	2.3e-05	0	2.3e-05	0.000175	0	0.000106	0.25754	1
OTU_1304	2.3e-05	0	9e-06	0.000105	0	0	0.000132	0.060102
OTU_1305	0	0	0	0.000297	0	0.000167	0.098439	1
OTU_1306	6e-06	0	6e-06	3.5e-05	0	3.5e-05	0.156249	1
OTU_1307	2.9e-05	0	2e-05	0.000402	0	0.000206	0.090912	1
OTU_1308	0	0	0	1.7e-05	0	1.7e-05	0.25	1
OTU_1309	6e-06	0	6e-06	0.000227	0	0.000122	0.090002	1
OTU_131	0	0	0	0.000664	1e-06	0.000613	0.409534	1
OTU_1310	0.001066	2e-06	0.000414	7e-05	0	4.6e-05	0.02029	0.980467
OTU_1311	6e-06	0	6e-06	7e-05	0	7e-05	0.574931	1
OTU_1312	5.8e-05	0	4e-05	0.000122	0	4.6e-05	0.432834	1
OTU_1313	4.1e-05	0	1.7e-05	0.00021	0	8e-05	0.044219	1
OTU_1314	0.000355	0	0.0001	8.7e-05	0	3.5e-05	0.014586	0.810744
OTU_1315	4.1e-05	0	2.9e-05	0.000105	0	6.1e-05	0.550298	1
OTU_1316	0.000361	1e-06	0.000317	1.7e-05	0	1.7e-05	0.409446	1
OTU_1317	6e-06	0	6e-06	0.000105	0	0	4.2e-05	0.039202
OTU_1318	0.000227	0	0.000124	0	0	0	0.079915	1
OTU_1319	4.1e-05	0	2.1e-05	0.000105	0	3e-05	0.106239	1
OTU_132	0	0	0	0.00042	0	0.000316	0.281192	1
OTU_1320	1.2e-05	0	8e-06	0.00014	0	0.00014	0.574191	1
OTU_1321	5.2e-05	0	2.8e-05	1.7e-05	0	1.7e-05	0.418153	1
OTU_1322	0.000425	0	0.00016	0.000122	0	7.6e-05	0.114395	1
OTU_1323	5.2e-05	0	1.5e-05	0.000385	0	0.000306	0.41056	1
OTU_1324	9.9e-05	0	4.9e-05	0.000297	0	0.000219	0.597868	1
OTU_1325	1.2e-05	0	1.2e-05	8.7e-05	0	8.7e-05	0.609562	1
OTU_1326	1.7e-05	0	1.2e-05	0.00014	0	7e-05	0.111851	1
OTU_1327	0.001101	2e-06	0.000414	7e-05	0	1.7e-05	0.016418	0.869842
OTU_1328	0.000256	0	0.000225	0.000122	0	7e-05	0.767409	1
OTU_1329	0	0	0	0.000122	0	3.5e-05	0.002601	0.268609
OTU_133	6e-06	0	6e-06	3.5e-05	0	3.5e-05	0.156249	1
OTU_1330	0.000396	0	0.00023	0.001066	1e-06	0.000647	0.536996	1
OTU_1331	0.000874	1e-06	0.000313	0.000105	0	3e-05	0.01837	0.920523
OTU_1332	0.000181	0	9.6e-05	0	0	0	0.074327	1
OTU_1333	1.2e-05	0	8e-06	1.7e-05	0	1.7e-05	1	1
OTU_1334	5.2e-05	0	2.5e-05	0.000594	0	0.000247	0.03359	1
OTU_1335	4.7e-05	0	2e-05	0.000105	0	0.000105	0.776746	1
OTU_1336	4.7e-05	0	2e-05	0.00028	0	0.000202	0.374216	1
OTU_1337	0.000239	0	0.00022	0	0	0	0.407484	1
OTU_1338	0.000367	1e-06	0.000348	0	0	0	0.426926	1
OTU_1339	0.000303	1e-06	0.00024	0.000105	0	0.000105	0.671402	1
OTU_134	0.000221	0	0.000109	0	0	0	0.046402	1
OTU_1340	2.9e-05	0	1.3e-05	0.000175	0	8.7e-05	0.129127	1
OTU_1341	0	0	0	0.000227	0	0.000115	0.055891	1
OTU_1342	4.7e-05	0	4e-05	1.7e-05	0	1.7e-05	0.466055	1
OTU_1343	0	0	0	0.000507	0	0.000361	0.254193	1
OTU_1344	0	0	0	0.000297	0	0.000297	0.519819	1
OTU_1345	0.000321	0	0.000139	1.7e-05	0	1.7e-05	0.034706	1
OTU_1346	0.000344	0	0.000191	0	0	0	0.090487	1
OTU_1347	0.001218	2e-06	0.00052	0.000385	0	0.000172	0.169836	1
OTU_1348	1.2e-05	0	8e-06	0	0	0	1	1
OTU_1349	6e-06	0	6e-06	0.000437	1e-06	0.000437	0.529326	1
OTU_135	0	0	0	0	0	0	1	1
OTU_1350	1.2e-05	0	1.2e-05	7e-05	0	3.5e-05	0.152086	1
OTU_1351	7.6e-05	0	2.2e-05	0.000262	0	0.000262	0.694398	1
OTU_1352	5.8e-05	0	2.7e-05	7e-05	0	1.7e-05	0.856101	1
OTU_1353	5.8e-05	0	2e-05	1.7e-05	0	1.7e-05	0.170584	1
OTU_1354	0.000309	0	0.000213	0	0	0	0.214146	1
OTU_1355	4.7e-05	0	2.2e-05	0.000332	0	0.000332	0.610843	1
OTU_1356	2.3e-05	0	1.3e-05	0.000122	0	4.6e-05	0.044023	1
OTU_1357	0	0	0	1.7e-05	0	1.7e-05	0.25	1
OTU_1358	3.5e-05	0	1.7e-05	0.000385	0	0.000177	0.059168	1
OTU_1359	0	0	0	0.000262	0	0.000151	0.108683	1
OTU_136	0	0	0	5.2e-05	0	3e-05	0.108683	1
OTU_1360	0.000163	0	8.2e-05	1.7e-05	0	1.7e-05	0.108162	1
OTU_1361	0.000152	0	0.000106	0	0	0	0.22286	1
OTU_1362	6e-06	0	6e-06	7e-05	0	7e-05	0.574931	1
OTU_1363	0.000128	0	8e-05	3.5e-05	0	3.5e-05	0.419797	1
OTU_1364	6e-06	0	6e-06	0.00014	0	0.00014	0.549587	1
OTU_1365	5.2e-05	0	2e-05	5.2e-05	0	5.2e-05	0.996692	1
OTU_1366	0.000198	0	0.000153	1.7e-05	0	1.7e-05	0.364954	1
OTU_1367	0.00014	0	7.3e-05	0	0	0	0.066007	1
OTU_1368	2.3e-05	0	9e-06	0.000192	0	0.000192	0.599855	1
OTU_1369	0.000134	0	2.9e-05	0.000455	0	0.000403	0.651617	1
OTU_137	0	0	0	1.7e-05	0	1.7e-05	0.25	1
OTU_1370	3.5e-05	0	2e-05	0	0	0	0.347406	1
OTU_1371	0.000105	0	5.5e-05	1.7e-05	0	1.7e-05	0.185874	1
OTU_1372	0.000239	0	0.000156	0	0	0	0.166836	1
OTU_1373	6e-06	0	6e-06	7e-05	0	1.7e-05	0.00283	0.276487
OTU_1374	0	0	0	5.2e-05	0	5.2e-05	0.453939	1
OTU_1375	2.9e-05	0	9e-06	7e-05	0	1.7e-05	0.044108	1
OTU_1376	5.2e-05	0	1.7e-05	0.000332	0	0.000206	0.272357	1
OTU_1377	1.2e-05	0	1.2e-05	1.7e-05	0	1.7e-05	1	1
OTU_1378	0	0	0	0.000157	0	0.000109	0.217712	1
OTU_1379	6e-06	0	6e-06	3.5e-05	0	3.5e-05	0.156249	1
OTU_138	0	0	0	3.5e-05	0	3.5e-05	0.062499	1
OTU_1380	0	0	0	0.00021	0	0.000109	0.064807	1
OTU_1381	8.7e-05	0	6.9e-05	1.7e-05	0	1.7e-05	0.531594	1
OTU_1382	1.2e-05	0	8e-06	0.00014	0	7e-05	0.086449	1
OTU_1383	0.000361	0	0.000168	0.000192	0	3.5e-05	0.529674	1
OTU_1384	0.000431	0	9.1e-05	3.5e-05	0	3.5e-05	0.001469	0.186821
OTU_1385	6e-06	0	6e-06	0	0	0	1	1
OTU_1386	0.000274	0	0.000171	0	0	0	0.146808	1
OTU_1387	3.5e-05	0	1.2e-05	0.000192	0	6.3e-05	0.017835	0.902574
OTU_1388	0.000134	0	8e-05	1.7e-05	0	1.7e-05	0.222298	1
OTU_1389	4.1e-05	0	2.3e-05	0	0	0	0.204033	1
OTU_139	8.2e-05	0	4.8e-05	0	0	0	0.115643	1
OTU_1390	6e-06	0	6e-06	3.5e-05	0	3.5e-05	0.156249	1
OTU_1391	9.3e-05	0	6.3e-05	1.7e-05	0	1.7e-05	0.368507	1
OTU_1392	3.5e-05	0	1.2e-05	5.2e-05	0	5.2e-05	0.868319	1
OTU_1393	0	0	0	1.7e-05	0	1.7e-05	0.25	1
OTU_1394	0.000682	1e-06	0.000379	0.000122	0	7e-05	0.213723	1
OTU_1395	6e-06	0	6e-06	0	0	0	1	1
OTU_1396	0.000251	0	0.000188	0	0	0	0.278696	1
OTU_1397	0	0	0	0.000105	0	5.2e-05	0.048926	1
OTU_1398	2.9e-05	0	2.9e-05	0.000157	0	0.000157	0.646956	1
OTU_1399	1.7e-05	0	1.2e-05	0.000175	0	0.000175	0.586008	1
OTU_14	0	0	0	5.2e-05	0	3e-05	0.108683	1
OTU_140	0	0	0	1.7e-05	0	1.7e-05	0.25	1
OTU_1400	0	0	0	5.2e-05	0	5.2e-05	0.453939	1
OTU_1401	0	0	0	0.000175	0	0.000149	0.36518	1
OTU_1402	2.3e-05	0	1.8e-05	0	0	0	0.578121	1
OTU_1403	0.000198	0	0.000106	0.00035	0	0.000271	0.789537	1
OTU_1404	2.3e-05	0	1.3e-05	3.5e-05	0	3.5e-05	0.64404	1
OTU_1405	8.2e-05	0	5e-05	1.7e-05	0	1.7e-05	0.339834	1
OTU_1406	0	0	0	5.2e-05	0	5.2e-05	0.453939	1
OTU_1407	6e-06	0	6e-06	3.5e-05	0	1.7e-05	0.156249	1
OTU_1408	1.7e-05	0	1.2e-05	8.7e-05	0	3.5e-05	0.073577	1
OTU_1409	0	0	0	0.00028	0	0.000177	0.153758	1
OTU_141	0	0	0	0	0	0	1	1
OTU_1410	0	0	0	3.5e-05	0	1.7e-05	0.062499	1
OTU_1411	0	0	0	3.5e-05	0	3.5e-05	0.062499	1
OTU_1412	0	0	0	0.000157	0	9.1e-05	0.110385	1
OTU_1413	0.000163	0	7.3e-05	1.7e-05	0	1.7e-05	0.063427	1
OTU_1414	6e-06	0	6e-06	3.5e-05	0	3.5e-05	0.156249	1
OTU_1415	0.000122	0	7.2e-05	5.2e-05	0	5.2e-05	0.654923	1
OTU_1416	6e-06	0	6e-06	0	0	0	1	1
OTU_1417	0.000198	0	8.5e-05	0	0	0	0.022373	1
OTU_1418	0	0	0	0	0	0	1	1
OTU_1419	4.1e-05	0	1.9e-05	8.7e-05	0	4.6e-05	0.564291	1
OTU_142	0	0	0	0	0	0	1	1
OTU_1420	1.2e-05	0	8e-06	0.000157	0	0.000157	0.569223	1
OTU_1421	6e-06	0	6e-06	1.7e-05	0	1.7e-05	0.437501	1
OTU_1422	2.3e-05	0	1.3e-05	7e-05	0	7e-05	0.720932	1
OTU_1423	0	0	0	0.000437	0	0.000275	0.150025	1
OTU_1424	0	0	0	1.7e-05	0	1.7e-05	0.25	1
OTU_1425	5.2e-05	0	4.1e-05	0	0	0	0.307781	1
OTU_1426	2.3e-05	0	1.3e-05	0	0	0	0.578121	1
OTU_1427	6e-06	0	6e-06	1.7e-05	0	1.7e-05	0.437501	1
OTU_1428	7.6e-05	0	2.6e-05	0.000122	0	7.6e-05	0.763014	1
OTU_1429	3.5e-05	0	2.9e-05	0	0	0	0.347406	1
OTU_143	0	0	0	8.7e-05	0	8.7e-05	0.509252	1
OTU_1430	0	0	0	7e-05	0	7e-05	0.453939	1
OTU_1431	0.000128	0	8.7e-05	5.2e-05	0	5.2e-05	0.676263	1
OTU_1432	1.2e-05	0	8e-06	0.000192	0	4.6e-05	0.001771	0.210412
OTU_1433	0.000192	0	0.000132	0	0	0	0.211106	1
OTU_1434	0	0	0	8.7e-05	0	4.6e-05	0.070303	1
OTU_1435	2.3e-05	0	1.8e-05	1.7e-05	0	1.7e-05	1	1
OTU_1436	0	0	0	3.5e-05	0	3.5e-05	0.062499	1
OTU_1437	0	0	0	3.5e-05	0	3.5e-05	0.062499	1
OTU_1438	1.2e-05	0	8e-06	0.000175	0	9.3e-05	0.102342	1
OTU_1439	0.000134	0	5.3e-05	0	0	0	0.014429	0.808135
OTU_144	0	0	0	0.000105	0	0.000105	0.453939	1
OTU_1440	6e-06	0	6e-06	0	0	0	1	1
OTU_1441	0.000128	0	9.1e-05	0.000699	0	0.000327	0.119212	1
OTU_1442	0	0	0	0.000105	0	0	0	0
OTU_1443	0	0	0	0	0	0	1	1
OTU_1444	1.2e-05	0	8e-06	1.7e-05	0	1.7e-05	1	1
OTU_1445	6e-06	0	6e-06	0.000105	0	5.2e-05	0.074564	1
OTU_1446	6e-06	0	6e-06	1.7e-05	0	1.7e-05	0.437501	1
OTU_1447	2.9e-05	0	1.3e-05	1.7e-05	0	1.7e-05	1	1
OTU_1448	0	0	0	3.5e-05	0	1.7e-05	0.062499	1
OTU_1449	0	0	0	3.5e-05	0	1.7e-05	0.062499	1
OTU_145	0	0	0	0.000122	0	9.7e-05	0.316847	1
OTU_1450	0	0	0	3.5e-05	0	3.5e-05	0.062499	1
OTU_1451	0	0	0	0.000105	0	3e-05	0.002922	0.276487
OTU_1452	0	0	0	7e-05	0	7e-05	0.453939	1
OTU_1453	6e-06	0	6e-06	5.2e-05	0	3e-05	0.171777	1
OTU_1454	6e-06	0	6e-06	0	0	0	1	1
OTU_1455	0	0	0	0	0	0	1	1
OTU_1456	1.2e-05	0	8e-06	0.000105	0	8e-05	0.36909	1
OTU_1457	0	0	0	0	0	0	1	1
OTU_1458	0	0	0	0	0	0	1	1
OTU_1459	6e-06	0	6e-06	5.2e-05	0	5.2e-05	0.5936	1
OTU_146	6e-06	0	6e-06	0	0	0	1	1
OTU_1460	6.4e-05	0	6.4e-05	0	0	0	0.519819	1
OTU_1461	1.7e-05	0	1.2e-05	0	0	0	0.578122	1
OTU_1462	0	0	0	0.000297	0	0.000202	0.206976	1
OTU_1463	6e-06	0	6e-06	1.7e-05	0	1.7e-05	0.437501	1
OTU_1464	0	0	0	7e-05	0	4.6e-05	0.171777	1
OTU_1465	6e-06	0	6e-06	1.7e-05	0	1.7e-05	0.437501	1
OTU_1466	6e-06	0	6e-06	1.7e-05	0	1.7e-05	0.437501	1
OTU_1467	0	0	0	3.5e-05	0	3.5e-05	0.062499	1
OTU_1468	0	0	0	7e-05	0	7e-05	0.453939	1
OTU_1469	0	0	0	3.5e-05	0	3.5e-05	0.062499	1
OTU_147	0	0	0	1.7e-05	0	1.7e-05	0.25	1
OTU_1470	1.2e-05	0	8e-06	0	0	0	1	1
OTU_1471	1.2e-05	0	8e-06	8.7e-05	0	3.5e-05	0.039815	1
OTU_1472	0	0	0	3.5e-05	0	3.5e-05	0.062499	1
OTU_1473	1.2e-05	0	8e-06	3.5e-05	0	3.5e-05	0.261718	1
OTU_1474	9.9e-05	0	9.9e-05	0	0	0	0.453939	1
OTU_1475	6e-06	0	6e-06	5.2e-05	0	5.2e-05	0.5936	1
OTU_1476	0	0	0	0.000192	0	0.000106	0.089974	1
OTU_1477	0	0	0	3.5e-05	0	3.5e-05	0.062499	1
OTU_1478	0.001032	2e-06	0.000415	7e-05	0	7e-05	0.027567	1
OTU_1479	4.1e-05	0	1.7e-05	0	0	0	0.204033	1
OTU_148	0	0	0	0	0	0	1	1
OTU_1480	0.000169	0	0.000138	5.2e-05	0	3e-05	0.627305	1
OTU_1481	0.000431	0	0.00017	0	0	0	0.014574	0.810744
OTU_1482	0.000128	0	4e-05	0	0	0	0.004341	0.354686
OTU_1483	0	0	0	0	0	0	1	1
OTU_1484	0.000105	0	7.5e-05	1.7e-05	0	1.7e-05	0.378874	1
OTU_1485	0.000239	0	0.000176	8.7e-05	0	1.7e-05	0.61246	1
OTU_1486	2.3e-05	0	1.3e-05	0	0	0	0.578121	1
OTU_1487	6e-06	0	6e-06	3.5e-05	0	3.5e-05	0.156249	1
OTU_1488	0	0	0	3.5e-05	0	1.7e-05	0.062499	1
OTU_1489	0	0	0	0.000105	0	0.000105	0.453939	1
OTU_149	6e-06	0	6e-06	0	0	0	1	1
OTU_1490	1.2e-05	0	8e-06	0	0	0	1	1
OTU_1491	6e-06	0	6e-06	1.7e-05	0	1.7e-05	0.437501	1
OTU_1492	7.6e-05	0	5.7e-05	7e-05	0	4.6e-05	0.969586	1
OTU_1493	0	0	0	5.2e-05	0	3e-05	0.108683	1
OTU_1494	0	0	0	7e-05	0	3.5e-05	0.048926	1
OTU_1495	3.5e-05	0	1.5e-05	7e-05	0	4.6e-05	0.690165	1
OTU_1496	0	0	0	0	0	0	1	1
OTU_1497	1.2e-05	0	8e-06	7e-05	0	3.5e-05	0.138966	1
OTU_1498	0	0	0	5.2e-05	0	3e-05	0.108683	1
OTU_1499	0	0	0	5.2e-05	0	5.2e-05	0.453939	1
OTU_15	0	0	0	0.000105	0	0	0	0
OTU_150	2.3e-05	0	1.3e-05	5.2e-05	0	5.2e-05	0.778342	1
OTU_1500	1.2e-05	0	8e-06	3.5e-05	0	3.5e-05	0.261718	1
OTU_1501	1.7e-05	0	1.7e-05	3.5e-05	0	1.7e-05	0.604489	1
OTU_1502	8.7e-05	0	2.8e-05	0.000175	0	0.000122	0.701505	1
OTU_1503	1.7e-05	0	9e-06	0	0	0	0.578122	1
OTU_1504	8.2e-05	0	5.1e-05	0	0	0	0.146977	1
OTU_1505	2.3e-05	0	9e-06	1.7e-05	0	1.7e-05	1	1
OTU_1506	0.000122	0	9.7e-05	0	0	0	0.315407	1
OTU_1507	0	0	0	0	0	0	1	1
OTU_1508	3.5e-05	0	2.9e-05	0	0	0	0.347406	1
OTU_1509	6e-06	0	6e-06	0	0	0	1	1
OTU_151	6e-06	0	6e-06	3.5e-05	0	3.5e-05	0.156249	1
OTU_1510	0	0	0	3.5e-05	0	3.5e-05	0.062499	1
OTU_1511	9.3e-05	0	8.7e-05	0	0	0	0.415142	1
OTU_1512	0.000373	0	0.000181	1.7e-05	0	1.7e-05	0.059698	1
OTU_1513	6e-06	0	6e-06	0	0	0	1	1
OTU_1514	2.9e-05	0	2.3e-05	1.7e-05	0	1.7e-05	1	1
OTU_1515	0	0	0	0	0	0	1	1
OTU_1516	0.000105	0	8.7e-05	3.5e-05	0	1.7e-05	0.653498	1
OTU_1517	6e-06	0	6e-06	3.5e-05	0	3.5e-05	0.156249	1
OTU_1518	0	0	0	5.2e-05	0	3e-05	0.108683	1
OTU_1519	6e-06	0	6e-06	8.7e-05	0	1.7e-05	0.001058	0.165546
OTU_152	0	0	0	0.000105	0	0.000105	0.453939	1
OTU_1520	0	0	0	3.5e-05	0	3.5e-05	0.062499	1
OTU_1521	0	0	0	5.2e-05	0	3e-05	0.108683	1
OTU_1522	0	0	0	1.7e-05	0	1.7e-05	0.25	1
OTU_1523	6e-06	0	6e-06	0.000122	0	7.6e-05	0.168757	1
OTU_1524	0	0	0	0	0	0	1	1
OTU_1525	3.5e-05	0	1.7e-05	1.7e-05	0	1.7e-05	0.688533	1
OTU_1526	0.000163	0	8.7e-05	1.7e-05	0	1.7e-05	0.135916	1
OTU_1527	1.2e-05	0	8e-06	0	0	0	1	1
OTU_1528	1.7e-05	0	1.2e-05	0	0	0	0.578122	1
OTU_1529	0	0	0	0	0	0	1	1
OTU_153	0	0	0	5.2e-05	0	5.2e-05	0.453939	1
OTU_1530	0	0	0	0.000105	0	3e-05	0.002922	0.276487
OTU_1531	0	0	0	0	0	0	1	1
OTU_1532	0.000146	0	4.3e-05	3.5e-05	0	3.5e-05	0.048473	1
OTU_1533	3.5e-05	0	1.7e-05	0	0	0	0.347406	1
OTU_1534	0	0	0	3.5e-05	0	3.5e-05	0.062499	1
OTU_1535	0	0	0	0	0	0	1	1
OTU_1536	6e-06	0	6e-06	0	0	0	1	1
OTU_1537	0	0	0	3.5e-05	0	3.5e-05	0.062499	1
OTU_1538	0	0	0	0	0	0	1	1
OTU_1539	6e-06	0	6e-06	3.5e-05	0	3.5e-05	0.156249	1
OTU_154	0	0	0	3.5e-05	0	3.5e-05	0.062499	1
OTU_1540	0	0	0	0	0	0	1	1
OTU_1541	0	0	0	1.7e-05	0	1.7e-05	0.25	1
OTU_1542	0	0	0	3.5e-05	0	3.5e-05	0.062499	1
OTU_1543	0	0	0	0	0	0	1	1
OTU_1544	0	0	0	1.7e-05	0	1.7e-05	0.25	1
OTU_1545	0	0	0	3.5e-05	0	1.7e-05	0.062499	1
OTU_1546	6e-06	0	6e-06	3.5e-05	0	3.5e-05	0.156249	1
OTU_1547	0	0	0	0	0	0	1	1
OTU_1548	2.3e-05	0	1.3e-05	1.7e-05	0	1.7e-05	1	1
OTU_1549	0	0	0	0	0	0	1	1
OTU_155	0	0	0	0	0	0	1	1
OTU_1550	0	0	0	1.7e-05	0	1.7e-05	0.25	1
OTU_1551	0	0	0	1.7e-05	0	1.7e-05	0.25	1
OTU_1552	0	0	0	3.5e-05	0	1.7e-05	0.062499	1
OTU_1553	0	0	0	8.7e-05	0	8.7e-05	0.509252	1
OTU_1554	0	0	0	7e-05	0	7e-05	0.453939	1
OTU_1555	3.5e-05	0	1.5e-05	0	0	0	0.347406	1
OTU_1556	4.1e-05	0	4.1e-05	0	0	0	0.204033	1
OTU_1557	6e-06	0	6e-06	0	0	0	1	1
OTU_1558	1.7e-05	0	1.2e-05	5.2e-05	0	5.2e-05	0.725235	1
OTU_1559	4.1e-05	0	2.7e-05	0	0	0	0.204033	1
OTU_156	6e-06	0	6e-06	0	0	0	1	1
OTU_1560	1.2e-05	0	8e-06	0	0	0	1	1
OTU_1561	0.000478	1e-06	0.000255	0	0	0	0.074756	1
OTU_1562	5.2e-05	0	2.3e-05	0	0	0	0.028649	1
OTU_1563	0	0	0	0	0	0	1	1
OTU_1564	4.7e-05	0	2.2e-05	0.000122	0	3.5e-05	0.085075	1
OTU_1565	0	0	0	3.5e-05	0	3.5e-05	0.062499	1
OTU_1566	1.2e-05	0	1.2e-05	0	0	0	1	1
OTU_1567	1.2e-05	0	8e-06	1.7e-05	0	1.7e-05	1	1
OTU_1568	2.3e-05	0	2.3e-05	1.7e-05	0	1.7e-05	1	1
OTU_1569	6e-06	0	6e-06	1.7e-05	0	1.7e-05	0.437501	1
OTU_157	1.2e-05	0	8e-06	0	0	0	1	1
OTU_1570	0.000117	0	7.1e-05	0	0	0	0.13791	1
OTU_1571	6e-06	0	6e-06	0	0	0	1	1
OTU_1572	4.7e-05	0	4e-05	0	0	0	0.21392	1
OTU_1573	0	0	0	0	0	0	1	1
OTU_1574	7e-05	0	5.7e-05	0	0	0	0.340899	1
OTU_1575	6.4e-05	0	5.2e-05	0	0	0	0.336535	1
OTU_1576	4.7e-05	0	2.4e-05	0	0	0	0.21392	1
OTU_1577	1.2e-05	0	1.2e-05	1.7e-05	0	1.7e-05	1	1
OTU_1578	0	0	0	1.7e-05	0	1.7e-05	0.25	1
OTU_1579	0	0	0	1.7e-05	0	1.7e-05	0.25	1
OTU_158	0	0	0	0	0	0	1	1
OTU_1580	0	0	0	1.7e-05	0	1.7e-05	0.25	1
OTU_1581	6e-06	0	6e-06	3.5e-05	0	1.7e-05	0.156249	1
OTU_1582	6e-06	0	6e-06	0.000175	0	9.7e-05	0.10824	1
OTU_1583	0	0	0	1.7e-05	0	1.7e-05	0.25	1
OTU_1584	0	0	0	0	0	0	1	1
OTU_1585	6e-06	0	6e-06	0	0	0	1	1
OTU_1586	0	0	0	3.5e-05	0	1.7e-05	0.062499	1
OTU_1587	6e-06	0	6e-06	0	0	0	1	1
OTU_1588	0	0	0	1.7e-05	0	1.7e-05	0.25	1
OTU_1589	0	0	0	0	0	0	1	1
OTU_159	0	0	0	3.5e-05	0	3.5e-05	0.062499	1
OTU_1590	0	0	0	0	0	0	1	1
OTU_1591	1.2e-05	0	1.2e-05	0	0	0	1	1
OTU_1592	0	0	0	1.7e-05	0	1.7e-05	0.25	1
OTU_1593	3.5e-05	0	2.3e-05	1.7e-05	0	1.7e-05	0.688533	1
OTU_1594	0	0	0	3.5e-05	0	1.7e-05	0.062499	1
OTU_1595	1.7e-05	0	1.2e-05	0.000192	0	9.7e-05	0.098471	1
OTU_1596	0	0	0	7e-05	0	4.6e-05	0.171777	1
OTU_1597	0	0	0	1.7e-05	0	1.7e-05	0.25	1
OTU_1598	6e-06	0	6e-06	1.7e-05	0	1.7e-05	0.437501	1
OTU_1599	1.2e-05	0	8e-06	1.7e-05	0	1.7e-05	1	1
OTU_16	0	0	0	0	0	0	1	1
OTU_160	1.2e-05	0	8e-06	5.2e-05	0	5.2e-05	0.66248	1
OTU_1600	5.2e-05	0	2.3e-05	0	0	0	0.028998	1
OTU_1601	6e-06	0	6e-06	1.7e-05	0	1.7e-05	0.437501	1
OTU_1602	1.7e-05	0	1.7e-05	1.7e-05	0	1.7e-05	1	1
OTU_1603	2.9e-05	0	2.3e-05	0	0	0	0.340815	1
OTU_1604	0	0	0	0	0	0	1	1
OTU_1605	0	0	0	0	0	0	1	1
OTU_1606	1.2e-05	0	8e-06	0	0	0	1	1
OTU_1607	1.7e-05	0	1.2e-05	0	0	0	0.578122	1
OTU_1608	0	0	0	0	0	0	1	1
OTU_1609	4.7e-05	0	4e-05	0	0	0	0.21392	1
OTU_161	4.1e-05	0	2.3e-05	8.7e-05	0	1.7e-05	0.139899	1
OTU_1610	0	0	0	1.7e-05	0	1.7e-05	0.25	1
OTU_1611	0	0	0	1.7e-05	0	1.7e-05	0.25	1
OTU_1612	0	0	0	0	0	0	1	1
OTU_1613	5.2e-05	0	3.7e-05	0	0	0	0.228401	1
OTU_1614	6e-06	0	6e-06	0	0	0	1	1
OTU_1615	0	0	0	0	0	0	1	1
OTU_1616	4.7e-05	0	4e-05	0	0	0	0.21392	1
OTU_1617	0	0	0	3.5e-05	0	3.5e-05	0.062499	1
OTU_1618	6e-06	0	6e-06	0	0	0	1	1
OTU_1619	6e-06	0	6e-06	0	0	0	1	1
OTU_162	0	0	0	0	0	0	1	1
OTU_1620	1.2e-05	0	8e-06	0	0	0	1	1
OTU_1621	6e-06	0	6e-06	1.7e-05	0	1.7e-05	0.437501	1
OTU_1622	6e-06	0	6e-06	0	0	0	1	1
OTU_1623	0	0	0	1.7e-05	0	1.7e-05	0.25	1
OTU_1624	1.2e-05	0	1.2e-05	1.7e-05	0	1.7e-05	1	1
OTU_1625	0	0	0	1.7e-05	0	1.7e-05	0.25	1
OTU_1626	1.7e-05	0	1.2e-05	0	0	0	0.578122	1
OTU_1627	0	0	0	1.7e-05	0	1.7e-05	0.25	1
OTU_1628	0	0	0	0	0	0	1	1
OTU_1629	4.1e-05	0	3.5e-05	0	0	0	0.204033	1
OTU_163	1.2e-05	0	1.2e-05	5.2e-05	0	5.2e-05	0.668477	1
OTU_1630	3.5e-05	0	2.9e-05	0	0	0	0.347406	1
OTU_1631	7e-05	0	7e-05	0	0	0	0.467809	1
OTU_1632	0	0	0	0	0	0	1	1
OTU_1633	0	0	0	0	0	0	1	1
OTU_1634	6e-06	0	6e-06	0	0	0	1	1
OTU_1635	6e-06	0	6e-06	7e-05	0	7e-05	0.574931	1
OTU_1636	0	0	0	0	0	0	1	1
OTU_1637	0	0	0	5.2e-05	0	5.2e-05	0.453939	1
OTU_1638	0	0	0	1.7e-05	0	1.7e-05	0.25	1
OTU_1639	0	0	0	0	0	0	1	1
OTU_164	1.2e-05	0	8e-06	1.7e-05	0	1.7e-05	1	1
OTU_1640	6e-06	0	6e-06	1.7e-05	0	1.7e-05	0.437501	1
OTU_1641	0	0	0	0	0	0	1	1
OTU_1642	0	0	0	1.7e-05	0	1.7e-05	0.25	1
OTU_1643	0	0	0	1.7e-05	0	1.7e-05	0.25	1
OTU_1644	1.7e-05	0	9e-06	7e-05	0	7e-05	0.678099	1
OTU_1645	2.9e-05	0	1.5e-05	1.7e-05	0	1.7e-05	1	1
OTU_1646	1.7e-05	0	9e-06	3.5e-05	0	3.5e-05	0.604489	1
OTU_1647	0	0	0	0	0	0	1	1
OTU_1648	0	0	0	0	0	0	1	1
OTU_1649	0	0	0	3.5e-05	0	3.5e-05	0.062499	1
OTU_165	1.7e-05	0	1.2e-05	3.5e-05	0	1.7e-05	0.604489	1
OTU_1650	0	0	0	8.7e-05	0	8.7e-05	0.509252	1
OTU_1651	4.7e-05	0	4e-05	0	0	0	0.21392	1
OTU_1652	1.2e-05	0	8e-06	7e-05	0	4.6e-05	0.330531	1
OTU_1653	0	0	0	3.5e-05	0	3.5e-05	0.062499	1
OTU_1654	6e-06	0	6e-06	3.5e-05	0	3.5e-05	0.156249	1
OTU_1655	0	0	0	1.7e-05	0	1.7e-05	0.25	1
OTU_1656	1.7e-05	0	1.7e-05	7e-05	0	4.6e-05	0.423228	1
OTU_1657	0	0	0	0	0	0	1	1
OTU_1658	0	0	0	5.2e-05	0	5.2e-05	0.453939	1
OTU_166	0	0	0	0	0	0	1	1
OTU_1660	0	0	0	1.7e-05	0	1.7e-05	0.25	1
OTU_1661	0	0	0	3.5e-05	0	3.5e-05	0.062499	1
OTU_1662	0	0	0	3.5e-05	0	1.7e-05	0.062499	1
OTU_1663	0	0	0	1.7e-05	0	1.7e-05	0.25	1
OTU_1664	0	0	0	7e-05	0	7e-05	0.453939	1
OTU_1665	0	0	0	1.7e-05	0	1.7e-05	0.25	1
OTU_1666	0	0	0	1.7e-05	0	1.7e-05	0.25	1
OTU_1667	3.5e-05	0	1.7e-05	0.002727	5e-06	0.001324	0.046557	1
OTU_1668	0	0	0	0.000734	0	0.000387	0.068252	1
OTU_1669	0.005968	5.2e-05	0.002393	0.005595	2e-06	0.000886	0.947788	1
OTU_167	0	0	0	0	0	0	1	1
OTU_1670	0	0	0	1.7e-05	0	1.7e-05	0.25	1
OTU_1671	0	0	0	0	0	0	1	1
OTU_1672	0	0	0	7e-05	0	4.6e-05	0.171777	1
OTU_1673	0.001125	1e-06	0.000266	0.000105	0	6.1e-05	0.002047	0.232585
OTU_1674	0	0	0	1.7e-05	0	1.7e-05	0.25	1
OTU_1675	6e-06	0	6e-06	3.5e-05	0	1.7e-05	0.156249	1
OTU_1676	6.4e-05	0	2.4e-05	0	0	0	0.012687	0.739585
OTU_1677	3.5e-05	0	3.5e-05	0	0	0	0.347406	1
OTU_1678	1.2e-05	0	1.2e-05	0	0	0	1	1
OTU_1679	6.4e-05	0	6.4e-05	0	0	0	0.519819	1
OTU_168	0	0	0	0	0	0	1	1
OTU_1680	6e-06	0	6e-06	0	0	0	1	1
OTU_1681	1.7e-05	0	1.2e-05	0	0	0	0.578122	1
OTU_1682	6e-06	0	6e-06	1.7e-05	0	1.7e-05	0.437501	1
OTU_1683	3.5e-05	0	2.3e-05	0	0	0	0.347406	1
OTU_1684	0	0	0	0	0	0	1	1
OTU_1685	0	0	0	0	0	0	1	1
OTU_1686	6e-06	0	6e-06	0	0	0	1	1
OTU_1687	0	0	0	0	0	0	1	1
OTU_1688	0	0	0	0	0	0	1	1
OTU_1689	2.3e-05	0	2.3e-05	1.7e-05	0	1.7e-05	1	1
OTU_169	0	0	0	1.7e-05	0	1.7e-05	0.25	1
OTU_1690	6e-06	0	6e-06	0	0	0	1	1
OTU_1691	1.7e-05	0	1.2e-05	1.7e-05	0	1.7e-05	1	1
OTU_1692	0	0	0	0	0	0	1	1
OTU_1693	2.3e-05	0	1.3e-05	0	0	0	0.578121	1
OTU_1694	0	0	0	0	0	0	1	1
OTU_1695	0	0	0	1.7e-05	0	1.7e-05	0.25	1
OTU_1696	0	0	0	0	0	0	1	1
OTU_1697	0	0	0	0	0	0	1	1
OTU_1698	0.016918	0.001582	0.013259	0.000385	0	7.6e-05	0.328798	1
OTU_1699	0	0	0	1.7e-05	0	1.7e-05	0.25	1
OTU_17	0	0	0	1.7e-05	0	1.7e-05	0.25	1
OTU_170	0	0	0	3.5e-05	0	1.7e-05	0.062499	1
OTU_1700	0	0	0	0	0	0	1	1
OTU_1701	0	0	0	0	0	0	1	1
OTU_1702	0	0	0	0	0	0	1	1
OTU_1703	0	0	0	1.7e-05	0	1.7e-05	0.25	1
OTU_1704	0	0	0	0	0	0	1	1
OTU_1705	6e-06	0	6e-06	0	0	0	1	1
OTU_1706	0	0	0	0	0	0	1	1
OTU_1707	0	0	0	0	0	0	1	1
OTU_1708	2.3e-05	0	1.8e-05	8.7e-05	0	4.6e-05	0.302942	1
OTU_1709	0	0	0	1.7e-05	0	1.7e-05	0.25	1
OTU_171	0	0	0	1.7e-05	0	1.7e-05	0.25	1
OTU_1710	0	0	0	0	0	0	1	1
OTU_1711	1.7e-05	0	1.2e-05	0	0	0	0.578122	1
OTU_1712	4.7e-05	0	2.4e-05	3.5e-05	0	1.7e-05	1	1
OTU_1713	0.000134	0	0.000103	0.000157	0	0.000132	0.950576	1
OTU_1714	0	0	0	1.7e-05	0	1.7e-05	0.25	1
OTU_1715	0	0	0	0	0	0	1	1
OTU_1717	1.2e-05	0	1.2e-05	0	0	0	1	1
OTU_1718	0	0	0	0	0	0	1	1
OTU_1719	0	0	0	0	0	0	1	1
OTU_172	0	0	0	3.5e-05	0	3.5e-05	0.062499	1
OTU_1720	0	0	0	0	0	0	1	1
OTU_1721	1.2e-05	0	1.2e-05	0	0	0	1	1
OTU_1722	6e-06	0	6e-06	0	0	0	1	1
OTU_1723	3.5e-05	0	2.5e-05	0	0	0	0.347406	1
OTU_1724	0	0	0	0	0	0	1	1
OTU_1725	0	0	0	0	0	0	1	1
OTU_1726	0	0	0	0	0	0	1	1
OTU_1727	0	0	0	5.2e-05	0	3e-05	0.108683	1
OTU_1728	1.2e-05	0	8e-06	0	0	0	1	1
OTU_173	6e-06	0	6e-06	0	0	0	1	1
OTU_1730	0	0	0	1.7e-05	0	1.7e-05	0.25	1
OTU_1731	0	0	0	1.7e-05	0	1.7e-05	0.25	1
OTU_1732	0	0	0	1.7e-05	0	1.7e-05	0.25	1
OTU_1733	0	0	0	1.7e-05	0	1.7e-05	0.25	1
OTU_1734	0	0	0	0	0	0	1	1
OTU_1735	1.7e-05	0	1.2e-05	0	0	0	0.578122	1
OTU_1736	6e-06	0	6e-06	0	0	0	1	1
OTU_1737	0	0	0	3.5e-05	0	3.5e-05	0.062499	1
OTU_1738	6.4e-05	0	5.2e-05	0	0	0	0.329676	1
OTU_1739	1.7e-05	0	1.2e-05	1.7e-05	0	1.7e-05	1	1
OTU_174	0	0	0	1.7e-05	0	1.7e-05	0.25	1
OTU_1740	0	0	0	3.5e-05	0	3.5e-05	0.062499	1
OTU_1741	0	0	0	8.7e-05	0	8.7e-05	0.509252	1
OTU_1742	1.2e-05	0	8e-06	0	0	0	1	1
OTU_1743	0	0	0	1.7e-05	0	1.7e-05	0.25	1
OTU_1744	0	0	0	0	0	0	1	1
OTU_1745	0	0	0	1.7e-05	0	1.7e-05	0.25	1
OTU_1747	0	0	0	1.7e-05	0	1.7e-05	0.25	1
OTU_1748	0	0	0	1.7e-05	0	1.7e-05	0.25	1
OTU_1749	2.3e-05	0	1.3e-05	0.000192	0	0.000192	0.600572	1
OTU_175	0	0	0	0	0	0	1	1
OTU_1750	0	0	0	3.5e-05	0	3.5e-05	0.062499	1
OTU_1751	6e-06	0	6e-06	1.7e-05	0	1.7e-05	0.437501	1
OTU_1752	6e-06	0	6e-06	5.2e-05	0	5.2e-05	0.5936	1
OTU_1753	0	0	0	0	0	0	1	1
OTU_1754	0	0	0	0	0	0	1	1
OTU_1755	0	0	0	3.5e-05	0	1.7e-05	0.062499	1
OTU_1756	0	0	0	3.5e-05	0	3.5e-05	0.062499	1
OTU_1757	0	0	0	8.7e-05	0	1.7e-05	0.000701	0.13987
OTU_1758	0	0	0	0	0	0	1	1
OTU_1759	2.3e-05	0	1.8e-05	1.7e-05	0	1.7e-05	1	1
OTU_176	0	0	0	0	0	0	1	1
OTU_1760	0	0	0	0	0	0	1	1
OTU_1761	0	0	0	3.5e-05	0	3.5e-05	0.062499	1
OTU_1762	0	0	0	0.00014	0	7.6e-05	0.080309	1
OTU_1763	1.2e-05	0	8e-06	1.7e-05	0	1.7e-05	1	1
OTU_1764	0	0	0	5.2e-05	0	3e-05	0.108683	1
OTU_1765	0	0	0	3.5e-05	0	1.7e-05	0.062499	1
OTU_1766	0	0	0	3.5e-05	0	3.5e-05	0.062499	1
OTU_1767	0	0	0	7e-05	0	4.6e-05	0.171777	1
OTU_1768	1.7e-05	0	1.2e-05	0.000105	0	6.1e-05	0.228401	1
OTU_1769	0	0	0	7e-05	0	1.7e-05	0.001497	0.186821
OTU_177	0	0	0	0	0	0	1	1
OTU_1770	0	0	0	0	0	0	1	1
OTU_1771	0	0	0	0	0	0	1	1
OTU_1772	0.000152	0	8.1e-05	1.7e-05	0	1.7e-05	0.14265	1
OTU_1773	0	0	0	1.7e-05	0	1.7e-05	0.25	1
OTU_1774	0	0	0	0	0	0	1	1
OTU_1775	0	0	0	1.7e-05	0	1.7e-05	0.25	1
OTU_1776	6e-06	0	6e-06	1.7e-05	0	1.7e-05	0.437501	1
OTU_1777	0	0	0	3.5e-05	0	1.7e-05	0.062499	1
OTU_1778	6e-06	0	6e-06	1.7e-05	0	1.7e-05	0.437501	1
OTU_1779	0	0	0	1.7e-05	0	1.7e-05	0.25	1
OTU_178	0	0	0	0	0	0	1	1
OTU_1780	0	0	0	7e-05	0	7e-05	0.453939	1
OTU_1781	0	0	0	1.7e-05	0	1.7e-05	0.25	1
OTU_1783	0	0	0	3.5e-05	0	3.5e-05	0.062499	1
OTU_1784	0	0	0	0	0	0	1	1
OTU_1785	0	0	0	5.2e-05	0	3e-05	0.108683	1
OTU_1786	0.004767	3.7e-05	0.002015	0.000682	0	0.000139	0.047417	1
OTU_1787	2.3e-05	0	1.8e-05	0	0	0	0.578121	1
OTU_1788	4.1e-05	0	1.5e-05	0	0	0	0.204033	1
OTU_1789	2.3e-05	0	1.8e-05	0	0	0	0.578121	1
OTU_1790	1.7e-05	0	1.7e-05	0	0	0	0.578122	1
OTU_1791	4.1e-05	0	1.5e-05	0	0	0	0.204033	1
OTU_1792	1.2e-05	0	1.2e-05	0	0	0	1	1
OTU_1793	6e-06	0	6e-06	0	0	0	1	1
OTU_1794	4.1e-05	0	1.9e-05	0	0	0	0.204033	1
OTU_1795	1.7e-05	0	1.7e-05	0	0	0	0.578122	1
OTU_1796	0.000717	2e-06	0.000457	0.00014	0	3.5e-05	0.3167	1
OTU_1797	0	0	0	0	0	0	1	1
OTU_1798	6e-06	0	6e-06	0	0	0	1	1
OTU_1799	3.5e-05	0	2.9e-05	0	0	0	0.347406	1
OTU_18	0	0	0	5.2e-05	0	3e-05	0.108683	1
OTU_180	0	0	0	0	0	0	1	1
OTU_1800	0	0	0	0	0	0	1	1
OTU_1801	0	0	0	0	0	0	1	1
OTU_1802	0	0	0	0	0	0	1	1
OTU_1803	0	0	0	0	0	0	1	1
OTU_1804	0	0	0	1.7e-05	0	1.7e-05	0.25	1
OTU_1805	0	0	0	0	0	0	1	1
OTU_1806	0	0	0	1.7e-05	0	1.7e-05	0.25	1
OTU_1807	0	0	0	0	0	0	1	1
OTU_1808	0	0	0	0	0	0	1	1
OTU_1809	4.7e-05	0	2.2e-05	0.000105	0	0.000105	0.77726	1
OTU_181	0	0	0	0	0	0	1	1
OTU_1810	0	0	0	0	0	0	1	1
OTU_1811	6e-06	0	6e-06	3.5e-05	0	3.5e-05	0.156249	1
OTU_1812	0	0	0	0	0	0	1	1
OTU_1813	5.2e-05	0	2.3e-05	0	0	0	0.028998	1
OTU_1814	0	0	0	1.7e-05	0	1.7e-05	0.25	1
OTU_1817	0	0	0	0	0	0	1	1
OTU_1819	0	0	0	0	0	0	1	1
OTU_182	0.008841	0.000184	0.004525	0.002168	1e-06	0.00063	0.21067	1
OTU_1820	0	0	0	0	0	0	1	1
OTU_1821	6e-06	0	6e-06	0	0	0	1	1
OTU_1822	0	0	0	0	0	0	1	1
OTU_1823	4.7e-05	0	1.4e-05	0	0	0	0.21392	1
OTU_1824	6e-06	0	6e-06	0	0	0	1	1
OTU_1825	0	0	0	0	0	0	1	1
OTU_1826	1.2e-05	0	8e-06	0	0	0	1	1
OTU_1827	0	0	0	3.5e-05	0	3.5e-05	0.062499	1
OTU_1828	1.2e-05	0	8e-06	0	0	0	1	1
OTU_1829	1.2e-05	0	1.2e-05	0	0	0	1	1
OTU_183	0	0	0	0	0	0	1	1
OTU_1830	0	0	0	0	0	0	1	1
OTU_1831	0	0	0	0	0	0	1	1
OTU_1832	6.4e-05	0	2.6e-05	3.5e-05	0	1.7e-05	0.563487	1
OTU_1833	6e-06	0	6e-06	1.7e-05	0	1.7e-05	0.437501	1
OTU_1834	0	0	0	0	0	0	1	1
OTU_1835	6e-06	0	6e-06	0	0	0	1	1
OTU_1836	0	0	0	0	0	0	1	1
OTU_1837	0	0	0	0	0	0	1	1
OTU_1838	0	0	0	0	0	0	1	1
OTU_1839	0	0	0	0	0	0	1	1
OTU_184	0	0	0	0	0	0	1	1
OTU_1840	0.000396	0	0.000182	0.001381	2e-06	0.000778	0.33449	1
OTU_1841	0	0	0	0	0	0	1	1
OTU_1842	3.5e-05	0	1.2e-05	0.000315	0	0.000237	0.359323	1
OTU_1843	6e-06	0	6e-06	1.7e-05	0	1.7e-05	0.437501	1
OTU_1844	0	0	0	0	0	0	1	1
OTU_1845	6e-06	0	6e-06	0	0	0	1	1
OTU_1846	0	0	0	0	0	0	1	1
OTU_1847	6e-06	0	6e-06	1.7e-05	0	1.7e-05	0.437501	1
OTU_1848	0	0	0	5.2e-05	0	5.2e-05	0.453939	1
OTU_1849	8.2e-05	0	2.9e-05	0	0	0	0.009321	0.619696
OTU_185	2.9e-05	0	9e-06	0.000332	0	0.000215	0.25288	1
OTU_1850	0	0	0	0	0	0	1	1
OTU_1851	0	0	0	0	0	0	1	1
OTU_1852	0	0	0	0	0	0	1	1
OTU_1853	7e-05	0	2.5e-05	0.000594	0	0.000261	0.05122	1
OTU_1854	0	0	0	0	0	0	1	1
OTU_1855	6e-06	0	6e-06	0	0	0	1	1
OTU_1856	0	0	0	0	0	0	1	1
OTU_1857	6e-06	0	6e-06	3.5e-05	0	3.5e-05	0.156249	1
OTU_1858	1.7e-05	0	1.2e-05	1.7e-05	0	1.7e-05	1	1
OTU_1859	1.2e-05	0	8e-06	3.5e-05	0	1.7e-05	0.261718	1
OTU_186	5.8e-05	0	3.3e-05	0.000892	0	0.000248	0.003585	0.32224
OTU_1860	0	0	0	0	0	0	1	1
OTU_1861	1.2e-05	0	8e-06	0	0	0	1	1
OTU_1862	2.3e-05	0	9e-06	0.000175	0	0.000149	0.447089	1
OTU_1863	6e-06	0	6e-06	0	0	0	1	1
OTU_1864	3.5e-05	0	3.5e-05	0	0	0	0.347406	1
OTU_1865	9.9e-05	0	3e-05	5.2e-05	0	3e-05	0.398874	1
OTU_1866	6e-06	0	6e-06	0	0	0	1	1
OTU_1867	2.9e-05	0	1.3e-05	0	0	0	0.340815	1
OTU_1868	1.2e-05	0	8e-06	0	0	0	1	1
OTU_187	6e-06	0	6e-06	0.000122	0	6.3e-05	0.079496	1
OTU_1870	1.7e-05	0	1.7e-05	0	0	0	0.578122	1
OTU_1871	0	0	0	0	0	0	1	1
OTU_1872	6.4e-05	0	2.9e-05	0.000262	0	0.000132	0.208532	1
OTU_1873	6e-06	0	6e-06	0	0	0	1	1
OTU_1874	6e-06	0	6e-06	0	0	0	1	1
OTU_1875	0	0	0	0	0	0	1	1
OTU_1877	0	0	0	1.7e-05	0	1.7e-05	0.25	1
OTU_1878	0	0	0	1.7e-05	0	1.7e-05	0.25	1
OTU_1879	1.2e-05	0	8e-06	0.000332	0	3.5e-05	0.00013	0.060102
OTU_188	6.4e-05	0	2.6e-05	1.7e-05	0	1.7e-05	0.195045	1
OTU_1880	1.2e-05	0	8e-06	0	0	0	1	1
OTU_1881	2.9e-05	0	2.3e-05	0	0	0	0.340815	1
OTU_1882	0	0	0	0	0	0	1	1
OTU_1883	0	0	0	0	0	0	1	1
OTU_1884	6e-06	0	6e-06	0	0	0	1	1
OTU_1885	0	0	0	0	0	0	1	1
OTU_1886	0	0	0	0	0	0	1	1
OTU_1887	3.5e-05	0	2.3e-05	8.7e-05	0	8.7e-05	0.762043	1
OTU_1888	6e-06	0	6e-06	0	0	0	1	1
OTU_1889	0	0	0	1.7e-05	0	1.7e-05	0.25	1
OTU_189	0	0	0	0.000105	0	8e-05	0.297339	1
OTU_1890	6e-06	0	6e-06	0	0	0	1	1
OTU_1891	9.9e-05	0	3e-05	0.00042	0	0.000212	0.192024	1
OTU_1892	0	0	0	0	0	0	1	1
OTU_1893	6e-06	0	6e-06	0	0	0	1	1
OTU_1894	3.5e-05	0	1.2e-05	5.2e-05	0	3e-05	0.783084	1
OTU_1895	1.2e-05	0	1.2e-05	0	0	0	1	1
OTU_1896	0.000245	0	5.2e-05	0.000385	0	0.000115	0.395077	1
OTU_1897	2.9e-05	0	2.9e-05	0	0	0	0.340815	1
OTU_1898	6e-06	0	6e-06	0	0	0	1	1
OTU_1899	6e-06	0	6e-06	0	0	0	1	1
OTU_19	0	0	0	1.7e-05	0	1.7e-05	0.25	1
OTU_190	0	0	0	7e-05	0	7e-05	0.453939	1
OTU_1900	0	0	0	0	0	0	1	1
OTU_1901	1.2e-05	0	8e-06	3.5e-05	0	1.7e-05	0.261718	1
OTU_1902	0	0	0	0	0	0	1	1
OTU_1903	0	0	0	1.7e-05	0	1.7e-05	0.25	1
OTU_1904	1.2e-05	0	1.2e-05	0	0	0	1	1
OTU_1905	1.2e-05	0	8e-06	0	0	0	1	1
OTU_1906	0	0	0	0	0	0	1	1
OTU_1907	0	0	0	0	0	0	1	1
OTU_1908	0	0	0	0	0	0	1	1
OTU_1909	0	0	0	0	0	0	1	1
OTU_191	0	0	0	5.2e-05	0	5.2e-05	0.453939	1
OTU_1910	0	0	0	0	0	0	1	1
OTU_1911	0	0	0	0	0	0	1	1
OTU_1912	0	0	0	0	0	0	1	1
OTU_1913	0	0	0	0	0	0	1	1
OTU_1914	6e-06	0	6e-06	0	0	0	1	1
OTU_1915	0	0	0	0	0	0	1	1
OTU_1916	0	0	0	0	0	0	1	1
OTU_1917	0	0	0	0	0	0	1	1
OTU_1918	0	0	0	0	0	0	1	1
OTU_1919	0	0	0	0	0	0	1	1
OTU_192	3.5e-05	0	1.7e-05	0	0	0	0.347406	1
OTU_1920	0.005227	7.2e-05	0.002824	0.000664	1e-06	0.000587	0.151979	1
OTU_1921	0.01394	0.000516	0.007569	0.001206	0	0.000189	0.119692	1
OTU_1922	0	0	0	0.003881	1e-05	0.001863	0.042794	1
OTU_1923	0.004254	1.5e-05	0.00131	1.7e-05	0	1.7e-05	0.004165	0.351813
OTU_1924	0.000111	0	5e-05	0.001241	1e-06	0.00053	0.038494	1
OTU_1925	0.002465	1.4e-05	0.001235	0.003322	2.2e-05	0.002721	0.887669	1
OTU_1926	0.005158	6.5e-05	0.00268	5.2e-05	0	3e-05	0.067474	1
OTU_1927	0.002121	9e-06	0.000988	0.00021	0	8e-05	0.06387	1
OTU_1928	0.003747	3.4e-05	0.00194	0.000402	0	0.000215	0.113516	1
OTU_1929	4.7e-05	0	1.6e-05	0.001364	0	0.000349	0.001981	0.227738
OTU_193	6e-06	0	6e-06	0	0	0	1	1
OTU_1930	2.3e-05	0	1.3e-05	0.001486	1e-06	0.000695	0.040667	1
OTU_1931	0.000105	0	3.2e-05	0.003095	1e-06	0.000656	0.000996	0.165546
OTU_1932	0.001993	2.6e-05	0.001687	0.00014	0	7.6e-05	0.402925	1
OTU_1933	2.3e-05	0	1.3e-05	0.001329	1e-06	0.000591	0.032243	1
OTU_1934	0.002424	2e-05	0.001486	1.7e-05	0	1.7e-05	0.140943	1
OTU_1935	4.1e-05	0	2.9e-05	0.000892	0	0.000316	0.01168	0.715502
OTU_1936	0.001515	2.1e-05	0.001515	0	0	0	0.453939	1
OTU_1937	0.000845	1e-06	0.000286	0.000332	0	0.000177	0.169082	1
OTU_1938	0.001643	1.2e-05	0.001171	0.00035	0	0.000106	0.399153	1
OTU_1939	0.000979	1e-06	0.00024	7e-05	0	7e-05	0.002183	0.238318
OTU_194	6e-06	0	6e-06	0	0	0	1	1
OTU_1940	0.001002	5e-06	0.000716	0.000192	0	6.3e-05	0.385927	1
OTU_1941	9.3e-05	0	3.2e-05	0.001888	3e-06	0.000948	0.070006	1
OTU_1942	5.8e-05	0	2.2e-05	0.000175	0	0.000122	0.561233	1
OTU_1943	3.5e-05	0	1.5e-05	8.7e-05	0	8.7e-05	0.756871	1
OTU_1944	0.000542	0	0.000147	0.001416	1e-06	0.000629	0.272328	1
OTU_1945	6e-06	0	6e-06	0.000157	0	0.000157	0.545856	1
OTU_1946	0.000117	0	1.5e-05	0.001469	1e-06	0.000626	0.03491	1
OTU_1947	2.9e-05	0	1.8e-05	0.00028	0	0.00028	0.588368	1
OTU_1948	0	0	0	0.000822	1e-06	0.000411	0.054332	1
OTU_1949	0.001096	3e-06	0.000576	0.000507	0	0.000227	0.554052	1
OTU_195	0	0	0	3.5e-05	0	3.5e-05	0.062499	1
OTU_1950	0.000548	1e-06	0.000367	5.2e-05	0	5.2e-05	0.278211	1
OTU_1951	0.000804	4e-06	0.000655	0	0	0	0.335599	1
OTU_1952	0.000245	0	5.7e-05	0.002325	0	0.000192	0.000103	0.058601
OTU_1953	0.000822	1e-06	0.00025	0.000594	0	0.000137	0.649438	1
OTU_1954	0.000897	3e-06	0.000533	0	0	0	0.119191	1
OTU_1955	7.6e-05	0	4.1e-05	0	0	0	0.079038	1
OTU_1956	1.2e-05	0	1.2e-05	0.00014	0	9.3e-05	0.263137	1
OTU_1957	0.000122	0	9.7e-05	0.000105	0	6.1e-05	0.943599	1
OTU_1958	1.7e-05	0	1.2e-05	0.00014	0	9.3e-05	0.296586	1
OTU_1959	1.7e-05	0	1.2e-05	0.00014	0	0.00014	0.603274	1
OTU_196	1.7e-05	0	1.7e-05	0	0	0	0.578122	1
OTU_1960	0	0	0	0.00028	0	0.000152	0.080309	1
OTU_1961	0.000425	0	0.000217	0.000122	0	0.000122	0.3418	1
OTU_1962	0	0	0	0.000629	0	0.000316	0.054757	1
OTU_1963	0.000845	4e-06	0.000637	0	0	0	0.281283	1
OTU_1964	1.2e-05	0	8e-06	1.7e-05	0	1.7e-05	1	1
OTU_1965	0.000612	1e-06	0.00026	0.000122	0	4.6e-05	0.077272	1
OTU_1966	3.5e-05	0	1.2e-05	0	0	0	0.347406	1
OTU_1967	0.000122	0	0.00011	0	0	0	0.391279	1
OTU_1968	6e-06	0	6e-06	7e-05	0	7e-05	0.574931	1
OTU_1969	0.000251	0	0.000206	0	0	0	0.341668	1
OTU_197	0	0	0	0	0	0	1	1
OTU_1970	2.3e-05	0	1.3e-05	0.000787	0	0.000264	0.007349	0.506361
OTU_1971	0.000559	1e-06	0.000322	0.000769	1e-06	0.000587	0.87445	1
OTU_1972	4.7e-05	0	3.5e-05	7e-05	0	4.6e-05	0.842354	1
OTU_1973	1.7e-05	0	9e-06	0.000315	0	0.000109	0.010801	0.676124
OTU_1974	0	0	0	0.000122	0	7e-05	0.103902	1
OTU_1975	7.6e-05	0	5.7e-05	0	0	0	0.282899	1
OTU_1976	0.000128	0	6.4e-05	7e-05	0	7e-05	0.744343	1
OTU_1977	2.9e-05	0	1.3e-05	0.00021	0	0.000139	0.302057	1
OTU_1978	6e-06	0	6e-06	0.000367	0	0.00016	0.029718	1
OTU_1979	6e-06	0	6e-06	5.2e-05	0	0	0.000185	0.067073
OTU_198	0	0	0	8.7e-05	0	4.6e-05	0.070303	1
OTU_1980	6e-06	0	6e-06	0.000472	0	3e-05	4.6e-05	0.039294
OTU_1981	2.9e-05	0	1.8e-05	3.5e-05	0	1.7e-05	1	1
OTU_1982	0	0	0	8.7e-05	0	1.7e-05	0.000701	0.13987
OTU_1983	8.7e-05	0	2.5e-05	0.000472	0	0.000259	0.199469	1
OTU_1984	0.000833	3e-06	0.00056	0.000717	1e-06	0.00064	0.951948	1
OTU_1985	2.9e-05	0	1.3e-05	7e-05	0	4.6e-05	0.61457	1
OTU_1986	6e-06	0	6e-06	0.000105	0	5.2e-05	0.074564	1
OTU_1987	0.000396	1e-06	0.00037	0	0	0	0.416825	1
OTU_1988	0.000519	1e-06	0.000238	0	0	0	0.034085	1
OTU_1989	3.5e-05	0	1.7e-05	0.000175	0	3.5e-05	0.002367	0.252148
OTU_199	0	0	0	0	0	0	1	1
OTU_1990	0.000443	1e-06	0.000314	0.00021	0	0.000184	0.730411	1
OTU_1991	0	0	0	0.00021	0	0.000105	0.048926	1
OTU_1992	0.000303	0	0.000224	0	0	0	0.273233	1
OTU_1993	4.1e-05	0	1.5e-05	0.000315	0	0.000289	0.555556	1
OTU_1994	8.2e-05	0	4.4e-05	7e-05	0	7e-05	0.949412	1
OTU_1995	0.000321	0	0.000177	0	0	0	0.088266	1
OTU_1996	0.000589	1e-06	0.000328	8.7e-05	0	1.7e-05	0.168685	1
OTU_1997	0.000186	0	0.000186	0	0	0	0.509252	1
OTU_1998	7e-05	0	2.1e-05	0.000122	0	1.7e-05	0.068406	1
OTU_1999	6e-06	0	6e-06	0.000472	0	0.000259	0.090752	1
OTU_2	6e-06	0	6e-06	0	0	0	1	1
OTU_20	0	0	0	3.5e-05	0	1.7e-05	0.062499	1
OTU_200	0	0	0	0	0	0	1	1
OTU_2000	0.000291	0	0.000187	0	0	0	0.15917	1
OTU_2001	0.00035	1e-06	0.00033	0	0	0	0.424807	1
OTU_2002	6e-06	0	6e-06	0.000262	0	0.000109	0.021882	1
OTU_2003	5.2e-05	0	2e-05	0.00028	0	0.000143	0.15549	1
OTU_2004	6e-06	0	6e-06	0.00042	0	0.000237	0.104391	1
OTU_2005	6e-06	0	6e-06	1.7e-05	0	1.7e-05	0.437501	1
OTU_2006	1.2e-05	0	8e-06	0.000105	0	3e-05	0.006559	0.476595
OTU_2007	0	0	0	0.000122	0	7.6e-05	0.144744	1
OTU_2008	0	0	0	1.7e-05	0	1.7e-05	0.25	1
OTU_2009	0	0	0	0.000175	0	0.000126	0.259273	1
OTU_201	0	0	0	0	0	0	1	1
OTU_2010	0.000216	0	0.00019	0	0	0	0.382947	1
OTU_2011	1.2e-05	0	8e-06	0.000297	0	1.7e-05	4.8e-05	0.039334
OTU_2012	0	0	0	0.000122	0	6.3e-05	0.061989	1
OTU_2013	6e-06	0	6e-06	0	0	0	1	1
OTU_2014	1.2e-05	0	1.2e-05	1.7e-05	0	1.7e-05	1	1
OTU_2015	6e-06	0	6e-06	0.000385	0	0.000195	0.06146	1
OTU_2016	2.9e-05	0	1.8e-05	0	0	0	0.340815	1
OTU_2017	4.7e-05	0	3.4e-05	5.2e-05	0	5.2e-05	0.965929	1
OTU_2018	8.7e-05	0	6.2e-05	0.001941	2e-06	0.000867	0.038127	1
OTU_2019	1.2e-05	0	1.2e-05	0	0	0	1	1
OTU_202	0	0	0	3.5e-05	0	1.7e-05	0.062499	1
OTU_2020	0.000134	0	8.6e-05	7e-05	0	7e-05	0.762514	1
OTU_2021	0.000117	0	7.8e-05	1.7e-05	0	1.7e-05	0.3291	1
OTU_2022	0.000105	0	5.9e-05	0.000122	0	7.6e-05	0.935417	1
OTU_2023	0	0	0	0.000105	0	3e-05	0.002922	0.276487
OTU_2024	0.000157	0	9.1e-05	1.7e-05	0	1.7e-05	0.187359	1
OTU_2025	2.9e-05	0	1.8e-05	0	0	0	0.340815	1
OTU_2026	0.000186	0	0.000186	0	0	0	0.509252	1
OTU_2027	0.000122	0	8.6e-05	0	0	0	0.226066	1
OTU_2028	0	0	0	1.7e-05	0	1.7e-05	0.25	1
OTU_2029	0.000268	0	0.000186	0	0	0	0.219084	1
OTU_203	6e-06	0	6e-06	0.000105	0	8e-05	0.333851	1
OTU_2030	0	0	0	0	0	0	1	1
OTU_2031	1.7e-05	0	9e-06	1.7e-05	0	1.7e-05	1	1
OTU_2032	0.000332	0	0.000134	5.2e-05	0	3e-05	0.046445	1
OTU_2033	0	0	0	1.7e-05	0	1.7e-05	0.25	1
OTU_2034	9.9e-05	0	4.1e-05	3.5e-05	0	1.7e-05	0.223096	1
OTU_2035	0.000122	0	8.4e-05	0	0	0	0.211248	1
OTU_2036	1.2e-05	0	1.2e-05	0.000245	0	8.7e-05	0.012405	0.727309
OTU_2037	0	0	0	0.000122	0	1.7e-05	0.000281	0.090583
OTU_2038	0	0	0	0.000122	0	6.3e-05	0.061989	1
OTU_2039	9.9e-05	0	4.6e-05	0	0	0	0.03479	1
OTU_204	0	0	0	0	0	0	1	1
OTU_2040	8.2e-05	0	3.2e-05	1.7e-05	0	1.7e-05	0.099825	1
OTU_2041	1.2e-05	0	1.2e-05	3.5e-05	0	3.5e-05	0.261718	1
OTU_2042	1.2e-05	0	8e-06	1.7e-05	0	1.7e-05	1	1
OTU_2043	0.000245	0	7.4e-05	0.001276	0	0.000167	0.000468	0.119998
OTU_2044	0	0	0	0.000157	0	3e-05	0.000634	0.137193
OTU_2045	1.7e-05	0	1.2e-05	0.000105	0	3e-05	0.011852	0.715502
OTU_2046	0.000431	1e-06	0.000259	5.2e-05	0	5.2e-05	0.220585	1
OTU_2047	0.000274	0	0.000167	0.000105	0	6.1e-05	0.55278	1
OTU_2048	6e-06	0	6e-06	1.7e-05	0	1.7e-05	0.437501	1
OTU_2049	0	0	0	0	0	0	1	1
OTU_205	0	0	0	0	0	0	1	1
OTU_2050	1.7e-05	0	9e-06	0.000245	0	1.7e-05	8.8e-05	0.055711
OTU_2051	0	0	0	3.5e-05	0	1.7e-05	0.062499	1
OTU_2052	0	0	0	0.00014	0	7.6e-05	0.080309	1
OTU_2053	1.7e-05	0	1.7e-05	0.000227	0	7e-05	0.007213	0.502527
OTU_2054	8.7e-05	0	5.3e-05	0	0	0	0.1305	1
OTU_2055	0	0	0	1.7e-05	0	1.7e-05	0.25	1
OTU_2056	0.000472	1e-06	0.000251	1.7e-05	0	1.7e-05	0.090271	1
OTU_2057	1.2e-05	0	8e-06	0	0	0	1	1
OTU_2058	0	0	0	0	0	0	1	1
OTU_2059	0	0	0	5.2e-05	0	0	0	0
OTU_206	1.2e-05	0	8e-06	0.000437	0	0.000258	0.12821	1
OTU_2060	6e-06	0	6e-06	0	0	0	1	1
OTU_2061	1.2e-05	0	8e-06	0.000245	0	7e-05	0.003627	0.32224
OTU_2062	0.000146	0	7.1e-05	0	0	0	0.04487	1
OTU_2063	6.4e-05	0	3.4e-05	1.7e-05	0	1.7e-05	0.334989	1
OTU_2064	0	0	0	0.000105	0	3e-05	0.002922	0.276487
OTU_2065	6e-06	0	6e-06	3.5e-05	0	1.7e-05	0.156249	1
OTU_2066	0	0	0	0.000157	0	6.1e-05	0.013552	0.774469
OTU_2067	0	0	0	3.5e-05	0	3.5e-05	0.062499	1
OTU_2068	0	0	0	0.000175	0	0.000126	0.259273	1
OTU_2069	0	0	0	5.2e-05	0	0	0	0
OTU_207	0	0	0	1.7e-05	0	1.7e-05	0.25	1
OTU_2070	0	0	0	7e-05	0	7e-05	0.453939	1
OTU_2071	0	0	0	8.7e-05	0	4.6e-05	0.070303	1
OTU_2072	6e-06	0	6e-06	5.2e-05	0	3e-05	0.171777	1
OTU_2073	6e-06	0	6e-06	0	0	0	1	1
OTU_2074	0.000111	0	0.000111	0	0	0	0.467809	1
OTU_2075	6e-06	0	6e-06	0.000122	0	7.6e-05	0.168835	1
OTU_2076	0	0	0	0.000122	0	7.6e-05	0.144744	1
OTU_2077	5.2e-05	0	4e-05	5.2e-05	0	0	0.996692	1
OTU_2078	0.000105	0	5.9e-05	1.7e-05	0	1.7e-05	0.228401	1
OTU_2079	2.3e-05	0	1.5e-05	0	0	0	0.578121	1
OTU_208	0	0	0	5.2e-05	0	3e-05	0.108683	1
OTU_2080	6e-06	0	6e-06	0	0	0	1	1
OTU_2081	6e-06	0	6e-06	0.000157	0	5.2e-05	0.008001	0.546235
OTU_2082	6e-06	0	6e-06	1.7e-05	0	1.7e-05	0.437501	1
OTU_2083	0	0	0	0.000122	0	0.000122	0.467809	1
OTU_2084	0	0	0	7e-05	0	3.5e-05	0.048926	1
OTU_2085	0	0	0	0.000122	0	6.3e-05	0.061989	1
OTU_2086	1.2e-05	0	8e-06	5.2e-05	0	0	0.000549	0.125433
OTU_2087	6e-06	0	6e-06	8.7e-05	0	6.3e-05	0.304436	1
OTU_2088	0	0	0	5.2e-05	0	3e-05	0.108683	1
OTU_2089	5.2e-05	0	1.7e-05	0	0	0	0.005905	0.432154
OTU_209	0	0	0	0	0	0	1	1
OTU_2090	1.2e-05	0	8e-06	0	0	0	1	1
OTU_2091	1.2e-05	0	1.2e-05	3.5e-05	0	3.5e-05	0.261718	1
OTU_2092	0	0	0	0	0	0	1	1
OTU_2093	0	0	0	3.5e-05	0	3.5e-05	0.062499	1
OTU_2094	6e-06	0	6e-06	5.2e-05	0	3e-05	0.171777	1
OTU_2095	0	0	0	3.5e-05	0	3.5e-05	0.062499	1
OTU_2096	6e-06	0	6e-06	0	0	0	1	1
OTU_2097	3.5e-05	0	2.3e-05	1.7e-05	0	1.7e-05	0.688533	1
OTU_2098	0	0	0	0	0	0	1	1
OTU_2099	0.000146	0	8.7e-05	0	0	0	0.123519	1
OTU_21	0	0	0	0	0	0	1	1
OTU_210	0	0	0	0	0	0	1	1
OTU_2100	0.004697	0.000126	0.003743	0.000192	0	0.000143	0.350645	1
OTU_2101	8.2e-05	0	3.8e-05	5.2e-05	0	0	0.667355	1
OTU_2102	6.4e-05	0	5.8e-05	0	0	0	0.395983	1
OTU_2103	1.2e-05	0	8e-06	3.5e-05	0	3.5e-05	0.261718	1
OTU_2104	0	0	0	8.7e-05	0	3.5e-05	0.016239	0.864859
OTU_2105	6e-06	0	6e-06	0.000122	0	3.5e-05	0.003706	0.32224
OTU_2106	0	0	0	0	0	0	1	1
OTU_2107	0	0	0	1.7e-05	0	1.7e-05	0.25	1
OTU_2108	0	0	0	0	0	0	1	1
OTU_2109	0	0	0	0	0	0	1	1
OTU_2110	0	0	0	0	0	0	1	1
OTU_2111	0	0	0	7e-05	0	3.5e-05	0.048926	1
OTU_2112	0	0	0	0	0	0	1	1
OTU_2113	0.000216	0	6e-05	0.005734	2e-05	0.002554	0.034905	1
OTU_2114	3.5e-05	0	1.2e-05	0.00042	0	3e-05	8.4e-05	0.054862
OTU_2115	0	0	0	1.7e-05	0	1.7e-05	0.25	1
OTU_2116	0	0	0	0	0	0	1	1
OTU_2117	0	0	0	0	0	0	1	1
OTU_2118	1.2e-05	0	8e-06	0	0	0	1	1
OTU_2119	0	0	0	0	0	0	1	1
OTU_212	0	0	0	0	0	0	1	1
OTU_2120	7.6e-05	0	7.6e-05	0	0	0	0.467809	1
OTU_2121	6e-06	0	6e-06	1.7e-05	0	1.7e-05	0.437501	1
OTU_2122	0	0	0	5.2e-05	0	3e-05	0.108683	1
OTU_2123	0	0	0	1.7e-05	0	1.7e-05	0.25	1
OTU_2124	2.3e-05	0	1.3e-05	0.000105	0	0	0.000327	0.09937
OTU_2125	5.2e-05	0	4e-05	0.000262	0	5.2e-05	0.004408	0.358716
OTU_2126	0	0	0	1.7e-05	0	1.7e-05	0.25	1
OTU_2127	0	0	0	5.2e-05	0	3e-05	0.108683	1
OTU_2128	0	0	0	0.000105	0	5.2e-05	0.048926	1
OTU_2129	6e-06	0	6e-06	0.000157	0	0	3.1e-05	0.038879
OTU_213	1.2e-05	0	8e-06	0.001906	3e-06	0.000927	0.045698	1
OTU_2130	6e-06	0	6e-06	5.2e-05	0	0	0.000158	0.061692
OTU_2131	6e-06	0	6e-06	0.00035	0	0.000197	0.105267	1
OTU_2132	6e-06	0	6e-06	1.7e-05	0	1.7e-05	0.437501	1
OTU_2133	3.5e-05	0	3.5e-05	5.2e-05	0	3e-05	0.852218	1
OTU_2134	1.7e-05	0	1.7e-05	0	0	0	0.578122	1
OTU_2135	1.2e-05	0	1.2e-05	0	0	0	1	1
OTU_2136	0	0	0	1.7e-05	0	1.7e-05	0.25	1
OTU_2137	7e-05	0	6.4e-05	0	0	0	0.399777	1
OTU_2138	1.7e-05	0	1.7e-05	0	0	0	0.578122	1
OTU_2139	2.9e-05	0	1.5e-05	5.2e-05	0	3e-05	0.706167	1
OTU_214	5.2e-05	0	2.5e-05	0	0	0	0.038577	1
OTU_2140	0.000204	0	7.6e-05	8.7e-05	0	8.7e-05	0.450264	1
OTU_2141	2.3e-05	0	1.8e-05	0	0	0	0.578121	1
OTU_2142	8.2e-05	0	7.5e-05	0	0	0	0.40977	1
OTU_2143	4.7e-05	0	2.5e-05	0	0	0	0.21392	1
OTU_2144	1.2e-05	0	1.2e-05	1.7e-05	0	1.7e-05	1	1
OTU_2145	2.3e-05	0	1.3e-05	3.5e-05	0	3.5e-05	0.64404	1
OTU_2146	4.1e-05	0	3.5e-05	0	0	0	0.204033	1
OTU_2147	0.000105	0	5e-05	0	0	0	0.042156	1
OTU_2148	0.000874	1e-06	0.000314	0.002203	1e-05	0.001811	0.688414	1
OTU_2149	6e-06	0	6e-06	0.000105	0	3e-05	0.004219	0.351813
OTU_215	1.2e-05	0	8e-06	0.000559	0	0.000318	0.112271	1
OTU_2150	6e-06	0	6e-06	0.000192	0	0.000192	0.541621	1
OTU_2151	0	0	0	0	0	0	1	1
OTU_2152	0	0	0	0	0	0	1	1
OTU_2153	6e-06	0	6e-06	7e-05	0	7e-05	0.574931	1
OTU_2154	0	0	0	3.5e-05	0	3.5e-05	0.062499	1
OTU_2155	6e-06	0	6e-06	0	0	0	1	1
OTU_2156	1.7e-05	0	9e-06	1.7e-05	0	1.7e-05	1	1
OTU_2157	6e-06	0	6e-06	0	0	0	1	1
OTU_2158	0	0	0	0	0	0	1	1
OTU_2159	0	0	0	3.5e-05	0	1.7e-05	0.062499	1
OTU_216	0.000233	0	6.3e-05	0.000332	0	4.6e-05	0.314226	1
OTU_2160	6e-06	0	6e-06	0	0	0	1	1
OTU_2161	0	0	0	0.000175	0	9.3e-05	0.070303	1
OTU_2162	0	0	0	0.000105	0	8e-05	0.297339	1
OTU_2163	0	0	0	3.5e-05	0	1.7e-05	0.062499	1
OTU_2164	2.9e-05	0	1.8e-05	0.000402	0	0.000206	0.090426	1
OTU_2166	0	0	0	7e-05	0	7e-05	0.453939	1
OTU_2167	1.2e-05	0	1.2e-05	8.7e-05	0	8.7e-05	0.609562	1
OTU_2168	4.1e-05	0	3e-05	0	0	0	0.204033	1
OTU_2169	5.2e-05	0	4.6e-05	0	0	0	0.381701	1
OTU_217	2.9e-05	0	1.3e-05	0.001014	0	0.000299	0.003685	0.32224
OTU_2170	5.8e-05	0	2.2e-05	1.7e-05	0	1.7e-05	0.216866	1
OTU_2171	1.7e-05	0	1.7e-05	0	0	0	0.578122	1
OTU_2172	1.2e-05	0	1.2e-05	0	0	0	1	1
OTU_2173	3.5e-05	0	1.5e-05	0	0	0	0.347406	1
OTU_2174	1.7e-05	0	1.7e-05	0	0	0	0.578122	1
OTU_2175	1.2e-05	0	8e-06	0.000262	0	0.000212	0.359254	1
OTU_2176	9.9e-05	0	4.8e-05	0	0	0	0.044956	1
OTU_2177	2.3e-05	0	9e-06	5.2e-05	0	3e-05	0.571299	1
OTU_2178	2.9e-05	0	1.3e-05	7e-05	0	4.6e-05	0.61457	1
OTU_2179	0	0	0	0	0	0	1	1
OTU_218	7e-05	0	1.5e-05	0.000664	0	0.000115	0.000665	0.139435
OTU_2180	5.2e-05	0	4.1e-05	0	0	0	0.307781	1
OTU_2181	6e-06	0	6e-06	0	0	0	1	1
OTU_2182	0	0	0	0	0	0	1	1
OTU_2183	2.9e-05	0	1.3e-05	5.2e-05	0	3e-05	0.693689	1
OTU_2184	7.6e-05	0	6.3e-05	3.5e-05	0	3.5e-05	0.768397	1
OTU_2185	0	0	0	0	0	0	1	1
OTU_2186	0.019919	0.003499	0.019716	7e-05	0	7e-05	0.450206	1
OTU_2187	7.6e-05	0	3.5e-05	0	0	0	0.034932	1
OTU_2188	0	0	0	0	0	0	1	1
OTU_2189	4.1e-05	0	2.7e-05	0	0	0	0.204033	1
OTU_219	0	0	0	0.00028	0	0.000155	0.090975	1
OTU_2190	1.7e-05	0	9e-06	0.000297	0	3.5e-05	0.000221	0.078906
OTU_2191	0	0	0	0	0	0	1	1
OTU_2192	0.002867	1e-05	0.001058	0.000315	0	0.000189	0.020969	1
OTU_2193	0	0	0	1.7e-05	0	1.7e-05	0.25	1
OTU_2194	0	0	0	0	0	0	1	1
OTU_2195	0	0	0	3.5e-05	0	3.5e-05	0.062499	1
OTU_2196	2.3e-05	0	1.8e-05	1.7e-05	0	1.7e-05	1	1
OTU_2197	6.4e-05	0	3.9e-05	1.7e-05	0	1.7e-05	0.404644	1
OTU_2198	6e-06	0	6e-06	5.2e-05	0	3e-05	0.171777	1
OTU_2199	0	0	0	1.7e-05	0	1.7e-05	0.25	1
OTU_22	0	0	0	1.7e-05	0	1.7e-05	0.25	1
OTU_220	0	0	0	0.000245	0	7.6e-05	0.00427	0.354424
OTU_2200	0	0	0	0	0	0	1	1
OTU_2202	1.7e-05	0	1.7e-05	0	0	0	0.578122	1
OTU_2203	6e-06	0	6e-06	3.5e-05	0	3.5e-05	0.156249	1
OTU_2204	6e-06	0	6e-06	8.7e-05	0	3.5e-05	0.025216	1
OTU_2205	0	0	0	0	0	0	1	1
OTU_2206	2.9e-05	0	1.5e-05	0.002745	6e-06	0.001355	0.048656	1
OTU_2207	0	0	0	5.2e-05	0	3e-05	0.108683	1
OTU_2208	0	0	0	0	0	0	1	1
OTU_2209	0.00081	1e-06	0.000251	0.016941	0.000193	0.008013	0.048313	1
OTU_221	4.7e-05	0	1.8e-05	0.000105	0	0.000105	0.776128	1
OTU_2210	6e-06	0	6e-06	0	0	0	1	1
OTU_2211	0	0	0	0.00014	0	7.6e-05	0.080309	1
OTU_2212	0	0	0	5.2e-05	0	3e-05	0.108683	1
OTU_2213	0	0	0	0.000105	0	6.1e-05	0.108683	1
OTU_2214	6e-06	0	6e-06	5.2e-05	0	3e-05	0.171777	1
OTU_2215	1.7e-05	0	9e-06	1.7e-05	0	1.7e-05	1	1
OTU_2216	0.004907	3.3e-05	0.001927	0.00028	0	3.5e-05	0.020098	0.973532
OTU_2217	2.3e-05	0	2.3e-05	0	0	0	0.578121	1
OTU_2218	1.2e-05	0	8e-06	0	0	0	1	1
OTU_2219	7.6e-05	0	5.7e-05	5.2e-05	0	3e-05	0.856552	1
OTU_222	0	0	0	0.000245	0	9.3e-05	0.012366	0.727309
OTU_2220	2.3e-05	0	2.3e-05	0	0	0	0.578121	1
OTU_2221	2.3e-05	0	2.3e-05	0	0	0	0.578121	1
OTU_2222	6e-06	0	6e-06	1.7e-05	0	1.7e-05	0.437501	1
OTU_2223	0.000122	0	3.5e-05	0.001364	1e-06	0.000524	0.02141	1
OTU_2224	0	0	0	0	0	0	1	1
OTU_2225	0	0	0	0	0	0	1	1
OTU_2226	2.9e-05	0	1.5e-05	0	0	0	0.340815	1
OTU_2227	7e-05	0	3.5e-05	0	0	0	0.049739	1
OTU_2228	0	0	0	0	0	0	1	1
OTU_2229	0.000676	2e-06	0.000459	3.5e-05	0	1.7e-05	0.257044	1
OTU_223	1.2e-05	0	8e-06	0.00014	0	0.000115	0.391884	1
OTU_2230	0	0	0	0	0	0	1	1
OTU_2231	9.3e-05	0	2.6e-05	0.000769	0	0.000252	0.012007	0.718743
OTU_2232	4.7e-05	0	1.6e-05	7e-05	0	3.5e-05	0.748645	1
OTU_2233	1.7e-05	0	1.7e-05	0	0	0	0.578122	1
OTU_2234	0	0	0	0	0	0	1	1
OTU_2235	0	0	0	0	0	0	1	1
OTU_2236	6e-06	0	6e-06	0	0	0	1	1
OTU_2237	6e-06	0	6e-06	0	0	0	1	1
OTU_2238	0	0	0	0	0	0	1	1
OTU_2239	0	0	0	0	0	0	1	1
OTU_224	2.9e-05	0	2e-05	0.00014	0	9.3e-05	0.364908	1
OTU_2240	3.5e-05	0	3.5e-05	5.2e-05	0	5.2e-05	0.890391	1
OTU_2241	0	0	0	0	0	0	1	1
OTU_2242	0	0	0	1.7e-05	0	1.7e-05	0.25	1
OTU_2243	6e-06	0	6e-06	0	0	0	1	1
OTU_2244	2.3e-05	0	1.3e-05	0	0	0	0.578121	1
OTU_2245	0.000105	0	8e-05	5.2e-05	0	5.2e-05	0.77588	1
OTU_2246	6e-06	0	6e-06	0	0	0	1	1
OTU_2247	2.3e-05	0	1.8e-05	0	0	0	0.578121	1
OTU_2248	0	0	0	0	0	0	1	1
OTU_2249	0	0	0	0	0	0	1	1
OTU_225	6e-06	0	6e-06	0	0	0	1	1
OTU_2250	0	0	0	0	0	0	1	1
OTU_2251	2.9e-05	0	2e-05	0	0	0	0.340815	1
OTU_2252	0.000105	0	8.1e-05	0	0	0	0.300971	1
OTU_2253	0	0	0	1.7e-05	0	1.7e-05	0.25	1
OTU_2254	6.4e-05	0	1.9e-05	0	0	0	0.003399	0.31293
OTU_2255	2.9e-05	0	1.3e-05	7e-05	0	3.5e-05	0.403084	1
OTU_2256	0	0	0	3.5e-05	0	3.5e-05	0.062499	1
OTU_2257	2.3e-05	0	1.3e-05	3.5e-05	0	1.7e-05	0.64404	1
OTU_2258	0.000181	0	2.5e-05	0.002815	0	0.000305	0.00014	0.060538
OTU_2259	6e-06	0	6e-06	0.00014	0	0.000115	0.366153	1
OTU_226	0.000256	0	0.0001	0.00042	0	0.000139	0.551605	1
OTU_2260	0	0	0	1.7e-05	0	1.7e-05	0.25	1
OTU_2261	0	0	0	1.7e-05	0	1.7e-05	0.25	1
OTU_2262	0.000344	0	0.000104	0.001311	4e-06	0.001128	0.612651	1
OTU_2263	0	0	0	1.7e-05	0	1.7e-05	0.25	1
OTU_2264	0	0	0	1.7e-05	0	1.7e-05	0.25	1
OTU_2266	0	0	0	1.7e-05	0	1.7e-05	0.25	1
OTU_2267	0	0	0	0	0	0	1	1
OTU_2268	0	0	0	0	0	0	1	1
OTU_2269	0	0	0	3.5e-05	0	1.7e-05	0.062499	1
OTU_227	1.2e-05	0	1.2e-05	0.000227	0	0.000115	0.075391	1
OTU_2270	0	0	0	1.7e-05	0	1.7e-05	0.25	1
OTU_2272	6e-06	0	6e-06	1.7e-05	0	1.7e-05	0.437501	1
OTU_2274	2.3e-05	0	2.3e-05	0	0	0	0.578121	1
OTU_2275	0	0	0	1.7e-05	0	1.7e-05	0.25	1
OTU_2276	0	0	0	0	0	0	1	1
OTU_2277	6e-06	0	6e-06	1.7e-05	0	1.7e-05	0.437501	1
OTU_2279	0	0	0	1.7e-05	0	1.7e-05	0.25	1
OTU_228	0.000122	0	5.9e-05	3.5e-05	0	1.7e-05	0.222653	1
OTU_2280	6e-06	0	6e-06	0	0	0	1	1
OTU_2281	0	0	0	1.7e-05	0	1.7e-05	0.25	1
OTU_2282	0	0	0	0	0	0	1	1
OTU_2283	2.3e-05	0	2.3e-05	0	0	0	0.578121	1
OTU_2285	0	0	0	1.7e-05	0	1.7e-05	0.25	1
OTU_2286	0	0	0	0	0	0	1	1
OTU_2287	0	0	0	0	0	0	1	1
OTU_2288	6e-06	0	6e-06	3.5e-05	0	3.5e-05	0.156249	1
OTU_2289	0	0	0	1.7e-05	0	1.7e-05	0.25	1
OTU_229	1.2e-05	0	8e-06	7e-05	0	7e-05	0.625132	1
OTU_2290	0	0	0	0	0	0	1	1
OTU_2291	0	0	0	3.5e-05	0	1.7e-05	0.062499	1
OTU_2292	0	0	0	1.7e-05	0	1.7e-05	0.25	1
OTU_2293	2.3e-05	0	1.3e-05	3.5e-05	0	3.5e-05	0.64404	1
OTU_2294	6e-06	0	6e-06	3.5e-05	0	1.7e-05	0.156249	1
OTU_2295	0	0	0	0	0	0	1	1
OTU_2296	0	0	0	0	0	0	1	1
OTU_2297	5.8e-05	0	5.2e-05	3.5e-05	0	3.5e-05	0.853897	1
OTU_2298	1.2e-05	0	8e-06	0	0	0	1	1
OTU_2299	2.3e-05	0	1.8e-05	0.001311	0	0.000349	0.002097	0.233617
OTU_23	0	0	0	1.7e-05	0	1.7e-05	0.25	1
OTU_230	8.7e-05	0	2.3e-05	0.000227	0	9.7e-05	0.25593	1
OTU_2300	0	0	0	1.7e-05	0	1.7e-05	0.25	1
OTU_2301	0	0	0	1.7e-05	0	1.7e-05	0.25	1
OTU_2302	6e-06	0	6e-06	0	0	0	1	1
OTU_2303	6e-06	0	6e-06	5.2e-05	0	0	0.000158	0.061692
OTU_2304	0.000227	0	5.5e-05	0.009231	5e-06	0.001324	0.000302	0.094616
OTU_2305	1.2e-05	0	8e-06	8.7e-05	0	4.6e-05	0.142082	1
OTU_2306	0	0	0	0	0	0	1	1
OTU_2307	0	0	0	5.2e-05	0	3e-05	0.108683	1
OTU_2308	0	0	0	1.7e-05	0	1.7e-05	0.25	1
OTU_2309	6e-06	0	6e-06	3.5e-05	0	1.7e-05	0.156249	1
OTU_231	0	0	0	1.7e-05	0	1.7e-05	0.25	1
OTU_2310	0	0	0	0	0	0	1	1
OTU_2311	0	0	0	1.7e-05	0	1.7e-05	0.25	1
OTU_2312	0	0	0	1.7e-05	0	1.7e-05	0.25	1
OTU_2313	0	0	0	0	0	0	1	1
OTU_2314	6e-06	0	6e-06	0.000122	0	7.6e-05	0.168757	1
OTU_2316	0	0	0	0	0	0	1	1
OTU_2317	0	0	0	0	0	0	1	1
OTU_2318	0	0	0	0	0	0	1	1
OTU_2319	0	0	0	1.7e-05	0	1.7e-05	0.25	1
OTU_232	0	0	0	0.000105	0	8e-05	0.297339	1
OTU_2320	3.5e-05	0	2.9e-05	3.5e-05	0	1.7e-05	1	1
OTU_2321	6e-06	0	6e-06	1.7e-05	0	1.7e-05	0.437501	1
OTU_2322	1.7e-05	0	1.2e-05	1.7e-05	0	1.7e-05	1	1
OTU_2323	2.9e-05	0	1.8e-05	7e-05	0	4.6e-05	0.627493	1
OTU_2324	0	0	0	0	0	0	1	1
OTU_2325	1.2e-05	0	8e-06	0	0	0	1	1
OTU_2326	2.3e-05	0	1.3e-05	8.7e-05	0	4.6e-05	0.277729	1
OTU_2327	0.000227	0	7.9e-05	0.008479	2.1e-05	0.00263	0.004884	0.391211
OTU_2328	6e-06	0	6e-06	0	0	0	1	1
OTU_2329	0	0	0	1.7e-05	0	1.7e-05	0.25	1
OTU_233	0	0	0	7e-05	0	4.6e-05	0.171777	1
OTU_2330	0.017536	0.000712	0.008896	0.000664	0	0.000254	0.069471	1
OTU_2331	8.2e-05	0	3e-05	8.7e-05	0	6.3e-05	0.968407	1
OTU_2332	2.3e-05	0	1.8e-05	0	0	0	0.578121	1
OTU_2333	0.006533	2.2e-05	0.001552	0.002972	1e-05	0.001793	0.189491	1
OTU_2334	1.7e-05	0	1.2e-05	0	0	0	0.578122	1
OTU_2335	1.7e-05	0	1.2e-05	0	0	0	0.578122	1
OTU_2336	1.2e-05	0	8e-06	0	0	0	1	1
OTU_2337	0.000746	4e-06	0.000656	5.2e-05	0	5.2e-05	0.42785	1
OTU_2338	6e-06	0	6e-06	0	0	0	1	1
OTU_2339	1.2e-05	0	1.2e-05	0	0	0	1	1
OTU_234	0	0	0	0.00028	0	0.000126	0.031385	1
OTU_2340	4.7e-05	0	4.7e-05	0	0	0	0.21392	1
OTU_2341	6e-06	0	6e-06	0	0	0	1	1
OTU_2342	1.2e-05	0	1.2e-05	0	0	0	1	1
OTU_2343	0.000122	0	3.5e-05	0	0	0	0.002601	0.268609
OTU_2344	0	0	0	0	0	0	1	1
OTU_2345	0	0	0	3.5e-05	0	3.5e-05	0.062499	1
OTU_2346	0	0	0	0	0	0	1	1
OTU_2347	0	0	0	0	0	0	1	1
OTU_2348	0	0	0	0	0	0	1	1
OTU_2349	2.3e-05	0	1.3e-05	0	0	0	0.578121	1
OTU_235	0	0	0	5.2e-05	0	3e-05	0.108683	1
OTU_2350	1.7e-05	0	1.2e-05	0	0	0	0.578122	1
OTU_2351	2.3e-05	0	1.3e-05	0.000105	0	3e-05	0.016587	0.87648
OTU_2352	1.2e-05	0	1.2e-05	1.7e-05	0	1.7e-05	1	1
OTU_2353	6e-06	0	6e-06	0	0	0	1	1
OTU_2354	6e-06	0	6e-06	0	0	0	1	1
OTU_2355	6e-06	0	6e-06	0	0	0	1	1
OTU_2356	0	0	0	0	0	0	1	1
OTU_2357	0	0	0	0	0	0	1	1
OTU_2358	0	0	0	0	0	0	1	1
OTU_2359	6e-06	0	6e-06	1.7e-05	0	1.7e-05	0.437501	1
OTU_236	0	0	0	0	0	0	1	1
OTU_2360	1.2e-05	0	8e-06	0	0	0	1	1
OTU_2361	0	0	0	0	0	0	1	1
OTU_2362	6e-06	0	6e-06	0	0	0	1	1
OTU_2363	0	0	0	0	0	0	1	1
OTU_2364	0	0	0	0	0	0	1	1
OTU_2365	0.005315	7.2e-05	0.002832	0.000385	0	0.000306	0.110848	1
OTU_2366	0	0	0	0	0	0	1	1
OTU_2367	0.000495	0	0.00012	0.013077	4.2e-05	0.003727	0.00338	0.312557
OTU_2368	0	0	0	0	0	0	1	1
OTU_2369	0	0	0	0	0	0	1	1
OTU_237	3.5e-05	0	1.7e-05	0.000122	0	0.000122	0.696055	1
OTU_2370	5.2e-05	0	2.8e-05	0	0	0	0.068848	1
OTU_2372	0.001498	2e-06	0.000516	0.00014	0	3.5e-05	0.012854	0.745498
OTU_2373	0	0	0	0	0	0	1	1
OTU_2374	1.2e-05	0	8e-06	3.5e-05	0	3.5e-05	0.261718	1
OTU_2376	6e-06	0	6e-06	0	0	0	1	1
OTU_2377	0	0	0	0	0	0	1	1
OTU_2378	6e-06	0	6e-06	0	0	0	1	1
OTU_2379	2.3e-05	0	1.3e-05	0.000524	0	0.000212	0.02148	1
OTU_238	0	0	0	0.000122	0	7.6e-05	0.144744	1
OTU_2380	6e-06	0	6e-06	0	0	0	1	1
OTU_2381	0	0	0	0	0	0	1	1
OTU_2382	0	0	0	0	0	0	1	1
OTU_2383	0	0	0	3.5e-05	0	3.5e-05	0.062499	1
OTU_2384	1.2e-05	0	8e-06	0	0	0	1	1
OTU_2385	6e-06	0	6e-06	0	0	0	1	1
OTU_2386	0.000495	1e-06	0.000309	0.000769	1e-06	0.000638	0.8496	1
OTU_2387	6e-06	0	6e-06	0	0	0	1	1
OTU_2388	0	0	0	0	0	0	1	1
OTU_2389	4.1e-05	0	1.5e-05	3.5e-05	0	1.7e-05	1	1
OTU_239	0	0	0	0.000157	0	0.000109	0.217712	1
OTU_2390	0	0	0	0	0	0	1	1
OTU_2392	0	0	0	0	0	0	1	1
OTU_2393	6e-06	0	6e-06	0	0	0	1	1
OTU_2394	0	0	0	0	0	0	1	1
OTU_2396	0	0	0	0	0	0	1	1
OTU_2397	1.2e-05	0	8e-06	3.5e-05	0	1.7e-05	0.261718	1
OTU_2398	1.2e-05	0	8e-06	0	0	0	1	1
OTU_2399	0.000793	0	0.000115	0.016487	8.3e-05	0.005274	0.006715	0.486143
OTU_24	0	0	0	0	0	0	1	1
OTU_240	6e-06	0	6e-06	0.000105	0	5.2e-05	0.074564	1
OTU_2400	2.9e-05	0	1.3e-05	1.7e-05	0	1.7e-05	1	1
OTU_2401	6e-06	0	6e-06	0	0	0	1	1
OTU_2402	6e-06	0	6e-06	0	0	0	1	1
OTU_2403	2.9e-05	0	1.5e-05	5.2e-05	0	5.2e-05	0.833135	1
OTU_2404	1.2e-05	0	8e-06	0	0	0	1	1
OTU_2405	1.2e-05	0	1.2e-05	0	0	0	1	1
OTU_2406	0.000513	0	0.000205	0.001399	5e-06	0.00132	0.716885	1
OTU_2407	1.2e-05	0	1.2e-05	0	0	0	1	1
OTU_2408	2.3e-05	0	2.3e-05	0	0	0	0.578121	1
OTU_2409	4.1e-05	0	2.1e-05	0	0	0	0.204033	1
OTU_241	0	0	0	5.2e-05	0	3e-05	0.108683	1
OTU_2410	0.000699	4e-06	0.000667	0	0	0	0.429617	1
OTU_2411	0	0	0	0	0	0	1	1
OTU_2413	0	0	0	1.7e-05	0	1.7e-05	0.25	1
OTU_2414	1.2e-05	0	1.2e-05	0	0	0	1	1
OTU_2415	0	0	0	0	0	0	1	1
OTU_2416	0	0	0	0	0	0	1	1
OTU_2417	6e-06	0	6e-06	1.7e-05	0	1.7e-05	0.437501	1
OTU_2418	0	0	0	0	0	0	1	1
OTU_2419	3.5e-05	0	9e-06	0.000332	0	9.7e-05	0.00548	0.421694
OTU_242	6e-06	0	6e-06	7e-05	0	4.6e-05	0.263137	1
OTU_2420	0	0	0	1.7e-05	0	1.7e-05	0.25	1
OTU_2421	6e-06	0	6e-06	0	0	0	1	1
OTU_2422	0	0	0	3.5e-05	0	3.5e-05	0.062499	1
OTU_2423	0	0	0	0	0	0	1	1
OTU_2424	0	0	0	0	0	0	1	1
OTU_2425	0	0	0	1.7e-05	0	1.7e-05	0.25	1
OTU_2426	1.2e-05	0	8e-06	0	0	0	1	1
OTU_2427	0	0	0	0	0	0	1	1
OTU_2428	0	0	0	0	0	0	1	1
OTU_2429	0	0	0	0	0	0	1	1
OTU_243	0	0	0	0.00014	0	9.3e-05	0.171777	1
OTU_2430	6e-06	0	6e-06	0	0	0	1	1
OTU_2431	0	0	0	0	0	0	1	1
OTU_2432	0	0	0	0	0	0	1	1
OTU_2433	2.3e-05	0	1.5e-05	0	0	0	0.578121	1
OTU_2434	0	0	0	0	0	0	1	1
OTU_2435	0	0	0	0	0	0	1	1
OTU_2436	0	0	0	0	0	0	1	1
OTU_2437	0	0	0	0	0	0	1	1
OTU_2438	0	0	0	0	0	0	1	1
OTU_2439	0	0	0	0	0	0	1	1
OTU_244	1.2e-05	0	1.2e-05	0.000122	0	6.3e-05	0.111305	1
OTU_2440	0	0	0	0	0	0	1	1
OTU_2441	0	0	0	0	0	0	1	1
OTU_2442	0	0	0	0	0	0	1	1
OTU_2443	6e-06	0	6e-06	0	0	0	1	1
OTU_2444	2.3e-05	0	1.8e-05	0	0	0	0.578121	1
OTU_2445	6e-06	0	6e-06	0	0	0	1	1
OTU_2446	1.7e-05	0	1.7e-05	0	0	0	0.578122	1
OTU_2447	6e-06	0	6e-06	0	0	0	1	1
OTU_2448	2.3e-05	0	2.3e-05	0	0	0	0.578121	1
OTU_2449	0	0	0	0	0	0	1	1
OTU_245	6e-06	0	6e-06	0	0	0	1	1
OTU_2450	3.5e-05	0	2.9e-05	0	0	0	0.347406	1
OTU_2451	1.2e-05	0	1.2e-05	1.7e-05	0	1.7e-05	1	1
OTU_2452	1.2e-05	0	1.2e-05	0	0	0	1	1
OTU_2453	2.9e-05	0	1.8e-05	3.5e-05	0	3.5e-05	1	1
OTU_2454	2.9e-05	0	1.3e-05	0.00028	0	0.00014	0.097899	1
OTU_2455	0	0	0	0	0	0	1	1
OTU_2456	6e-06	0	6e-06	0	0	0	1	1
OTU_2457	0	0	0	0	0	0	1	1
OTU_2458	0	0	0	0	0	0	1	1
OTU_2459	0	0	0	0	0	0	1	1
OTU_246	6e-06	0	6e-06	1.7e-05	0	1.7e-05	0.437501	1
OTU_2460	6e-06	0	6e-06	0	0	0	1	1
OTU_2461	0	0	0	0	0	0	1	1
OTU_2462	0	0	0	0	0	0	1	1
OTU_2463	6e-06	0	6e-06	7e-05	0	3.5e-05	0.089907	1
OTU_2464	0	0	0	0	0	0	1	1
OTU_2465	0	0	0	0	0	0	1	1
OTU_2466	1.2e-05	0	8e-06	0	0	0	1	1
OTU_2467	1.2e-05	0	8e-06	7e-05	0	1.7e-05	0.005394	0.417267
OTU_2468	0	0	0	0	0	0	1	1
OTU_2469	1.7e-05	0	1.2e-05	3.5e-05	0	1.7e-05	0.604489	1
OTU_247	6e-06	0	6e-06	1.7e-05	0	1.7e-05	0.437501	1
OTU_2470	0	0	0	1.7e-05	0	1.7e-05	0.25	1
OTU_2471	0	0	0	0	0	0	1	1
OTU_2472	0	0	0	0	0	0	1	1
OTU_2473	0	0	0	0	0	0	1	1
OTU_2474	0.000344	0	0.000128	0.002762	0	0.000195	0.000105	0.058601
OTU_2475	0.00042	0	0.000102	0.00792	1.5e-05	0.002272	0.003666	0.32224
OTU_2476	0.000251	0	6.8e-05	0.003252	1e-06	0.000525	0.000464	0.119998
OTU_2477	9.9e-05	0	3e-05	0.004266	7e-06	0.001533	0.010768	0.676124
OTU_2478	0.004423	2.2e-05	0.001546	5.2e-05	0	3e-05	0.008984	0.605217
OTU_2479	0.005402	0.000122	0.003684	0.001958	0	0.000275	0.563863	1
OTU_248	4.7e-05	0	1.4e-05	0.000105	0	3e-05	0.102943	1
OTU_2480	0.003817	7e-06	0.000886	0.000105	0	3e-05	0.001368	0.186821
OTU_2481	0.000134	0	4.4e-05	0.000612	1e-06	0.000533	0.588664	1
OTU_2482	0.006603	0.000221	0.00496	0.000542	0	0.000195	0.339718	1
OTU_2483	0.003695	9.9e-05	0.003318	0	0	0	0.393126	1
OTU_2484	0.00285	1.8e-05	0.001395	0.000105	0	0	0.058456	1
OTU_2485	0.002413	1.4e-05	0.001259	0.000157	0	8e-05	0.097619	1
OTU_2486	0.000152	0	4.5e-05	0.00514	1.2e-05	0.002019	0.017113	0.885896
OTU_2487	4.1e-05	0	1.5e-05	0.002727	0	0.000292	0.000124	0.060102
OTU_2488	0.004365	1.7e-05	0.001368	0.000944	0	0.000212	0.017089	0.885896
OTU_2489	4.1e-05	0	1.9e-05	0.003409	2e-06	0.000803	0.001367	0.186821
OTU_249	6e-06	0	6e-06	8.7e-05	0	6.3e-05	0.304436	1
OTU_2490	9.9e-05	0	3.4e-05	0.000524	0	0.000237	0.098733	1
OTU_2491	4.7e-05	0	2.7e-05	0.000787	0	0.000289	0.014457	0.808135
OTU_2492	0.005968	6.9e-05	0.002772	0.00021	0	0.00016	0.04334	1
OTU_2493	0.00014	0	3.5e-05	0.004109	0	0.000305	6.8e-05	0.051049
OTU_2494	0.000466	0	8.4e-05	0.003322	1e-06	0.000624	0.001006	0.165546
OTU_2495	0.000117	0	3.6e-05	0.002255	0	0.000289	0.000239	0.082516
OTU_2496	0.000181	0	4e-05	0.002115	2e-06	0.000719	0.011128	0.689193
OTU_2497	0.001649	1.8e-05	0.001428	0.000122	0	9.7e-05	0.41963	1
OTU_2498	0.001282	1e-06	0.000401	0.00236	0	0.000184	0.018517	0.921556
OTU_2499	5.2e-05	0	2e-05	0.000874	1e-06	0.000418	0.058754	1
OTU_25	0	0	0	0.00014	0	4.6e-05	0.005617	0.421694
OTU_250	3.5e-05	0	1.7e-05	0	0	0	0.347406	1
OTU_2500	4.7e-05	0	1.8e-05	0.002605	4e-06	0.001198	0.038096	1
OTU_2501	0.001375	2e-06	0.000469	0.000315	0	5.2e-05	0.029813	1
OTU_2502	6e-06	0	6e-06	0.001032	1e-06	0.000521	0.058505	1
OTU_2503	0.000227	0	9.3e-05	0.000664	0	0.000245	0.123518	1
OTU_2504	7.6e-05	0	2.8e-05	0.000647	0	0.000306	0.077247	1
OTU_2505	6e-06	0	6e-06	0.000839	0	0.00032	0.0135	0.773654
OTU_2506	1.2e-05	0	8e-06	0.000699	0	0.000206	0.003563	0.32224
OTU_2507	2.9e-05	0	1.3e-05	0.00042	1e-06	0.00042	0.566335	1
OTU_2508	0.000239	0	4.6e-05	0.012238	7.3e-05	0.004934	0.018831	0.925359
OTU_2509	0.001649	1e-05	0.001046	0.000122	0	9.7e-05	0.213638	1
OTU_251	0	0	0	8.7e-05	0	8.7e-05	0.509252	1
OTU_2510	2.3e-05	0	1.5e-05	0.000734	0	0.000397	0.094956	1
OTU_2511	1.7e-05	0	1.2e-05	3.5e-05	0	1.7e-05	0.604489	1
OTU_2512	5.2e-05	0	3.4e-05	0.000559	0	0.000281	0.094924	1
OTU_2513	6.4e-05	0	1.5e-05	0.001836	1e-06	0.000546	0.004091	0.348212
OTU_2514	1.2e-05	0	8e-06	0.000437	0	0.000206	0.044382	1
OTU_2515	7.6e-05	0	1.8e-05	0.000472	0	0.000289	0.265238	1
OTU_2516	9.3e-05	0	2.7e-05	0.00299	3e-06	0.001001	0.007326	0.506361
OTU_2517	0.000647	1e-06	0.000363	0.001311	0	0.000319	0.264034	1
OTU_2518	3.5e-05	0	2.9e-05	0.000577	0	0.000289	0.075704	1
OTU_2519	0.001131	1e-05	0.001066	0	0	0	0.423833	1
OTU_252	6e-06	0	6e-06	0.000245	0	6.3e-05	0.001931	0.223216
OTU_2520	8.2e-05	0	2.6e-05	0.000122	0	0.000122	0.86769	1
OTU_2521	0.000303	0	3.8e-05	0.001014	2e-06	0.000857	0.624705	1
OTU_2522	0.000787	2e-06	0.000411	0	0	0	0.065636	1
OTU_2523	2.9e-05	0	1.3e-05	5.2e-05	0	5.2e-05	0.831599	1
OTU_2524	5.8e-05	0	1.8e-05	0.000857	0	0.000152	0.000628	0.137193
OTU_2525	0.000245	0	6.6e-05	0.005437	0	0.000215	3.4e-05	0.038958
OTU_2526	1.2e-05	0	8e-06	0.000559	0	0.000202	0.010789	0.676124
OTU_2527	0.000414	1e-06	0.000317	1.7e-05	0	1.7e-05	0.328424	1
OTU_2528	9.9e-05	0	2.5e-05	0.000192	0	0.00014	0.721141	1
OTU_2529	0.000705	4e-06	0.00063	0	0	0	0.38858	1
OTU_253	0	0	0	0.000157	0	9.1e-05	0.110385	1
OTU_2530	0.000332	0	0.00021	0.000105	0	6.1e-05	0.434024	1
OTU_2531	0.000309	0	9.9e-05	0.000122	0	3.5e-05	0.099675	1
OTU_2532	7e-05	0	5.1e-05	0.000472	0	0.000394	0.446556	1
OTU_2533	6e-06	0	6e-06	0.000455	0	0.000273	0.135093	1
OTU_2534	2.3e-05	0	1.8e-05	8.7e-05	0	3.5e-05	0.136952	1
OTU_2535	0.001573	2e-06	0.000523	3.5e-05	0	3.5e-05	0.007048	0.498732
OTU_2536	6e-06	0	6e-06	0.000297	0	0.000149	0.060919	1
OTU_2537	0.0006	1e-06	0.000311	0.001014	1e-06	0.000543	0.717443	1
OTU_2538	2.3e-05	0	1.3e-05	0.000559	0	0.000143	0.002058	0.232585
OTU_2539	0	0	0	8.7e-05	0	6.3e-05	0.259273	1
OTU_254	6e-06	0	6e-06	0	0	0	1	1
OTU_2540	6e-06	0	6e-06	8.7e-05	0	8.7e-05	0.564725	1
OTU_2541	1.7e-05	0	9e-06	0.000175	0	0.000175	0.585403	1
OTU_2542	1.2e-05	0	8e-06	0.00014	0	0.000115	0.391884	1
OTU_2543	6e-06	0	6e-06	0.000472	0	0.000237	0.057587	1
OTU_2544	0	0	0	0.000455	0	0.000235	0.063386	1
OTU_2545	8.2e-05	0	5e-05	0.000175	0	0.000175	0.793956	1
OTU_2546	1.2e-05	0	8e-06	3.5e-05	0	3.5e-05	0.261718	1
OTU_2547	6e-06	0	6e-06	0.000402	0	0.000324	0.338406	1
OTU_2548	1.7e-05	0	9e-06	5.2e-05	0	5.2e-05	0.719341	1
OTU_2549	0.000495	0	8.7e-05	0.00479	1.1e-05	0.001942	0.032308	1
OTU_255	0	0	0	1.7e-05	0	1.7e-05	0.25	1
OTU_2550	6e-06	0	6e-06	0	0	0	1	1
OTU_2551	7e-05	0	6.4e-05	0	0	0	0.399777	1
OTU_2552	6e-06	0	6e-06	0.000175	0	9.7e-05	0.10824	1
OTU_2553	6e-06	0	6e-06	3.5e-05	0	3.5e-05	0.156249	1
OTU_2554	0.000309	0	0.000207	0	0	0	0.192519	1
OTU_2555	8.2e-05	0	3.9e-05	3.5e-05	0	3.5e-05	0.590578	1
OTU_2556	6e-06	0	6e-06	0	0	0	1	1
OTU_2557	4.1e-05	0	1.9e-05	3.5e-05	0	3.5e-05	1	1
OTU_2558	9.9e-05	0	5.6e-05	5.2e-05	0	5.2e-05	0.748136	1
OTU_2559	6e-06	0	6e-06	0.000245	0	0.000143	0.123695	1
OTU_256	0	0	0	0.00014	0	7e-05	0.048926	1
OTU_2560	2.9e-05	0	1.8e-05	0.000332	0	0.000155	0.062868	1
OTU_2561	4.1e-05	0	2.9e-05	0.000192	0	0.000106	0.262917	1
OTU_2562	0.000152	0	6.2e-05	0.002343	0	0.000235	0.000128	0.060102
OTU_2563	4.7e-05	0	1.1e-05	0	0	0	0.21392	1
OTU_2564	1.7e-05	0	9e-06	0.000752	1e-06	0.000413	0.099655	1
OTU_2565	0.000262	0	0.000101	0.003584	4e-06	0.001093	0.00557	0.421694
OTU_2566	6e-06	0	6e-06	0.000245	0	0.000152	0.156961	1
OTU_2567	0	0	0	0.000332	0	0.000167	0.054715	1
OTU_2568	0.00028	0	0.000174	0	0	0	0.143889	1
OTU_2569	6e-06	0	6e-06	0	0	0	1	1
OTU_257	6e-06	0	6e-06	0.000105	0	6.1e-05	0.138734	1
OTU_2570	0.000163	0	5e-05	0.00542	1.7e-05	0.002352	0.03034	1
OTU_2571	1.2e-05	0	8e-06	0.000402	0	0.000177	0.032785	1
OTU_2572	1.2e-05	0	8e-06	5.2e-05	0	3e-05	0.299169	1
OTU_2573	0	0	0	8.7e-05	0	6.3e-05	0.259273	1
OTU_2574	0.001562	5e-06	0.000723	0.000455	0	0.000299	0.228046	1
OTU_2575	0.004895	7.7e-05	0.002921	0.000507	1e-06	0.000481	0.198673	1
OTU_2576	1.7e-05	0	1.2e-05	1.7e-05	0	1.7e-05	1	1
OTU_2577	6e-06	0	6e-06	1.7e-05	0	1.7e-05	0.437501	1
OTU_2578	0	0	0	0.000175	0	0.000175	0.509252	1
OTU_2579	0	0	0	8.7e-05	0	4.6e-05	0.070303	1
OTU_258	0	0	0	1.7e-05	0	1.7e-05	0.25	1
OTU_2580	4.7e-05	0	2.5e-05	0.000122	0	1.7e-05	0.017489	0.893445
OTU_2581	5.2e-05	0	4.6e-05	1.7e-05	0	1.7e-05	0.696353	1
OTU_2582	0.000204	0	0.00012	0	0	0	0.117238	1
OTU_2583	4.7e-05	0	2.7e-05	8.7e-05	0	4.6e-05	0.667268	1
OTU_2584	1.7e-05	0	9e-06	0.000175	0	9.7e-05	0.143143	1
OTU_2585	4.1e-05	0	4.1e-05	7e-05	0	4.6e-05	0.810701	1
OTU_2586	4.1e-05	0	1.9e-05	1.7e-05	0	1.7e-05	0.688532	1
OTU_2587	1.7e-05	0	9e-06	7e-05	0	7e-05	0.678099	1
OTU_2588	0.000152	0	3.7e-05	0.000752	0	0.000126	0.00099	0.165546
OTU_2589	1.7e-05	0	1.2e-05	0.000385	0	0.000359	0.441411	1
OTU_259	6e-06	0	6e-06	7e-05	0	7e-05	0.574931	1
OTU_2590	0.000443	2e-06	0.000436	1.7e-05	0	1.7e-05	0.538545	1
OTU_2591	1.2e-05	0	8e-06	3.5e-05	0	1.7e-05	0.261718	1
OTU_2592	1.2e-05	0	8e-06	5.2e-05	0	3e-05	0.299169	1
OTU_2593	0	0	0	0.00014	0	7e-05	0.048926	1
OTU_2594	1.2e-05	0	8e-06	0.000245	0	7e-05	0.003627	0.32224
OTU_2595	0.000239	0	0.000135	0.000122	0	3.5e-05	0.62198	1
OTU_2596	1.2e-05	0	1.2e-05	5.2e-05	0	3e-05	0.316847	1
OTU_2597	4.7e-05	0	1.8e-05	0.000874	0	0.000334	0.016846	0.883289
OTU_2598	0.000128	0	8e-05	8.7e-05	0	6.3e-05	0.842097	1
OTU_2599	6e-06	0	6e-06	0.000262	0	0.000109	0.021882	1
OTU_26	0	0	0	3.5e-05	0	1.7e-05	0.062499	1
OTU_260	0	0	0	0	0	0	1	1
OTU_2600	0	0	0	0.000192	0	0.000122	0.155728	1
OTU_2601	2.3e-05	0	1.3e-05	1.7e-05	0	1.7e-05	1	1
OTU_2602	6e-06	0	6e-06	0.000105	0	6.1e-05	0.138734	1
OTU_2603	0	0	0	0.000157	0	0.000157	0.519819	1
OTU_2604	0.000117	0	0.000117	0	0	0	0.467809	1
OTU_2605	0	0	0	3.5e-05	0	3.5e-05	0.062499	1
OTU_2606	1.2e-05	0	8e-06	0.00014	0	0.000115	0.391884	1
OTU_2607	0	0	0	0.00014	0	4.6e-05	0.005602	0.421694
OTU_2608	2.3e-05	0	1.3e-05	7e-05	0	4.6e-05	0.539626	1
OTU_2609	0.00014	0	4.5e-05	3.5e-05	0	3.5e-05	0.085018	1
OTU_261	6e-06	0	6e-06	1.7e-05	0	1.7e-05	0.437501	1
OTU_2610	6e-06	0	6e-06	0	0	0	1	1
OTU_2611	0.00229	1.1e-05	0.001112	0.000245	0	0.000245	0.091235	1
OTU_2612	2.9e-05	0	2e-05	0	0	0	0.340815	1
OTU_2613	2.3e-05	0	9e-06	0.000717	0	3.5e-05	3.8e-05	0.039093
OTU_2614	0	0	0	0.000122	0	6.3e-05	0.061989	1
OTU_2615	0	0	0	0	0	0	1	1
OTU_2616	1.2e-05	0	1.2e-05	0	0	0	1	1
OTU_2617	6e-06	0	6e-06	0	0	0	1	1
OTU_2618	1.7e-05	0	1.2e-05	1.7e-05	0	1.7e-05	1	1
OTU_2619	2.3e-05	0	2.3e-05	0.00028	0	9.3e-05	0.011079	0.689193
OTU_262	0	0	0	1.7e-05	0	1.7e-05	0.25	1
OTU_2620	1.2e-05	0	8e-06	0.000105	0	8e-05	0.36909	1
OTU_2621	6e-06	0	6e-06	0	0	0	1	1
OTU_2622	0	0	0	7e-05	0	3.5e-05	0.048926	1
OTU_2623	1.2e-05	0	1.2e-05	5.2e-05	0	3e-05	0.316847	1
OTU_2624	6e-06	0	6e-06	0	0	0	1	1
OTU_2625	2.3e-05	0	1.5e-05	0	0	0	0.578121	1
OTU_2626	0	0	0	0	0	0	1	1
OTU_2627	0	0	0	1.7e-05	0	1.7e-05	0.25	1
OTU_2628	3.5e-05	0	2e-05	0.000262	0	0.000262	0.606675	1
OTU_2629	0	0	0	5.2e-05	0	3e-05	0.108683	1
OTU_263	6e-06	0	6e-06	0.000122	0	3.5e-05	0.003706	0.32224
OTU_2630	1.2e-05	0	8e-06	0	0	0	1	1
OTU_2631	1.7e-05	0	1.2e-05	5.2e-05	0	5.2e-05	0.725235	1
OTU_2632	5.2e-05	0	2.5e-05	0.000122	0	7e-05	0.558703	1
OTU_2633	6e-06	0	6e-06	0.000262	0	0.000105	0.018527	0.921556
OTU_2634	6e-06	0	6e-06	0.00014	0	6.3e-05	0.039629	1
OTU_2635	7e-05	0	1.7e-05	0.000577	0	0.000109	0.000965	0.165546
OTU_2636	2.3e-05	0	1.3e-05	7e-05	0	7e-05	0.720932	1
OTU_2637	0	0	0	0	0	0	1	1
OTU_2638	0	0	0	0.000122	0	6.3e-05	0.061989	1
OTU_2639	0.000134	0	9.5e-05	1.7e-05	0	1.7e-05	0.350805	1
OTU_264	6e-06	0	6e-06	0	0	0	1	1
OTU_2640	0	0	0	3.5e-05	0	3.5e-05	0.062499	1
OTU_2641	1.2e-05	0	8e-06	3.5e-05	0	3.5e-05	0.261718	1
OTU_2642	0	0	0	5.2e-05	0	5.2e-05	0.453939	1
OTU_2643	0.000117	0	6.4e-05	5.2e-05	0	5.2e-05	0.660198	1
OTU_2644	0.001719	1.6e-05	0.001346	0.003095	7e-06	0.001574	0.716608	1
OTU_2645	0	0	0	8.7e-05	0	3.5e-05	0.016239	0.864859
OTU_2646	1.2e-05	0	8e-06	0.000332	0	0.000115	0.00974	0.64206
OTU_2647	6e-06	0	6e-06	0.000105	0	5.2e-05	0.074564	1
OTU_2648	4.1e-05	0	2.9e-05	0	0	0	0.204033	1
OTU_2649	0.000163	0	0.000129	0	0	0	0.313632	1
OTU_265	0	0	0	1.7e-05	0	1.7e-05	0.25	1
OTU_2650	0	0	0	0	0	0	1	1
OTU_2651	1.7e-05	0	9e-06	0	0	0	0.578122	1
OTU_2652	0.000705	1e-06	0.000393	0.000385	0	0.000332	0.742288	1
OTU_2653	2.3e-05	0	2.3e-05	0	0	0	0.578121	1
OTU_2654	1.7e-05	0	9e-06	3.5e-05	0	1.7e-05	0.604489	1
OTU_2655	0	0	0	0	0	0	1	1
OTU_2656	0.000122	0	3.8e-05	8.7e-05	0	6.3e-05	0.810024	1
OTU_2657	6e-06	0	6e-06	3.5e-05	0	3.5e-05	0.156249	1
OTU_2658	0	0	0	3.5e-05	0	3.5e-05	0.062499	1
OTU_2659	5.8e-05	0	4e-05	0.00028	0	9.3e-05	0.033008	1
OTU_266	0	0	0	3.5e-05	0	3.5e-05	0.062499	1
OTU_2660	1.7e-05	0	1.2e-05	3.5e-05	0	3.5e-05	0.604489	1
OTU_2661	1.2e-05	0	8e-06	7e-05	0	4.6e-05	0.330531	1
OTU_2662	4.1e-05	0	1.5e-05	0.00014	0	8.7e-05	0.390861	1
OTU_2663	0.000111	0	3.8e-05	0.002762	4e-06	0.001162	0.027671	1
OTU_2664	0	0	0	1.7e-05	0	1.7e-05	0.25	1
OTU_2665	6e-06	0	6e-06	0	0	0	1	1
OTU_2666	5.2e-05	0	4.1e-05	0	0	0	0.307781	1
OTU_2667	2.9e-05	0	1.3e-05	0	0	0	0.340815	1
OTU_2668	0	0	0	7e-05	0	4.6e-05	0.171777	1
OTU_2669	6e-06	0	6e-06	0	0	0	1	1
OTU_267	0	0	0	1.7e-05	0	1.7e-05	0.25	1
OTU_2670	4.7e-05	0	3.5e-05	0	0	0	0.21392	1
OTU_2671	6e-06	0	6e-06	0	0	0	1	1
OTU_2672	0.000157	0	0.000157	0	0	0	0.467809	1
OTU_2673	0	0	0	0.000157	0	9.1e-05	0.110385	1
OTU_2674	1.7e-05	0	1.2e-05	1.7e-05	0	1.7e-05	1	1
OTU_2675	0	0	0	3.5e-05	0	1.7e-05	0.062499	1
OTU_2676	0	0	0	5.2e-05	0	3e-05	0.108683	1
OTU_2677	6e-06	0	6e-06	0.000175	0	0.000126	0.276969	1
OTU_2678	1.7e-05	0	9e-06	7e-05	0	1.7e-05	0.011145	0.689193
OTU_2679	0	0	0	1.7e-05	0	1.7e-05	0.25	1
OTU_268	0	0	0	3.5e-05	0	3.5e-05	0.062499	1
OTU_2680	6e-06	0	6e-06	0	0	0	1	1
OTU_2681	0	0	0	0	0	0	1	1
OTU_2682	0.000297	0	0.000158	0	0	0	0.074109	1
OTU_2683	0	0	0	0	0	0	1	1
OTU_2684	1.7e-05	0	1.7e-05	0	0	0	0.578122	1
OTU_2685	9.3e-05	0	8e-05	1.7e-05	0	1.7e-05	0.571664	1
OTU_2686	6e-06	0	6e-06	0	0	0	1	1
OTU_2687	2.3e-05	0	9e-06	0.000909	2e-06	0.000726	0.339786	1
OTU_2688	4.1e-05	0	2.1e-05	8.7e-05	0	8.7e-05	0.790031	1
OTU_2689	6e-06	0	6e-06	1.7e-05	0	1.7e-05	0.437501	1
OTU_269	0	0	0	1.7e-05	0	1.7e-05	0.25	1
OTU_2690	0	0	0	3.5e-05	0	1.7e-05	0.062499	1
OTU_2691	0	0	0	3.5e-05	0	3.5e-05	0.062499	1
OTU_2692	6.4e-05	0	3.5e-05	1.7e-05	0	1.7e-05	0.352286	1
OTU_2693	0.00021	0	8.5e-05	1.7e-05	0	1.7e-05	0.031267	1
OTU_2694	6.4e-05	0	6.4e-05	0	0	0	0.519819	1
OTU_2695	0	0	0	0	0	0	1	1
OTU_2696	0	0	0	0	0	0	1	1
OTU_2697	2.3e-05	0	1.3e-05	0.000105	0	8e-05	0.450906	1
OTU_2698	2.3e-05	0	1.5e-05	0	0	0	0.578121	1
OTU_2699	2.3e-05	0	1.3e-05	1.7e-05	0	1.7e-05	1	1
OTU_27	0	0	0	8.7e-05	0	1.7e-05	0.000701	0.13987
OTU_270	0	0	0	1.7e-05	0	1.7e-05	0.25	1
OTU_2700	0	0	0	0	0	0	1	1
OTU_2701	0	0	0	0	0	0	1	1
OTU_2702	7.6e-05	0	3.8e-05	0	0	0	0.055789	1
OTU_2703	0	0	0	0	0	0	1	1
OTU_2704	6e-06	0	6e-06	1.7e-05	0	1.7e-05	0.437501	1
OTU_2705	0.000152	0	0.000152	0	0	0	0.467809	1
OTU_2706	0.000128	0	9.5e-05	0	0	0	0.274935	1
OTU_2707	0	0	0	3.5e-05	0	3.5e-05	0.062499	1
OTU_2708	3.5e-05	0	2.9e-05	0	0	0	0.347406	1
OTU_2709	6e-06	0	6e-06	1.7e-05	0	1.7e-05	0.437501	1
OTU_271	0	0	0	0	0	0	1	1
OTU_2710	6e-06	0	6e-06	5.2e-05	0	0	0.000158	0.061692
OTU_2711	0	0	0	7e-05	0	4.6e-05	0.171777	1
OTU_2712	0	0	0	7e-05	0	3.5e-05	0.048926	1
OTU_2713	1.2e-05	0	8e-06	8.7e-05	0	6.3e-05	0.35438	1
OTU_2714	1.2e-05	0	1.2e-05	1.7e-05	0	1.7e-05	1	1
OTU_2715	1.2e-05	0	8e-06	3.5e-05	0	3.5e-05	0.261718	1
OTU_2716	6e-06	0	6e-06	0	0	0	1	1
OTU_2717	0.000385	1e-06	0.000385	0	0	0	0.467809	1
OTU_2718	6e-06	0	6e-06	1.7e-05	0	1.7e-05	0.437501	1
OTU_2719	0	0	0	0	0	0	1	1
OTU_272	0	0	0	0	0	0	1	1
OTU_2720	0	0	0	0	0	0	1	1
OTU_2721	6e-06	0	6e-06	0	0	0	1	1
OTU_2722	5.8e-05	0	2.8e-05	0.00035	0	0.000185	0.159303	1
OTU_2723	0	0	0	3.5e-05	0	3.5e-05	0.062499	1
OTU_2724	1.7e-05	0	9e-06	0.000122	0	4.6e-05	0.031004	1
OTU_2725	1.2e-05	0	8e-06	1.7e-05	0	1.7e-05	1	1
OTU_2726	0	0	0	0	0	0	1	1
OTU_2727	1.2e-05	0	8e-06	0	0	0	1	1
OTU_2728	0	0	0	5.2e-05	0	0	0	0
OTU_2729	7.6e-05	0	2e-05	0.003497	8e-06	0.001619	0.040101	1
OTU_273	0	0	0	1.7e-05	0	1.7e-05	0.25	1
OTU_2730	1.2e-05	0	8e-06	1.7e-05	0	1.7e-05	1	1
OTU_2731	9.9e-05	0	4e-05	0	0	0	0.018252	0.919115
OTU_2732	1.2e-05	0	8e-06	0	0	0	1	1
OTU_2733	0	0	0	0	0	0	1	1
OTU_2734	6e-06	0	6e-06	0	0	0	1	1
OTU_2735	0	0	0	0	0	0	1	1
OTU_2736	0.000186	0	0.000104	0.00021	0	9.1e-05	0.939116	1
OTU_2737	0.000169	0	0.00015	0	0	0	0.385402	1
OTU_2738	1.2e-05	0	8e-06	3.5e-05	0	3.5e-05	0.261718	1
OTU_2739	6e-06	0	6e-06	3.5e-05	0	3.5e-05	0.156249	1
OTU_274	6e-06	0	6e-06	5.2e-05	0	5.2e-05	0.5936	1
OTU_2740	0.00074	1e-06	0.000338	1.7e-05	0	1.7e-05	0.038105	1
OTU_2741	1.2e-05	0	8e-06	0	0	0	1	1
OTU_2742	6e-06	0	6e-06	3.5e-05	0	3.5e-05	0.156249	1
OTU_2743	4.1e-05	0	2.3e-05	0.000192	0	0.000192	0.656591	1
OTU_2744	1.7e-05	0	1.2e-05	7e-05	0	7e-05	0.680957	1
OTU_2745	0	0	0	0	0	0	1	1
OTU_2746	6e-06	0	6e-06	3.5e-05	0	3.5e-05	0.156249	1
OTU_2747	0	0	0	0	0	0	1	1
OTU_2748	0	0	0	5.2e-05	0	5.2e-05	0.453939	1
OTU_2749	6.4e-05	0	3.1e-05	1.7e-05	0	1.7e-05	0.300395	1
OTU_275	2.9e-05	0	1.8e-05	3.5e-05	0	3.5e-05	1	1
OTU_2750	0	0	0	0	0	0	1	1
OTU_2751	6e-06	0	6e-06	1.7e-05	0	1.7e-05	0.437501	1
OTU_2752	6e-06	0	6e-06	1.7e-05	0	1.7e-05	0.437501	1
OTU_2753	0	0	0	0.000122	0	7.6e-05	0.144744	1
OTU_2754	0	0	0	5.2e-05	0	3e-05	0.108683	1
OTU_2755	0	0	0	0	0	0	1	1
OTU_2756	0	0	0	0	0	0	1	1
OTU_2757	6e-06	0	6e-06	0	0	0	1	1
OTU_2758	1.2e-05	0	8e-06	0	0	0	1	1
OTU_2759	0	0	0	0	0	0	1	1
OTU_276	6e-06	0	6e-06	1.7e-05	0	1.7e-05	0.437501	1
OTU_2760	0.010735	0.000194	0.004641	0	0	0	0.022929	1
OTU_2761	1.2e-05	0	8e-06	0	0	0	1	1
OTU_2762	6e-06	0	6e-06	5.2e-05	0	5.2e-05	0.5936	1
OTU_2763	0.000239	0	5e-05	0.000577	0	0.000401	0.621019	1
OTU_2764	0	0	0	0	0	0	1	1
OTU_2765	0.001119	2e-06	0.000478	0	0	0	0.02212	1
OTU_2766	6e-06	0	6e-06	0	0	0	1	1
OTU_2767	0.000204	0	0.00014	0	0	0	0.213561	1
OTU_2768	6e-06	0	6e-06	3.5e-05	0	3.5e-05	0.156249	1
OTU_2769	2.3e-05	0	1.8e-05	0	0	0	0.578121	1
OTU_277	6e-06	0	6e-06	3.5e-05	0	1.7e-05	0.156249	1
OTU_2770	0	0	0	0	0	0	1	1
OTU_2771	0	0	0	1.7e-05	0	1.7e-05	0.25	1
OTU_2772	4.7e-05	0	1.8e-05	0	0	0	0.21392	1
OTU_2773	0	0	0	7e-05	0	3.5e-05	0.048926	1
OTU_2774	2.9e-05	0	1.5e-05	3.5e-05	0	3.5e-05	1	1
OTU_2775	0.000146	0	3.7e-05	0.000455	0	0.000245	0.328586	1
OTU_2776	1.7e-05	0	1.2e-05	0	0	0	0.578122	1
OTU_2777	0	0	0	0	0	0	1	1
OTU_2778	0.000192	0	0.000167	5.2e-05	0	5.2e-05	0.647255	1
OTU_2779	1.2e-05	0	8e-06	1.7e-05	0	1.7e-05	1	1
OTU_278	0	0	0	0.00014	0	4.6e-05	0.005602	0.421694
OTU_2780	0	0	0	7e-05	0	4.6e-05	0.171777	1
OTU_2781	0	0	0	7e-05	0	7e-05	0.453939	1
OTU_2782	0	0	0	1.7e-05	0	1.7e-05	0.25	1
OTU_2783	5.2e-05	0	2.3e-05	0.000385	0	0.000385	0.60849	1
OTU_2784	0	0	0	3.5e-05	0	3.5e-05	0.062499	1
OTU_2785	0	0	0	0	0	0	1	1
OTU_2786	1.7e-05	0	1.2e-05	0	0	0	0.578122	1
OTU_2787	0	0	0	0	0	0	1	1
OTU_2788	0	0	0	0	0	0	1	1
OTU_2789	6e-06	0	6e-06	0	0	0	1	1
OTU_279	0	0	0	0.000105	0	8e-05	0.297339	1
OTU_2790	0	0	0	1.7e-05	0	1.7e-05	0.25	1
OTU_2791	4.1e-05	0	3e-05	3.5e-05	0	3.5e-05	1	1
OTU_2792	6e-06	0	6e-06	0	0	0	1	1
OTU_2793	0	0	0	1.7e-05	0	1.7e-05	0.25	1
OTU_2794	7.6e-05	0	5.5e-05	3.5e-05	0	1.7e-05	0.693414	1
OTU_2795	2.9e-05	0	1.3e-05	0.000192	0	0.000167	0.537693	1
OTU_2796	0.000157	0	5.3e-05	8.7e-05	0	4.6e-05	0.526161	1
OTU_2797	0.000303	0	5.6e-05	0.004983	0	0.000367	7.4e-05	0.051586
OTU_2798	0	0	0	0	0	0	1	1
OTU_2799	0	0	0	1.7e-05	0	1.7e-05	0.25	1
OTU_28	0	0	0	1.7e-05	0	1.7e-05	0.25	1
OTU_280	1.2e-05	0	8e-06	0	0	0	1	1
OTU_2800	9.3e-05	0	3e-05	0.005437	2.1e-05	0.002624	0.046324	1
OTU_2801	0.002931	6e-06	0.000819	0.000455	0	7.6e-05	0.00584	0.430467
OTU_2802	6e-06	0	6e-06	7e-05	0	3.5e-05	0.089765	1
OTU_2803	0	0	0	1.7e-05	0	1.7e-05	0.25	1
OTU_2804	0	0	0	5.2e-05	0	3e-05	0.108683	1
OTU_2805	1.2e-05	0	8e-06	5.2e-05	0	5.2e-05	0.66248	1
OTU_2806	6e-06	0	6e-06	0	0	0	1	1
OTU_2807	7e-05	0	7e-05	0	0	0	0.467809	1
OTU_2808	1.2e-05	0	8e-06	0	0	0	1	1
OTU_2809	6e-06	0	6e-06	0	0	0	1	1
OTU_281	6e-06	0	6e-06	0	0	0	1	1
OTU_2810	1.7e-05	0	1.2e-05	0	0	0	0.578122	1
OTU_2811	1.2e-05	0	8e-06	0	0	0	1	1
OTU_2812	0	0	0	0	0	0	1	1
OTU_2813	0	0	0	0	0	0	1	1
OTU_2814	6e-06	0	6e-06	0	0	0	1	1
OTU_2815	1.7e-05	0	1.7e-05	0	0	0	0.578122	1
OTU_2816	0.000186	0	8.5e-05	0.000175	0	0.000149	0.972218	1
OTU_2817	0	0	0	0	0	0	1	1
OTU_2818	0	0	0	0	0	0	1	1
OTU_2819	8.2e-05	0	3.3e-05	0	0	0	0.016755	0.883063
OTU_282	0	0	0	1.7e-05	0	1.7e-05	0.25	1
OTU_2820	0	0	0	0	0	0	1	1
OTU_2821	0	0	0	0	0	0	1	1
OTU_2822	0	0	0	1.7e-05	0	1.7e-05	0.25	1
OTU_2823	2.9e-05	0	2.3e-05	0	0	0	0.340815	1
OTU_2824	1.2e-05	0	1.2e-05	0	0	0	1	1
OTU_2825	0	0	0	1.7e-05	0	1.7e-05	0.25	1
OTU_2826	0.000157	0	7.3e-05	0	0	0	0.035398	1
[truncated: 3,948 more rows]

## Sheet: R-Bulk enriched OTUs
group R>group Bulk
OUT (158)	mean(group R)	variance(group1)	stderr(group1)	mean(group Bulk)	variance(group2)	stderr(group2)	p-value(p≤0.05)	q-value		S2 Table: The enrichment and filtration effects of OTUs among rhizocompartments. The Venn diagram shown in Figure 5 was generated using only one control group, whereas the other three groups were used for comparison, only two groups of OTUs that were significantly different were listed. In other words, each of the R, RS, and RZ groups of the OTU data was compared with the Bulk control group OTU. …
OTU_1022	0.003322	1.7e-05	0.001366	0.000192	0	0.000115	0.02763	1
OTU_1082	7.6e-05	0	3.6e-05	0	0	0	0.0415	1
OTU_1109	5.2e-05	0	2.5e-05	0	0	0	0.038577	1
OTU_1136	0.037507	0.001274	0.011897	0.001556	0	0.000321	0.005737	0.426432
OTU_1137	0.008689	3.6e-05	0.001994	0.000857	0	1.7e-05	0.001693	0.20748
OTU_1168	0.00074	1e-06	0.000339	3.5e-05	0	3.5e-05	0.043609	1
OTU_1177	0.010408	0.000203	0.004754	0.00014	0	0.00014	0.035133	1
OTU_1186	0.008421	0.000146	0.004029	5.2e-05	0	3e-05	0.043139	1
OTU_1188	0.008759	8e-05	0.002989	0.002465	2e-06	0.000866	0.047416	1
OTU_1219	0.006457	2.9e-05	0.001786	0.002028	0	0.000258	0.017567	0.893445
OTU_1221	0.018777	0.000732	0.009017	0.000332	0	1.7e-05	0.045642	1
OTU_1224	0.008934	1.7e-05	0.00138	0.000472	0	0.000229	0.000384	0.108378
OTU_1225	0.00528	1.4e-05	0.001225	0.000874	0	9.3e-05	0.002318	0.248385
OTU_1228	0.003561	2.5e-05	0.001663	0.00014	0	0.000115	0.045073	1
OTU_1241	0.001976	4e-06	0.000693	0.000315	0	0.000109	0.021278	1
OTU_1257	0.003636	7e-06	0.00091	0.000839	0	9.1e-05	0.005303	0.417267
OTU_1260	0.002145	7e-06	0.000885	1.7e-05	0	1.7e-05	0.019681	0.958753
OTU_1268	0.001113	2e-06	0.000481	0	0	0	0.022829	1
OTU_1270	0.000594	0	0.000143	0.000175	0	0.000149	0.046615	1
OTU_1297	0.000932	1e-06	0.000255	0.000105	0	3e-05	0.004173	0.351813
OTU_1310	0.001066	2e-06	0.000414	7e-05	0	4.6e-05	0.02029	0.980467
OTU_1314	0.000355	0	0.0001	8.7e-05	0	3.5e-05	0.014586	0.810744
OTU_1327	0.001101	2e-06	0.000414	7e-05	0	1.7e-05	0.016418	0.869842
OTU_1331	0.000874	1e-06	0.000313	0.000105	0	3e-05	0.01837	0.920523
OTU_134	0.000221	0	0.000109	0	0	0	0.046402	1
OTU_1345	0.000321	0	0.000139	1.7e-05	0	1.7e-05	0.034706	1
OTU_1384	0.000431	0	9.1e-05	3.5e-05	0	3.5e-05	0.001469	0.186821
OTU_1417	0.000198	0	8.5e-05	0	0	0	0.022373	1
OTU_1439	0.000134	0	5.3e-05	0	0	0	0.014429	0.808135
OTU_1478	0.001032	2e-06	0.000415	7e-05	0	7e-05	0.027567	1
OTU_1481	0.000431	0	0.00017	0	0	0	0.014574	0.810744
OTU_1482	0.000128	0	4e-05	0	0	0	0.004341	0.354686
OTU_1532	0.000146	0	4.3e-05	3.5e-05	0	3.5e-05	0.048473	1
OTU_1562	5.2e-05	0	2.3e-05	0	0	0	0.028649	1
OTU_1600	5.2e-05	0	2.3e-05	0	0	0	0.028998	1
OTU_1673	0.001125	1e-06	0.000266	0.000105	0	6.1e-05	0.002047	0.232585
OTU_1676	6.4e-05	0	2.4e-05	0	0	0	0.012687	0.739585
OTU_1786	0.004767	3.7e-05	0.002015	0.000682	0	0.000139	0.047417	1
OTU_1813	5.2e-05	0	2.3e-05	0	0	0	0.028998	1
OTU_1849	8.2e-05	0	2.9e-05	0	0	0	0.009321	0.619696
OTU_1923	0.004254	1.5e-05	0.00131	1.7e-05	0	1.7e-05	0.004165	0.351813
OTU_1939	0.000979	1e-06	0.00024	7e-05	0	7e-05	0.002183	0.238318
OTU_1988	0.000519	1e-06	0.000238	0	0	0	0.034085	1
OTU_2032	0.000332	0	0.000134	5.2e-05	0	3e-05	0.046445	1
OTU_2039	9.9e-05	0	4.6e-05	0	0	0	0.03479	1
OTU_2062	0.000146	0	7.1e-05	0	0	0	0.04487	1
OTU_2089	5.2e-05	0	1.7e-05	0	0	0	0.005905	0.432154
OTU_214	5.2e-05	0	2.5e-05	0	0	0	0.038577	1
OTU_2147	0.000105	0	5e-05	0	0	0	0.042156	1
OTU_2176	9.9e-05	0	4.8e-05	0	0	0	0.044956	1
OTU_2187	7.6e-05	0	3.5e-05	0	0	0	0.034932	1
OTU_2192	0.002867	1e-05	0.001058	0.000315	0	0.000189	0.020969	1
OTU_2216	0.004907	3.3e-05	0.001927	0.00028	0	3.5e-05	0.020098	0.973532
OTU_2227	7e-05	0	3.5e-05	0	0	0	0.049739	1
OTU_2254	6.4e-05	0	1.9e-05	0	0	0	0.003399	0.31293
OTU_2343	0.000122	0	3.5e-05	0	0	0	0.002601	0.268609
OTU_2372	0.001498	2e-06	0.000516	0.00014	0	3.5e-05	0.012854	0.745498
OTU_2478	0.004423	2.2e-05	0.001546	5.2e-05	0	3e-05	0.008984	0.605217
OTU_2480	0.003817	7e-06	0.000886	0.000105	0	3e-05	0.001368	0.186821
OTU_2488	0.004365	1.7e-05	0.001368	0.000944	0	0.000212	0.017089	0.885896
OTU_2492	0.005968	6.9e-05	0.002772	0.00021	0	0.00016	0.04334	1
OTU_2501	0.001375	2e-06	0.000469	0.000315	0	5.2e-05	0.029813	1
OTU_2535	0.001573	2e-06	0.000523	3.5e-05	0	3.5e-05	0.007048	0.498732
OTU_2693	0.00021	0	8.5e-05	1.7e-05	0	1.7e-05	0.031267	1
OTU_2731	9.9e-05	0	4e-05	0	0	0	0.018252	0.919115
OTU_2740	0.00074	1e-06	0.000338	1.7e-05	0	1.7e-05	0.038105	1
OTU_2760	0.010735	0.000194	0.004641	0	0	0	0.022929	1
OTU_2765	0.001119	2e-06	0.000478	0	0	0	0.02212	1
OTU_2801	0.002931	6e-06	0.000819	0.000455	0	7.6e-05	0.00584	0.430467
OTU_2819	8.2e-05	0	3.3e-05	0	0	0	0.016755	0.883063
OTU_2826	0.000157	0	7.3e-05	0	0	0	0.035398	1
OTU_2893	8.2e-05	0	3.7e-05	0	0	0	0.03287	1
OTU_290	0.000233	0	6.5e-05	1.7e-05	0	1.7e-05	0.004286	0.354424
OTU_2901	5.8e-05	0	1.1e-05	0	0	0	0.000487	0.120905
OTU_2932	0.009657	0.000193	0.004632	0.000262	0	3e-05	0.04705	1
OTU_3061	0.002448	7e-06	0.000886	7e-05	0	7e-05	0.01176	0.715502
OTU_3074	6.4e-05	0	1.5e-05	0	0	0	0.001151	0.176793
OTU_3128	6.4e-05	0	2.9e-05	0	0	0	0.030362	1
OTU_3187	0.005595	9e-06	0.00098	0.000717	0	0.000223	0.000791	0.145884
OTU_3195	0.002308	8e-06	0.000925	3.5e-05	0	3.5e-05	0.017541	0.893445
OTU_3205	0.003508	6e-06	0.000806	8.7e-05	0	4.6e-05	0.00134	0.186821
OTU_3212	0.002168	9e-06	0.000977	7e-05	0	7e-05	0.036028	1
OTU_3220	0.001439	3e-06	0.000564	0.000175	0	6.3e-05	0.030986	1
OTU_3238	0.001171	2e-06	0.000467	1.7e-05	0	1.7e-05	0.017105	0.885896
OTU_3290	6.4e-05	0	2.6e-05	0	0	0	0.016891	0.88336
OTU_3311	0.000286	0	0.000103	0	0	0	0.010206	0.661253
OTU_3313	0.001812	3e-06	0.000604	3.5e-05	0	1.7e-05	0.006988	0.49709
OTU_3407	6.4e-05	0	3.1e-05	0	0	0	0.045181	1
OTU_3422	0.00074	1e-06	0.00032	0	0	0	0.022942	1
OTU_3445	8.2e-05	0	2.5e-05	0	0	0	0.003725	0.322447
OTU_3446	0.000157	0	4.5e-05	0	0	0	0.002922	0.276487
OTU_3449	0.000221	0	6.5e-05	0	0	0	0.003132	0.295022
OTU_3456	6.4e-05	0	2.1e-05	0	0	0	0.005321	0.417267
OTU_3540	0.000163	0	4.1e-05	3.5e-05	0	1.7e-05	0.008252	0.561445
OTU_3544	5.2e-05	0	1.2e-05	0	0	0	0.001302	0.186466
OTU_3579	0.025211	0.000389	0.006577	0.001364	1e-06	0.000556	0.00221	0.239151
OTU_3638	0.033358	0.001079	0.010951	0.00035	0	0.000245	0.005817	0.430333
OTU_3715	0.010641	0.000128	0.003776	0.000629	0	0.000273	0.012389	0.727309
OTU_3764	0.003817	1.1e-05	0.001125	0.000105	0	8e-05	0.003695	0.32224
OTU_3772	0.000117	0	5.3e-05	0	0	0	0.032716	1
OTU_3773	0.005058	3.8e-05	0.002066	0.000437	0	6.3e-05	0.030215	1
OTU_3839	0.000117	0	4.5e-05	0	0	0	0.01397	0.789485
OTU_385	8.7e-05	0	4.4e-05	0	0	0	0.049739	1
OTU_3934	0.005565	6e-05	0.00258	8.7e-05	0	6.3e-05	0.038522	1
OTU_3936	0.003805	1.6e-05	0.001329	3.5e-05	0	3.5e-05	0.008367	0.567392
OTU_3937	0.022967	0.000479	0.007298	0.001451	0	0.000355	0.006979	0.49709
OTU_3943	0.003427	1.4e-05	0.001253	0	0	0	0.01052	0.669684
OTU_3947	0.000682	0	0.000136	5.2e-05	0	3e-05	0.001015	0.165546
OTU_3971	0.001241	2e-06	0.000498	7e-05	0	4.6e-05	0.022007	1
OTU_3985	0.00299	3e-06	0.00059	8.7e-05	0	4.6e-05	0.000759	0.144716
OTU_3989	0.00014	0	5.6e-05	1.7e-05	0	1.7e-05	0.04238	1
OTU_3991	0.000396	0	0.000122	3.5e-05	0	1.7e-05	0.007117	0.499267
OTU_4017	0.000227	0	8.2e-05	0	0	0	0.009752	0.64206
OTU_4018	0.000507	0	0.00017	0	0	0	0.00654	0.476595
OTU_4029	7.6e-05	0	3.3e-05	0	0	0	0.024884	1
OTU_4058	0.000181	0	7.6e-05	0	0	0	0.021127	1
OTU_4173	0.000134	0	5e-05	1.7e-05	0	1.7e-05	0.031366	1
OTU_4200	0.013555	0.000374	0.006446	0.000175	0	0.000126	0.043233	1
OTU_4222	0.000198	0	7.8e-05	1.7e-05	0	1.7e-05	0.027962	1
OTU_4287	0.000134	0	3.2e-05	0	0	0	0.001342	0.186821
OTU_4298	8.2e-05	0	3.8e-05	0	0	0	0.037175	1
OTU_4339	7e-05	0	2.6e-05	0	0	0	0.012012	0.718743
OTU_4341	0.000315	0	0.000129	0	0	0	0.018695	0.923766
OTU_4351	0.000181	0	7.8e-05	0	0	0	0.024826	1
OTU_4354	5.8e-05	0	2.2e-05	0	0	0	0.013047	0.754074
OTU_4375	0.007116	9.5e-05	0.003241	0.000402	0	0.000324	0.044401	1
OTU_4376	0.002558	7e-06	0.000852	3.5e-05	0	3.5e-05	0.006866	0.492502
OTU_4377	0.00141	2e-06	0.000488	3.5e-05	0	1.7e-05	0.009032	0.606439
OTU_4383	8.2e-05	0	3.4e-05	0	0	0	0.019797	0.961216
OTU_4533	5.2e-05	0	2e-05	0	0	0	0.011297	0.694356
OTU_4560	0.000332	0	0.00014	0	0	0	0.020959	1
OTU_462	0.000466	0	0.000219	1.7e-05	0	1.7e-05	0.045603	1
OTU_4629	0.002168	3e-06	0.000589	0	0	0	0.002101	0.233617
OTU_4637	0.003572	2.5e-05	0.001659	5.2e-05	0	5.2e-05	0.039466	1
OTU_4640	0.000944	1e-06	0.000402	3.5e-05	0	3.5e-05	0.029757	1
OTU_4645	0.000274	0	0.00011	1.7e-05	0	1.7e-05	0.025362	1
OTU_4648	0.000443	0	0.000125	0.000175	0	4.6e-05	0.048686	1
OTU_4650	0.000373	0	0.000165	0	0	0	0.029366	1
OTU_4657	0.000653	1e-06	0.00029	0	0	0	0.029727	1
OTU_4667	9.9e-05	0	3.2e-05	1.7e-05	0	1.7e-05	0.030253	1
OTU_4672	0.000221	0	9.7e-05	0	0	0	0.027809	1
OTU_4683	0.000519	0	0.000213	0	0	0	0.018885	0.92579
OTU_4806	0.002028	6e-06	0.000804	0.000192	0	0.000106	0.029423	1
OTU_4835	0.000146	0	5.6e-05	0	0	0	0.013251	0.763697
OTU_4836	5.2e-05	0	2.5e-05	0	0	0	0.038577	1
OTU_486	0.000303	0	8.3e-05	7e-05	0	4.6e-05	0.017477	0.893445
OTU_4860	5.2e-05	0	2e-05	0	0	0	0.011297	0.694356
OTU_4990	5.8e-05	0	2.8e-05	0	0	0	0.044302	1
OTU_5003	8.7e-05	0	3.3e-05	0	0	0	0.011826	0.715502
OTU_5380	0.000355	0	0.000134	0	0	0	0.012224	0.727148
OTU_543	7e-05	0	2.5e-05	0	0	0	0.008719	0.589286
OTU_5549	0.000105	0	3.2e-05	0	0	0	0.003589	0.32224
OTU_5560	5.2e-05	0	2.1e-05	0	0	0	0.017835	0.902574
OTU_566	0.001911	6e-06	0.000823	1.7e-05	0	1.7e-05	0.025193	1
OTU_5698	7e-05	0	3.4e-05	0	0	0	0.043679	1
OTU_6069	0.002757	1.6e-05	0.001317	7e-05	0	7e-05	0.046394	1
OTU_875	0.001032	1e-06	0.000306	0.000332	0	4.6e-05	0.029498	1
OTU_886	5.8e-05	0	2.7e-05	0	0	0	0.034401	1

## Sheet: R-Bulk depleted OTUs 
group R< group Bulk	group R<group Bulk
OUT (474)	mean(group R)	variance(group1)	stderr(group1)	mean(group Bulk)	variance(group2)	stderr(group2)	p-value(p≤0.05)	q-value		S2 Table: The enrichment and filtration effects of OTUs among rhizocompartments. The Venn diagram shown in Figure 5 was generated using only one control group, whereas the other three groups were used for comparison, only two groups of OTUs that were significantly different were listed. In other words, each of the R, RS, and RZ groups of the OTU data was compared with the Bulk control group OTU. …
OTU_1015	0.000163	0	2.4e-05	0.001818	0	0.000175	0.000122	0.060102
OTU_1028	6e-06	0	6e-06	0.00042	0	9.1e-05	0.000998	0.165546
OTU_1032	1.7e-05	0	9e-06	0.001661	2e-06	0.000743	0.032189	1
OTU_1034	0	0	0	0.00028	0	0.000115	0.018631	0.923766
OTU_1041	0	0	0	0.000122	0	1.7e-05	0.000281	0.090583
OTU_1049	6e-06	0	6e-06	0.000192	0	3.5e-05	0.000612	0.13676
OTU_1050	0	0	0	0.000577	0	0.000278	0.043044	1
OTU_1052	0	0	0	7e-05	0	1.7e-05	0.001497	0.186821
OTU_1062	0	0	0	8.7e-05	0	3.5e-05	0.016239	0.864859
OTU_1066	0	0	0	7e-05	0	3.5e-05	0.048926	1
OTU_1069	1.7e-05	0	1.2e-05	0.000245	0	4.6e-05	0.000847	0.153938
OTU_1070	6e-06	0	6e-06	0.00042	0	9.1e-05	0.000998	0.165546
OTU_1072	0	0	0	7e-05	0	1.7e-05	0.001497	0.186821
OTU_1078	0	0	0	5.2e-05	0	0	0	0
OTU_1105	6e-06	0	6e-06	8.7e-05	0	1.7e-05	0.001058	0.165546
OTU_1115	0.000111	0	5e-05	0.001311	1e-06	0.000446	0.01177	0.715502
OTU_1174	1.2e-05	0	8e-06	7e-05	0	1.7e-05	0.005394	0.417267
OTU_1191	0.00014	0	3.9e-05	0.002815	3e-06	0.000917	0.007182	0.502121
OTU_1193	5.2e-05	0	2.8e-05	0.000472	0	0.000169	0.017511	0.893445
OTU_1220	0.001422	1e-06	0.000383	0.00827	5e-06	0.001345	0.000775	0.144716
OTU_1233	4.1e-05	0	1.2e-05	0.001853	2e-06	0.000717	0.015847	0.864859
OTU_1240	2.3e-05	0	1.3e-05	0.000559	0	4.6e-05	9.2e-05	0.055711
OTU_1243	1.7e-05	0	9e-06	0.001329	1e-06	0.00063	0.042997	1
OTU_1245	8.2e-05	0	2.6e-05	0.000297	0	9.7e-05	0.036393	1
OTU_1249	0.000122	0	3.6e-05	0.001591	1e-06	0.000464	0.004789	0.385621
OTU_125	0	0	0	0.000315	0	0.000132	0.020742	0.999975
OTU_1254	2.3e-05	0	1.8e-05	0.000192	0	7.6e-05	0.034911	1
OTU_1261	4.7e-05	0	2.2e-05	0.00243	2e-06	0.000907	0.012862	0.745498
OTU_1262	0.000186	0	8.2e-05	0.000385	0	4.6e-05	0.040113	1
OTU_1263	0	0	0	0.00042	0	0.000199	0.040083	1
OTU_1275	6.4e-05	0	3.5e-05	0.001941	3e-06	0.000924	0.046941	1
OTU_1280	0	0	0	7e-05	0	3.5e-05	0.049739	1
OTU_1289	7e-05	0	2e-05	0.000664	0	3.5e-05	5.3e-05	0.041852
OTU_1290	2.9e-05	0	1.8e-05	0.000262	0	6.1e-05	0.00208	0.233617
OTU_1293	1.7e-05	0	9e-06	0.000332	0	7.6e-05	0.001422	0.186821
OTU_1304	2.3e-05	0	9e-06	0.000105	0	0	0.000132	0.060102
OTU_1313	4.1e-05	0	1.7e-05	0.00021	0	8e-05	0.044219	1
OTU_1317	6e-06	0	6e-06	0.000105	0	0	4.2e-05	0.039202
OTU_1329	0	0	0	0.000122	0	3.5e-05	0.002601	0.268609
OTU_1334	5.2e-05	0	2.5e-05	0.000594	0	0.000247	0.03359	1
OTU_1356	2.3e-05	0	1.3e-05	0.000122	0	4.6e-05	0.044023	1
OTU_1373	6e-06	0	6e-06	7e-05	0	1.7e-05	0.00283	0.276487
OTU_1375	2.9e-05	0	9e-06	7e-05	0	1.7e-05	0.044108	1
OTU_1387	3.5e-05	0	1.2e-05	0.000192	0	6.3e-05	0.017835	0.902574
OTU_1397	0	0	0	0.000105	0	5.2e-05	0.048926	1
OTU_1432	1.2e-05	0	8e-06	0.000192	0	4.6e-05	0.001771	0.210412
OTU_1442	0	0	0	0.000105	0	0	0	0
OTU_1451	0	0	0	0.000105	0	3e-05	0.002922	0.276487
OTU_1471	1.2e-05	0	8e-06	8.7e-05	0	3.5e-05	0.039815	1
OTU_1494	0	0	0	7e-05	0	3.5e-05	0.048926	1
OTU_15	0	0	0	0.000105	0	0	0	0
OTU_1519	6e-06	0	6e-06	8.7e-05	0	1.7e-05	0.001058	0.165546
OTU_1530	0	0	0	0.000105	0	3e-05	0.002922	0.276487
OTU_1667	3.5e-05	0	1.7e-05	0.002727	5e-06	0.001324	0.046557	1
OTU_1757	0	0	0	8.7e-05	0	1.7e-05	0.000701	0.13987
OTU_1769	0	0	0	7e-05	0	1.7e-05	0.001497	0.186821
OTU_186	5.8e-05	0	3.3e-05	0.000892	0	0.000248	0.003585	0.32224
OTU_1879	1.2e-05	0	8e-06	0.000332	0	3.5e-05	0.00013	0.060102
OTU_1922	0	0	0	0.003881	1e-05	0.001863	0.042794	1
OTU_1924	0.000111	0	5e-05	0.001241	1e-06	0.00053	0.038494	1
OTU_1929	4.7e-05	0	1.6e-05	0.001364	0	0.000349	0.001981	0.227738
OTU_1930	2.3e-05	0	1.3e-05	0.001486	1e-06	0.000695	0.040667	1
OTU_1931	0.000105	0	3.2e-05	0.003095	1e-06	0.000656	0.000996	0.165546
OTU_1933	2.3e-05	0	1.3e-05	0.001329	1e-06	0.000591	0.032243	1
OTU_1935	4.1e-05	0	2.9e-05	0.000892	0	0.000316	0.01168	0.715502
OTU_1946	0.000117	0	1.5e-05	0.001469	1e-06	0.000626	0.03491	1
OTU_1952	0.000245	0	5.7e-05	0.002325	0	0.000192	0.000103	0.058601
OTU_1970	2.3e-05	0	1.3e-05	0.000787	0	0.000264	0.007349	0.506361
OTU_1973	1.7e-05	0	9e-06	0.000315	0	0.000109	0.010801	0.676124
OTU_1978	6e-06	0	6e-06	0.000367	0	0.00016	0.029718	1
OTU_1979	6e-06	0	6e-06	5.2e-05	0	0	0.000185	0.067073
OTU_1980	6e-06	0	6e-06	0.000472	0	3e-05	4.6e-05	0.039294
OTU_1982	0	0	0	8.7e-05	0	1.7e-05	0.000701	0.13987
OTU_1989	3.5e-05	0	1.7e-05	0.000175	0	3.5e-05	0.002367	0.252148
OTU_1991	0	0	0	0.00021	0	0.000105	0.048926	1
OTU_2002	6e-06	0	6e-06	0.000262	0	0.000109	0.021882	1
OTU_2006	1.2e-05	0	8e-06	0.000105	0	3e-05	0.006559	0.476595
OTU_2011	1.2e-05	0	8e-06	0.000297	0	1.7e-05	4.8e-05	0.039334
OTU_2018	8.7e-05	0	6.2e-05	0.001941	2e-06	0.000867	0.038127	1
OTU_2023	0	0	0	0.000105	0	3e-05	0.002922	0.276487
OTU_2036	1.2e-05	0	1.2e-05	0.000245	0	8.7e-05	0.012405	0.727309
OTU_2037	0	0	0	0.000122	0	1.7e-05	0.000281	0.090583
OTU_2043	0.000245	0	7.4e-05	0.001276	0	0.000167	0.000468	0.119998
OTU_2044	0	0	0	0.000157	0	3e-05	0.000634	0.137193
OTU_2045	1.7e-05	0	1.2e-05	0.000105	0	3e-05	0.011852	0.715502
OTU_2050	1.7e-05	0	9e-06	0.000245	0	1.7e-05	8.8e-05	0.055711
OTU_2053	1.7e-05	0	1.7e-05	0.000227	0	7e-05	0.007213	0.502527
OTU_2059	0	0	0	5.2e-05	0	0	0	0
OTU_2061	1.2e-05	0	8e-06	0.000245	0	7e-05	0.003627	0.32224
OTU_2064	0	0	0	0.000105	0	3e-05	0.002922	0.276487
OTU_2066	0	0	0	0.000157	0	6.1e-05	0.013552	0.774469
OTU_2069	0	0	0	5.2e-05	0	0	0	0
OTU_2081	6e-06	0	6e-06	0.000157	0	5.2e-05	0.008001	0.546235
OTU_2084	0	0	0	7e-05	0	3.5e-05	0.048926	1
OTU_2086	1.2e-05	0	8e-06	5.2e-05	0	0	0.000549	0.125433
OTU_2104	0	0	0	8.7e-05	0	3.5e-05	0.016239	0.864859
OTU_2105	6e-06	0	6e-06	0.000122	0	3.5e-05	0.003706	0.32224
OTU_2111	0	0	0	7e-05	0	3.5e-05	0.048926	1
OTU_2113	0.000216	0	6e-05	0.005734	2e-05	0.002554	0.034905	1
OTU_2114	3.5e-05	0	1.2e-05	0.00042	0	3e-05	8.4e-05	0.054862
OTU_2124	2.3e-05	0	1.3e-05	0.000105	0	0	0.000327	0.09937
OTU_2125	5.2e-05	0	4e-05	0.000262	0	5.2e-05	0.004408	0.358716
OTU_2128	0	0	0	0.000105	0	5.2e-05	0.048926	1
OTU_2129	6e-06	0	6e-06	0.000157	0	0	3.1e-05	0.038879
OTU_213	1.2e-05	0	8e-06	0.001906	3e-06	0.000927	0.045698	1
OTU_2130	6e-06	0	6e-06	5.2e-05	0	0	0.000158	0.061692
OTU_2149	6e-06	0	6e-06	0.000105	0	3e-05	0.004219	0.351813
OTU_217	2.9e-05	0	1.3e-05	0.001014	0	0.000299	0.003685	0.32224
OTU_218	7e-05	0	1.5e-05	0.000664	0	0.000115	0.000665	0.139435
OTU_2190	1.7e-05	0	9e-06	0.000297	0	3.5e-05	0.000221	0.078906
OTU_220	0	0	0	0.000245	0	7.6e-05	0.00427	0.354424
OTU_2204	6e-06	0	6e-06	8.7e-05	0	3.5e-05	0.025216	1
OTU_2206	2.9e-05	0	1.5e-05	0.002745	6e-06	0.001355	0.048656	1
OTU_2209	0.00081	1e-06	0.000251	0.016941	0.000193	0.008013	0.048313	1
OTU_222	0	0	0	0.000245	0	9.3e-05	0.012366	0.727309
OTU_2223	0.000122	0	3.5e-05	0.001364	1e-06	0.000524	0.02141	1
OTU_2231	9.3e-05	0	2.6e-05	0.000769	0	0.000252	0.012007	0.718743
OTU_2258	0.000181	0	2.5e-05	0.002815	0	0.000305	0.00014	0.060538
OTU_2299	2.3e-05	0	1.8e-05	0.001311	0	0.000349	0.002097	0.233617
OTU_2303	6e-06	0	6e-06	5.2e-05	0	0	0.000158	0.061692
OTU_2304	0.000227	0	5.5e-05	0.009231	5e-06	0.001324	0.000302	0.094616
OTU_2327	0.000227	0	7.9e-05	0.008479	2.1e-05	0.00263	0.004884	0.391211
OTU_234	0	0	0	0.00028	0	0.000126	0.031385	1
OTU_2351	2.3e-05	0	1.3e-05	0.000105	0	3e-05	0.016587	0.87648
OTU_2367	0.000495	0	0.00012	0.013077	4.2e-05	0.003727	0.00338	0.312557
OTU_2379	2.3e-05	0	1.3e-05	0.000524	0	0.000212	0.02148	1
OTU_2399	0.000793	0	0.000115	0.016487	8.3e-05	0.005274	0.006715	0.486143
OTU_2419	3.5e-05	0	9e-06	0.000332	0	9.7e-05	0.00548	0.421694
OTU_2467	1.2e-05	0	8e-06	7e-05	0	1.7e-05	0.005394	0.417267
OTU_2474	0.000344	0	0.000128	0.002762	0	0.000195	0.000105	0.058601
OTU_2475	0.00042	0	0.000102	0.00792	1.5e-05	0.002272	0.003666	0.32224
OTU_2476	0.000251	0	6.8e-05	0.003252	1e-06	0.000525	0.000464	0.119998
OTU_2477	9.9e-05	0	3e-05	0.004266	7e-06	0.001533	0.010768	0.676124
OTU_2486	0.000152	0	4.5e-05	0.00514	1.2e-05	0.002019	0.017113	0.885896
OTU_2487	4.1e-05	0	1.5e-05	0.002727	0	0.000292	0.000124	0.060102
OTU_2489	4.1e-05	0	1.9e-05	0.003409	2e-06	0.000803	0.001367	0.186821
OTU_2491	4.7e-05	0	2.7e-05	0.000787	0	0.000289	0.014457	0.808135
OTU_2493	0.00014	0	3.5e-05	0.004109	0	0.000305	6.8e-05	0.051049
OTU_2494	0.000466	0	8.4e-05	0.003322	1e-06	0.000624	0.001006	0.165546
OTU_2495	0.000117	0	3.6e-05	0.002255	0	0.000289	0.000239	0.082516
OTU_2496	0.000181	0	4e-05	0.002115	2e-06	0.000719	0.011128	0.689193
OTU_2498	0.001282	1e-06	0.000401	0.00236	0	0.000184	0.018517	0.921556
OTU_25	0	0	0	0.00014	0	4.6e-05	0.005617	0.421694
OTU_2500	4.7e-05	0	1.8e-05	0.002605	4e-06	0.001198	0.038096	1
OTU_2505	6e-06	0	6e-06	0.000839	0	0.00032	0.0135	0.773654
OTU_2506	1.2e-05	0	8e-06	0.000699	0	0.000206	0.003563	0.32224
OTU_2508	0.000239	0	4.6e-05	0.012238	7.3e-05	0.004934	0.018831	0.925359
OTU_2513	6.4e-05	0	1.5e-05	0.001836	1e-06	0.000546	0.004091	0.348212
OTU_2514	1.2e-05	0	8e-06	0.000437	0	0.000206	0.044382	1
OTU_2516	9.3e-05	0	2.7e-05	0.00299	3e-06	0.001001	0.007326	0.506361
OTU_252	6e-06	0	6e-06	0.000245	0	6.3e-05	0.001931	0.223216
OTU_2524	5.8e-05	0	1.8e-05	0.000857	0	0.000152	0.000628	0.137193
OTU_2525	0.000245	0	6.6e-05	0.005437	0	0.000215	3.4e-05	0.038958
OTU_2526	1.2e-05	0	8e-06	0.000559	0	0.000202	0.010789	0.676124
OTU_2538	2.3e-05	0	1.3e-05	0.000559	0	0.000143	0.002058	0.232585
OTU_2549	0.000495	0	8.7e-05	0.00479	1.1e-05	0.001942	0.032308	1
OTU_256	0	0	0	0.00014	0	7e-05	0.048926	1
OTU_2562	0.000152	0	6.2e-05	0.002343	0	0.000235	0.000128	0.060102
OTU_2565	0.000262	0	0.000101	0.003584	4e-06	0.001093	0.00557	0.421694
OTU_2570	0.000163	0	5e-05	0.00542	1.7e-05	0.002352	0.03034	1
OTU_2571	1.2e-05	0	8e-06	0.000402	0	0.000177	0.032785	1
OTU_2580	4.7e-05	0	2.5e-05	0.000122	0	1.7e-05	0.017489	0.893445
OTU_2588	0.000152	0	3.7e-05	0.000752	0	0.000126	0.00099	0.165546
OTU_2593	0	0	0	0.00014	0	7e-05	0.048926	1
OTU_2594	1.2e-05	0	8e-06	0.000245	0	7e-05	0.003627	0.32224
OTU_2597	4.7e-05	0	1.8e-05	0.000874	0	0.000334	0.016846	0.883289
OTU_2599	6e-06	0	6e-06	0.000262	0	0.000109	0.021882	1
OTU_2607	0	0	0	0.00014	0	4.6e-05	0.005602	0.421694
OTU_2613	2.3e-05	0	9e-06	0.000717	0	3.5e-05	3.8e-05	0.039093
OTU_2619	2.3e-05	0	2.3e-05	0.00028	0	9.3e-05	0.011079	0.689193
OTU_2622	0	0	0	7e-05	0	3.5e-05	0.048926	1
OTU_263	6e-06	0	6e-06	0.000122	0	3.5e-05	0.003706	0.32224
OTU_2633	6e-06	0	6e-06	0.000262	0	0.000105	0.018527	0.921556
OTU_2634	6e-06	0	6e-06	0.00014	0	6.3e-05	0.039629	1
OTU_2635	7e-05	0	1.7e-05	0.000577	0	0.000109	0.000965	0.165546
OTU_2645	0	0	0	8.7e-05	0	3.5e-05	0.016239	0.864859
OTU_2646	1.2e-05	0	8e-06	0.000332	0	0.000115	0.00974	0.64206
OTU_2659	5.8e-05	0	4e-05	0.00028	0	9.3e-05	0.033008	1
OTU_2663	0.000111	0	3.8e-05	0.002762	4e-06	0.001162	0.027671	1
OTU_2678	1.7e-05	0	9e-06	7e-05	0	1.7e-05	0.011145	0.689193
OTU_27	0	0	0	8.7e-05	0	1.7e-05	0.000701	0.13987
OTU_2710	6e-06	0	6e-06	5.2e-05	0	0	0.000158	0.061692
OTU_2712	0	0	0	7e-05	0	3.5e-05	0.048926	1
OTU_2724	1.7e-05	0	9e-06	0.000122	0	4.6e-05	0.031004	1
OTU_2728	0	0	0	5.2e-05	0	0	0	0
OTU_2729	7.6e-05	0	2e-05	0.003497	8e-06	0.001619	0.040101	1
OTU_2773	0	0	0	7e-05	0	3.5e-05	0.048926	1
OTU_278	0	0	0	0.00014	0	4.6e-05	0.005602	0.421694
OTU_2797	0.000303	0	5.6e-05	0.004983	0	0.000367	7.4e-05	0.051586
OTU_2800	9.3e-05	0	3e-05	0.005437	2.1e-05	0.002624	0.046324	1
OTU_2845	0.000326	0	0.000105	0.007483	2.5e-05	0.002902	0.017216	0.888966
OTU_2861	0	0	0	0.000122	0	4.6e-05	0.012366	0.727309
OTU_2864	6e-06	0	6e-06	0.00014	0	6.3e-05	0.039591	1
OTU_2868	0.000262	0	6.1e-05	0.005297	1.8e-05	0.002468	0.04612	1
OTU_2905	5.8e-05	0	1.4e-05	0.001591	0	0.000351	0.00118	0.176793
OTU_2936	0	0	0	8.7e-05	0	3.5e-05	0.016239	0.864859
OTU_2949	1.7e-05	0	1.2e-05	0.000524	0	0.00024	0.040574	1
OTU_2962	0	0	0	0.000367	0	0.000132	0.009785	0.642147
OTU_2965	0.000466	0	9.6e-05	0.005769	5e-06	0.001244	0.001295	0.186466
OTU_2980	4.1e-05	0	1.2e-05	0.000297	0	6.3e-05	0.001497	0.186821
OTU_2993	2.9e-05	0	1.3e-05	0.001032	1e-06	0.000493	0.046788	1
OTU_2994	6e-06	0	6e-06	0.001171	1e-06	0.00056	0.042931	1
OTU_2998	0	0	0	5.2e-05	0	0	0	0
OTU_3001	1.7e-05	0	9e-06	0.000105	0	3e-05	0.009893	0.645109
OTU_3005	7.6e-05	0	2.6e-05	0.003619	1e-06	0.000668	0.000547	0.125433
OTU_3015	0	0	0	7e-05	0	3.5e-05	0.048926	1
OTU_3016	3.5e-05	0	1.5e-05	0.00014	0	3.5e-05	0.010332	0.665154
OTU_3132	0.000146	0	3.2e-05	0.002465	1e-06	0.000656	0.002499	0.262043
OTU_3156	2.9e-05	0	1.8e-05	0.000122	0	1.7e-05	0.002029	0.231892
OTU_3179	0.000134	0	5.5e-05	0.000629	0	6.1e-05	0.000389	0.108378
OTU_3181	0.000396	0	7.9e-05	0.010193	6e-06	0.001408	0.000293	0.093197
OTU_3184	0.000402	0	9.2e-05	0.008252	9e-06	0.001694	0.000889	0.157211
OTU_3185	0.000344	0	9.5e-05	0.002955	1e-06	0.00067	0.001765	0.210412
OTU_3189	0.000402	0	0.000174	0.000979	0	0.000202	0.034583	1
OTU_3192	5.2e-05	0	1.2e-05	0.001486	0	0.000227	0.000361	0.103535
OTU_3194	0.000134	0	4.5e-05	0.002133	0	0.000403	0.000733	0.142399
OTU_3198	5.8e-05	0	1.1e-05	0.001783	0	8e-05	3.6e-05	0.039029
OTU_3199	3.5e-05	0	2e-05	0.001329	0	0.000258	0.000688	0.13987
OTU_3203	0.000315	0	7.4e-05	0.001573	1e-06	0.000424	0.007101	0.499267
OTU_3204	0.000699	4e-06	0.000635	0.002308	0	0.000184	0.018793	0.925359
OTU_3208	0.00014	0	4.3e-05	0.001171	0	0.000183	0.000494	0.121002
OTU_3213	6e-06	0	6e-06	0.001049	1e-06	0.000517	0.047948	1
OTU_3221	4.7e-05	0	1.6e-05	0.001416	1e-06	0.000525	0.013369	0.768302
OTU_3223	1.2e-05	0	8e-06	0.000367	0	9.1e-05	0.001714	0.207793
OTU_3227	7.6e-05	0	3e-05	0.000455	0	0.000152	0.018708	0.923766
OTU_3229	0.000169	0	4.6e-05	0.00042	0	0	0.00051	0.122043
OTU_3233	1.7e-05	0	9e-06	0.000612	0	0.000281	0.040158	1
OTU_3234	3.5e-05	0	2.3e-05	0.00035	0	0.000106	0.007331	0.506361
OTU_3235	7e-05	0	4.5e-05	0.001276	0	0.000334	0.00232	0.248385
OTU_3240	0.000192	0	6.7e-05	0.001521	0	3e-05	4.2e-05	0.039202
OTU_3246	9.9e-05	0	2.4e-05	0.002063	1e-06	0.000479	0.001455	0.186821
OTU_3251	7e-05	0	2.1e-05	0.001364	0	0.000379	0.003289	0.308372
OTU_3252	2.9e-05	0	1.8e-05	0.000822	0	0.000223	0.002454	0.258682
OTU_3254	4.7e-05	0	6e-06	0.000857	0	0.000231	0.002599	0.268609
OTU_3256	0.000175	0	5.4e-05	0.001434	0	0.000391	0.004333	0.354686
OTU_3263	0.000175	0	4.7e-05	0.000664	0	7.6e-05	0.000507	0.122043
OTU_3269	0	0	0	0.000944	1e-06	0.000424	0.031124	1
OTU_3282	2.3e-05	0	1.3e-05	0.000594	0	0.000172	0.003642	0.32224
OTU_3285	4.1e-05	0	1.5e-05	0.000332	0	9.7e-05	0.006875	0.492502
OTU_3286	1.7e-05	0	1.2e-05	0.000559	0	0.00014	0.001763	0.210412
OTU_3292	0.000239	0	0.000132	0.003514	7e-06	0.001484	0.032712	1
OTU_3297	3.5e-05	0	1.5e-05	0.000332	0	6.3e-05	0.000977	0.165546
OTU_3302	1.2e-05	0	1.2e-05	0.00021	0	8e-05	0.0181	0.913735
OTU_3306	3.5e-05	0	9e-06	0.000577	0	0.000139	0.001716	0.207793
OTU_3323	7.6e-05	0	1.8e-05	0.001993	0	0.000218	0.000136	0.060102
OTU_3333	0	0	0	0.000175	0	4.6e-05	0.001896	0.220438
OTU_3342	2.9e-05	0	1.3e-05	0.000227	0	4.6e-05	0.001387	0.186821
OTU_3343	2.3e-05	0	9e-06	0.000559	0	0.000122	0.001178	0.176793
OTU_3354	1.2e-05	0	1.2e-05	8.7e-05	0	3.5e-05	0.044803	1
OTU_3363	6e-06	0	6e-06	0.000262	0	0	2.7e-05	0.038574
OTU_3365	1.2e-05	0	8e-06	0.000332	0	0.000137	0.021954	1
OTU_3369	0	0	0	7e-05	0	3.5e-05	0.048926	1
OTU_3371	1.7e-05	0	1.2e-05	0.000332	0	0.000152	0.044554	1
OTU_3378	3.5e-05	0	1.5e-05	0.000192	0	3.5e-05	0.00139	0.186821
OTU_3380	3.5e-05	0	2.3e-05	0.000157	0	5.2e-05	0.037175	1
OTU_3387	7.6e-05	0	2.3e-05	0.001591	1e-06	0.000653	0.022815	1
OTU_3388	6e-06	0	6e-06	0.00014	0	3.5e-05	0.001854	0.216795
OTU_3396	0	0	0	5.2e-05	0	0	0	0
OTU_3419	0	0	0	0.000262	0	0.000109	0.019699	0.958753
OTU_3423	6.4e-05	0	2.9e-05	0.000262	0	9.1e-05	0.043	1
OTU_3435	0	0	0	0.000559	0	0.000177	0.004796	0.385621
OTU_3437	1.2e-05	0	1.2e-05	7e-05	0	1.7e-05	0.009835	0.643348
OTU_3467	0.000152	0	4.7e-05	0.001154	0	0.000248	0.00165	0.203413
OTU_3468	2.3e-05	0	1.3e-05	0.000664	0	0.000197	0.00408	0.348212
OTU_3471	1.7e-05	0	1.2e-05	0.000192	0	4.6e-05	0.002156	0.238318
OTU_3473	4.1e-05	0	2.9e-05	0.00021	0	0	0.000424	0.115101
OTU_3486	0	0	0	5.2e-05	0	0	0	0
OTU_3488	6e-06	0	6e-06	7e-05	0	1.7e-05	0.00283	0.276487
OTU_3489	1.7e-05	0	1.2e-05	0.000227	0	4.6e-05	0.001173	0.176793
OTU_3501	6e-06	0	6e-06	8.7e-05	0	3.5e-05	0.025216	1
OTU_3522	9.9e-05	0	3.4e-05	0.001294	1e-06	0.000527	0.029434	1
OTU_3533	0	0	0	0.000105	0	5.2e-05	0.048926	1
OTU_3537	1.2e-05	0	1.2e-05	0.001539	2e-06	0.000755	0.047458	1
OTU_3566	6e-06	0	6e-06	5.2e-05	0	0	0.000185	0.067073
OTU_3572	0	0	0	0.000524	0	0.000212	0.017004	0.885896
OTU_3596	0	0	0	8.7e-05	0	3.5e-05	0.016239	0.864859
OTU_3600	5.8e-05	0	2.5e-05	0.00222	2e-06	0.000859	0.01593	0.864859
OTU_3603	2.9e-05	0	1.5e-05	0.000227	0	3.5e-05	0.000647	0.137193
OTU_3624	3.5e-05	0	1.2e-05	0.000122	0	3.5e-05	0.021543	1
OTU_3631	0.000117	0	3e-05	0.000612	0	0.000195	0.015961	0.864859
OTU_3633	0.001469	0	0.000109	0.024791	2.9e-05	0.003103	0.000235	0.082271
OTU_3648	2.3e-05	0	1.5e-05	8.7e-05	0	1.7e-05	0.010367	0.665319
OTU_3682	3.5e-05	0	1.7e-05	0.000472	0	3e-05	7.6e-05	0.051586
OTU_3687	6e-06	0	6e-06	0.000122	0	4.6e-05	0.016239	0.864859
OTU_3688	1.2e-05	0	8e-06	0.000752	0	0.00014	0.000605	0.136757
OTU_3689	4.7e-05	0	1.8e-05	0.00035	0	6.3e-05	0.000944	0.165546
OTU_3711	1.2e-05	0	8e-06	5.2e-05	0	0	0.000549	0.125433
OTU_372	6e-06	0	6e-06	0.000332	0	0.000155	0.04135	1
OTU_3733	3.5e-05	0	1.2e-05	0.00014	0	1.7e-05	0.000771	0.144716
OTU_3750	6e-06	0	6e-06	7e-05	0	1.7e-05	0.00283	0.276487
OTU_3754	6e-06	0	6e-06	7e-05	0	1.7e-05	0.00283	0.276487
OTU_3757	3.5e-05	0	1.2e-05	0.000997	0	3e-05	2.9e-05	0.038879
OTU_376	1.2e-05	0	8e-06	5.2e-05	0	0	0.000549	0.125433
OTU_377	0	0	0	0.000175	0	7.6e-05	0.025484	1
OTU_3789	0	0	0	7e-05	0	3.5e-05	0.049739	1
OTU_380	0	0	0	8.7e-05	0	1.7e-05	0.000701	0.13987
OTU_3817	6e-06	0	6e-06	0.000105	0	3e-05	0.004219	0.351813
OTU_383	6e-06	0	6e-06	0.000105	0	3e-05	0.004219	0.351813
OTU_3930	0.004382	1.3e-05	0.001185	0.014371	2.7e-05	0.00302	0.005231	0.415673
OTU_3931	0.000594	1e-06	0.000389	0.005682	1.1e-05	0.001957	0.014459	0.808135
OTU_3935	6.4e-05	0	2.6e-05	0.002745	3e-06	0.000985	0.010727	0.676124
OTU_3938	0.000128	0	4.7e-05	0.000647	0	3.5e-05	0.000134	0.060102
OTU_3940	2.3e-05	0	1.3e-05	0.000227	0	6.3e-05	0.004428	0.358893
OTU_3951	0.000128	0	4.1e-05	0.000822	0	0.000149	0.001031	0.165546
OTU_3953	9.3e-05	0	6.2e-05	0.000524	0	0.000105	0.002441	0.258602
OTU_3955	0.000157	0	4.9e-05	0.001958	1e-06	0.000648	0.010107	0.656954
OTU_3960	4.1e-05	0	1.5e-05	0.000664	0	0.000258	0.019209	0.939394
OTU_3967	2.3e-05	0	1.8e-05	0.000105	0	3e-05	0.022575	1
OTU_3969	0.000152	0	6.3e-05	0.001014	0	0.00014	0.000472	0.119998
OTU_397	0	0	0	0.000122	0	4.6e-05	0.012366	0.727309
OTU_3973	0.000513	0	6.3e-05	0.017833	9.8e-05	0.005729	0.005717	0.426432
OTU_3979	0.000472	0	0.000185	0.002325	0	0.000271	0.000469	0.119998
OTU_3981	6e-06	0	6e-06	0.000332	0	0.000152	0.036086	1
OTU_3983	7.6e-05	0	2.2e-05	0.000997	0	0.000151	0.000394	0.108378
OTU_3998	0	0	0	0.000175	0	8.7e-05	0.049739	1
OTU_4001	0	0	0	0.000105	0	3e-05	0.002922	0.276487
OTU_4007	5.2e-05	0	1.5e-05	0.000122	0	1.7e-05	0.005617	0.421694
OTU_4011	6e-06	0	6e-06	0.00035	0	0.000122	0.009296	0.619696
OTU_4040	1.7e-05	0	1.2e-05	0.000787	0	0.000262	0.00706	0.498732
OTU_4042	0	0	0	7e-05	0	3.5e-05	0.048926	1
OTU_4047	1.7e-05	0	1.7e-05	0.000402	0	7.6e-05	0.000735	0.142399
OTU_4055	2.3e-05	0	9e-06	0.000105	0	3e-05	0.013954	0.789485
OTU_4076	0.000169	0	0.000117	0.000752	0	0.000252	0.041481	1
OTU_4134	1.7e-05	0	9e-06	0.000175	0	1.7e-05	0.000154	0.061692
OTU_4137	0	0	0	8.7e-05	0	3.5e-05	0.016239	0.864859
OTU_4143	0	0	0	7e-05	0	3.5e-05	0.048926	1
OTU_4148	0	0	0	0.000245	0	0.000115	0.037981	1
OTU_4177	6e-06	0	6e-06	0.000192	0	1.7e-05	0.000107	0.058601
OTU_4181	0	0	0	7e-05	0	3.5e-05	0.048926	1
OTU_4191	1.7e-05	0	9e-06	0.000734	0	0.000269	0.012195	0.727148
OTU_4233	6e-06	0	6e-06	5.2e-05	0	0	0.000185	0.067073
OTU_426	0.00049	0	0.000166	0.001626	0	0.000199	0.001171	0.176793
OTU_4266	6e-06	0	6e-06	0.000699	0	0.000324	0.036036	1
OTU_4276	0	0	0	5.2e-05	0	0	0	0
OTU_428	0	0	0	0.00014	0	4.6e-05	0.005617	0.421694
OTU_4315	0.000122	0	5.6e-05	0.000944	0	0.000199	0.001635	0.202835
OTU_4345	6e-06	0	6e-06	0.00014	0	6.3e-05	0.039629	1
OTU_4346	1.2e-05	0	8e-06	7e-05	0	1.7e-05	0.005394	0.417267
OTU_4401	9.3e-05	0	2.3e-05	0.000944	0	0.000278	0.005311	0.417267
OTU_4435	0	0	0	5.2e-05	0	0	0	0
OTU_4468	0.000122	0	4e-05	0.000245	0	3.5e-05	0.025216	1
OTU_4475	3.5e-05	0	2e-05	0.000315	0	8e-05	0.003338	0.310083
OTU_4488	0.000536	0	0.000193	0.001224	0	0.000275	0.045508	1
OTU_4501	1.7e-05	0	1.2e-05	0.00028	0	9.7e-05	0.01185	0.715502
OTU_451	4.1e-05	0	1.2e-05	0.006521	2.8e-05	0.003071	0.04031	1
OTU_452	2.3e-05	0	1.8e-05	0.001993	2e-06	0.000894	0.032479	1
OTU_454	8.2e-05	0	1.8e-05	0.001329	0	0.000137	0.000126	0.060102
OTU_4541	4.7e-05	0	1.8e-05	0.00042	0	0.000151	0.018361	0.920523
OTU_455	4.7e-05	0	1.6e-05	0.000472	0	0.000189	0.03004	1
OTU_4558	1.2e-05	0	8e-06	0.000699	0	0.000281	0.018465	0.921556
OTU_4586	5.2e-05	0	2e-05	0.001206	1e-06	0.0005	0.025132	1
OTU_4602	0	0	0	0.000105	0	3e-05	0.002922	0.276487
OTU_4647	0	0	0	0.000647	0	0.000261	0.016844	0.883289
OTU_4663	0	0	0	0.000157	0	5.2e-05	0.005905	0.432154
OTU_467	6e-06	0	6e-06	0.000175	0	6.3e-05	0.011958	0.718743
OTU_468	0	0	0	0.000192	0	1.7e-05	9.3e-05	0.055711
OTU_471	5.8e-05	0	1.6e-05	0.000857	0	0.000122	0.000325	0.09937
OTU_472	2.3e-05	0	1.3e-05	0.001066	0	0.000361	0.007392	0.506361
OTU_4776	0.000338	0	7.7e-05	0.000699	0	3.5e-05	0.001219	0.178371
OTU_4808	0.000396	0	9.3e-05	0.001766	1e-06	0.000493	0.010567	0.669684
OTU_4824	0.000181	0	4.6e-05	0.00042	0	8e-05	0.013629	0.775321
OTU_4853	0	0	0	5.2e-05	0	0	0	0
OTU_4894	2.3e-05	0	1.5e-05	0.000122	0	4.6e-05	0.046618	1
OTU_4917	0	0	0	0.00014	0	7e-05	0.048926	1
OTU_4926	0.000227	0	5e-05	0.000647	0	0.000183	0.031955	1
OTU_498	6e-06	0	6e-06	0.000122	0	3.5e-05	0.003706	0.32224
OTU_501	0	0	0	0.000944	0	0.000189	0.000722	0.142399
OTU_5033	2.9e-05	0	1.8e-05	0.000699	0	0.000143	0.000885	0.157211
OTU_5034	1.2e-05	0	1.2e-05	0.000262	0	0.000105	0.021	1
OTU_5037	4.7e-05	0	2.4e-05	0.000385	0	0.000115	0.007387	0.506361
OTU_5039	1.7e-05	0	1.2e-05	0.000122	0	1.7e-05	0.000766	0.144716
OTU_5042	1.2e-05	0	8e-06	0.00021	0	3e-05	0.000348	0.101214
OTU_5080	3.5e-05	0	1.5e-05	0.000524	0	0.000199	0.017451	0.893445
OTU_5086	0	0	0	0.000175	0	8.7e-05	0.049739	1
OTU_510	2.9e-05	0	9e-06	0.001032	1e-06	0.000438	0.027242	1
OTU_5129	2.3e-05	0	9e-06	0.001119	0	7e-05	4.4e-05	0.03925
OTU_5130	2.3e-05	0	1.5e-05	0.001678	0	0.000259	0.000344	0.101214
OTU_5131	0	0	0	0.000332	0	7.6e-05	0.001182	0.176793
OTU_5156	0	0	0	0.000594	0	0.000115	0.000647	0.137193
OTU_5225	2.9e-05	0	1.3e-05	0.005944	2.5e-05	0.002875	0.044605	1
OTU_5226	0.000216	0	8.9e-05	0.006276	5e-06	0.001248	0.000796	0.145884
OTU_5229	3.5e-05	0	1.2e-05	0.003129	7e-06	0.001477	0.041697	1
OTU_5232	8.2e-05	0	3.3e-05	0.000524	0	0.000132	0.004028	0.345777
OTU_5240	6e-06	0	6e-06	0.00014	0	3.5e-05	0.001854	0.216795
OTU_5241	0	0	0	0.000262	0	0.000105	0.016239	0.864859
OTU_525	0	0	0	0.000105	0	3e-05	0.002922	0.276487
OTU_5257	1.7e-05	0	9e-06	0.000455	0	9.7e-05	0.001038	0.165546
OTU_5340	0.000431	0	0.000162	0.001224	0	9.3e-05	0.001338	0.186821
OTU_5343	1.7e-05	0	9e-06	0.000559	0	0.000215	0.015884	0.864859
OTU_5348	4.7e-05	0	1.4e-05	0.000157	0	3e-05	0.003576	0.32224
OTU_5349	0	0	0	0.000192	0	9.3e-05	0.043061	1
OTU_5350	1.2e-05	0	8e-06	0.00014	0	4.6e-05	0.010534	0.669684
OTU_536	1.7e-05	0	9e-06	0.001032	1e-06	0.000479	0.039774	1
OTU_540	0.000134	0	3.9e-05	0.00271	0	0.000403	0.000346	0.101214
OTU_5411	0.000111	0	4.5e-05	0.000332	0	7.6e-05	0.016098	0.864859
OTU_5444	0	0	0	0.000105	0	5.2e-05	0.048926	1
OTU_5463	0	0	0	7e-05	0	1.7e-05	0.001497	0.186821
OTU_5498	1.7e-05	0	9e-06	5.2e-05	0	0	0.001497	0.186821
OTU_55	1.2e-05	0	1.2e-05	0.00014	0	4.6e-05	0.011079	0.689193
OTU_5511	2.3e-05	0	1.5e-05	0.000455	0	0.000167	0.014036	0.791004
OTU_5515	3.5e-05	0	2e-05	0.000612	0	0.000122	0.000882	0.157211
OTU_5518	6e-06	0	6e-06	0.001136	0	0.000265	0.001268	0.184236
OTU_5521	2.3e-05	0	1.3e-05	0.001014	0	7.6e-05	7.1e-05	0.051586
OTU_5532	1.2e-05	0	8e-06	0.00049	0	0.000219	0.033929	1
OTU_5556	5.2e-05	0	1.7e-05	0.001329	1e-06	0.000492	0.013643	0.775321
OTU_5563	0	0	0	7e-05	0	1.7e-05	0.001497	0.186821
OTU_5578	0	0	0	0.000105	0	5.2e-05	0.048926	1
OTU_5614	6e-06	0	6e-06	0.00014	0	1.7e-05	0.000248	0.083962
OTU_5626	6e-06	0	6e-06	0.000122	0	4.6e-05	0.016239	0.864859
OTU_564	0.001043	0	0.000216	0.00229	0	0.000195	0.001219	0.178371
OTU_5659	0	0	0	7e-05	0	1.7e-05	0.001497	0.186821
OTU_5661	0	0	0	7e-05	0	3.5e-05	0.048926	1
OTU_567	1.7e-05	0	1.7e-05	0.000892	0	0.000394	0.031918	1
OTU_571	1.7e-05	0	1.2e-05	0.000262	0	8e-05	0.005743	0.426432
OTU_573	0	0	0	0.00021	0	9.1e-05	0.023009	1
OTU_5737	6e-06	0	6e-06	0.000367	0	0.000169	0.036023	1
OTU_5740	0	0	0	0.000105	0	0	0	0
OTU_5741	4.1e-05	0	1.9e-05	0.000332	0	8.7e-05	0.004024	0.345777
OTU_5745	0	0	0	0.000245	0	0.000106	0.025216	1
OTU_5754	2.9e-05	0	1.8e-05	0.001853	1e-06	0.00065	0.009294	0.619696
OTU_576	0	0	0	0.00028	0	8.7e-05	0.004316	0.354686
OTU_5765	0	0	0	0.000105	0	3e-05	0.002922	0.276487
OTU_5770	0	0	0	7e-05	0	3.5e-05	0.048926	1
OTU_5782	0	0	0	7e-05	0	3.5e-05	0.048926	1
OTU_5811	5.2e-05	0	2e-05	0.001171	0	0.000306	0.002171	0.238318
OTU_5833	0	0	0	0.000472	0	0.000151	0.004971	0.396567
OTU_584	6e-06	0	6e-06	8.7e-05	0	1.7e-05	0.001058	0.165546
OTU_5842	0	0	0	0.00014	0	6.3e-05	0.031385	1
OTU_5851	0	0	0	7e-05	0	3.5e-05	0.048926	1
OTU_5856	6e-06	0	6e-06	7e-05	0	1.7e-05	0.00283	0.276487
OTU_5868	6e-06	0	6e-06	5.2e-05	0	0	0.000185	0.067073
OTU_5876	1.2e-05	0	8e-06	0.000262	0	0.000121	0.044084	1
OTU_5891	0	0	0	0.000105	0	3e-05	0.002922	0.276487
OTU_5929	0	0	0	0.000507	0	0.000202	0.015963	0.864859
OTU_593	2.3e-05	0	1.3e-05	0.000542	0	1.7e-05	3.2e-05	0.038879
OTU_5944	0	0	0	0.00014	0	4.6e-05	0.005602	0.421694
OTU_595	0	0	0	0.000157	0	3e-05	0.000634	0.137193
OTU_5950	0	0	0	7e-05	0	3.5e-05	0.048926	1
OTU_5951	6e-06	0	6e-06	8.7e-05	0	3.5e-05	0.025216	1
OTU_600	0	0	0	0.000175	0	1.7e-05	0.000118	0.060102
OTU_61	0	0	0	0.000105	0	5.2e-05	0.048926	1
OTU_629	0	0	0	7e-05	0	1.7e-05	0.001497	0.186821
OTU_638	1.2e-05	0	8e-06	0.00014	0	4.6e-05	0.010534	0.669684
OTU_682	0	0	0	0.000175	0	7.6e-05	0.025484	1
OTU_713	0	0	0	0.000175	0	7.6e-05	0.025484	1
OTU_715	0	0	0	8.7e-05	0	3.5e-05	0.016239	0.864859
OTU_746	0.000297	0	7.4e-05	0.004913	2e-06	0.000822	0.000481	0.120905
OTU_747	0.00053	1e-06	0.000283	0.001259	0	0.000182	0.034658	1
OTU_748	6.4e-05	0	1.9e-05	0.000717	0	7.6e-05	0.000147	0.061692
OTU_752	5.8e-05	0	2.2e-05	0.000944	0	0.00032	0.010273	0.663479
OTU_755	1.2e-05	0	1.2e-05	0.000245	0	0.000106	0.033968	1
OTU_763	1.7e-05	0	9e-06	0.000245	0	7.6e-05	0.006858	0.492502
OTU_765	6.4e-05	0	4.4e-05	0.000734	0	0.000169	0.001779	0.210412
OTU_769	0	0	0	0.00021	0	9.1e-05	0.023009	1
OTU_770	1.7e-05	0	9e-06	0.000157	0	5.2e-05	0.012656	0.739585
OTU_773	1.2e-05	0	8e-06	0.000262	0	0.000121	0.044084	1
OTU_776	1.2e-05	0	8e-06	7e-05	0	1.7e-05	0.005394	0.417267
OTU_794	6e-06	0	6e-06	0.00014	0	6.3e-05	0.039629	1
OTU_799	0	0	0	0.000105	0	3e-05	0.002922	0.276487
OTU_801	0	0	0	7e-05	0	1.7e-05	0.001497	0.186821
OTU_808	0	0	0	0.000105	0	5.2e-05	0.048926	1
OTU_812	0	0	0	7e-05	0	1.7e-05	0.001497	0.186821
OTU_824	0	0	0	7e-05	0	3.5e-05	0.048926	1
OTU_840	6e-06	0	6e-06	7e-05	0	1.7e-05	0.00283	0.276487
OTU_868	0.000181	0	3.3e-05	0.003234	4e-06	0.001224	0.016404	0.869842
OTU_870	2.9e-05	0	1.3e-05	0.000804	0	0.000137	0.000466	0.119998
OTU_879	6.4e-05	0	4e-05	0.00042	0	3e-05	0.000267	0.088928
OTU_880	2.9e-05	0	1.3e-05	0.000629	0	0.000139	0.001202	0.178371
OTU_883	6e-06	0	6e-06	0.000227	0	6.3e-05	0.002788	0.276487
OTU_887	6e-06	0	6e-06	0.000175	0	4.6e-05	0.002191	0.238318
OTU_9	6e-06	0	6e-06	0.000315	0	9.1e-05	0.003326	0.310083
OTU_910	6e-06	0	6e-06	8.7e-05	0	1.7e-05	0.001058	0.165546
OTU_914	0	0	0	0.000105	0	5.2e-05	0.048926	1
OTU_984	7e-05	0	2.8e-05	0.00028	0	7e-05	0.009738	0.64206

## Sheet: RS-Bulk-Raw data
S2 Table: The enrichment and filtration effects of OTUs among rhizocompartments.
OUT (5946)	mean(group RS)	variance(group1)	stderr(group1)	mean(group Bulk)	variance(group2)	stderr(group2)	p-value	q-value		S2 Table: The enrichment and filtration effects of OTUs among rhizocompartments. The Venn diagram shown in Figure 5 was generated using only one control group, whereas the other three groups were used for comparison, only two groups of OTUs that were significantly different were listed. In other words, each of the R, RS, and RZ groups of the OTU data was compared with the Bulk control group OTU. …
OTU_1	0	0	0	0.000122	0	6.3e-05	0.103623	1
OTU_10	3.5e-05	0	2.9e-05	5.2e-05	0	5.2e-05	0.838878	1
OTU_100	0	0	0	0	0	0	1	1
OTU_1000	6e-06	0	6e-06	0	0	0	1	1
OTU_1001	0	0	0	0	0	0	1	1
OTU_1002	4.1e-05	0	2.4e-05	0	0	0	0.204033	1
OTU_1003	6e-06	0	6e-06	0	0	0	1	1
OTU_1004	1.2e-05	0	1.2e-05	0	0	0	1	1
OTU_1005	2.3e-05	0	9e-06	0	0	0	0.578121	1
OTU_1006	1.2e-05	0	8e-06	0	0	0	1	1
OTU_1007	0	0	0	0	0	0	1	1
OTU_1008	0	0	0	0	0	0	1	1
OTU_1009	0	0	0	0	0	0	1	1
OTU_101	6e-06	0	6e-06	3.5e-05	0	1.7e-05	0.156249	1
OTU_1010	2.3e-05	0	9e-06	0	0	0	0.578121	1
OTU_1011	2.3e-05	0	9e-06	0	0	0	0.578121	1
OTU_1012	6e-06	0	6e-06	0	0	0	1	1
OTU_1013	6e-06	0	6e-06	0	0	0	1	1
OTU_1014	1.2e-05	0	1.2e-05	0	0	0	1	1
OTU_1015	0.002343	2e-06	0.00047	0.001818	0	0.000175	0.410855	1
OTU_1017	2.3e-05	0	1.3e-05	3.5e-05	0	3.5e-05	0.64404	1
OTU_1018	6e-06	0	6e-06	0	0	0	1	1
OTU_102	6e-06	0	6e-06	0.000105	0	6.1e-05	0.176708	1
OTU_1020	0.000466	0	0.000154	0.000175	0	0.000126	0.232867	1
OTU_1021	0.000111	0	3.5e-05	1.7e-05	0	1.7e-05	0.05339	1
OTU_1022	0.000472	0	0.000206	0.000192	0	0.000115	0.350495	1
OTU_1023	0.001352	1e-06	0.000326	0.001066	0	0.000275	0.627109	1
OTU_1024	0.000286	0	8e-05	0.000227	0	0.000177	0.833627	1
OTU_1025	0.000169	0	0.00015	0.000577	0	0.000349	0.397851	1
OTU_1026	0.000303	0	9.8e-05	0.000105	0	6.1e-05	0.154294	1
OTU_1027	0.00067	0	8.1e-05	0.000647	0	0.000115	0.90991	1
OTU_1028	0.000227	0	4.9e-05	0.00042	0	9.1e-05	0.118976	1
OTU_1029	0.000274	0	7.7e-05	0.000262	0	0.000109	0.95475	1
OTU_103	1.7e-05	0	1.2e-05	1.7e-05	0	1.7e-05	1	1
OTU_1030	0.000507	0	5.4e-05	0.000367	0	0.00016	0.539957	1
OTU_1031	0.000303	0	7.6e-05	0.000227	0	0.000149	0.749973	1
OTU_1032	0.000373	0	0.000139	0.001661	2e-06	0.000743	0.157225	1
OTU_1033	0.000169	0	0.000163	0	0	0	0.413615	1
OTU_1034	2.3e-05	0	1.3e-05	0.00028	0	0.000115	0.067002	1
OTU_1035	6e-06	0	6e-06	0.00035	0	0.000197	0.146624	1
OTU_1036	6.4e-05	0	3.7e-05	0.000105	0	5.2e-05	0.647403	1
OTU_1037	0.000192	0	6.7e-05	5.2e-05	0	0	0.08093	1
OTU_1038	5.2e-05	0	1.5e-05	0	0	0	0.009838	1
OTU_1039	0.000524	0	0.000116	0.000192	0	0.000167	0.175544	1
OTU_104	0	0	0	0	0	0	1	1
OTU_1040	0.000117	0	3.9e-05	0	0	0	0.01986	1
OTU_1041	0.000117	0	4.3e-05	0.000122	0	1.7e-05	0.934713	1
OTU_1042	8.2e-05	0	5e-05	7e-05	0	7e-05	0.92989	1
OTU_1043	0.000309	0	5.9e-05	7e-05	0	1.7e-05	0.005567	1
OTU_1044	0.000373	0	0.000224	0.000367	0	0.000199	0.976953	1
OTU_1045	2.3e-05	0	1.5e-05	0	0	0	0.578121	1
OTU_1046	2.9e-05	0	1.3e-05	0.00014	0	6.3e-05	0.152693	1
OTU_1047	0.000128	0	0.000122	0	0	0	0.407892	1
OTU_1048	0.000233	0	7.6e-05	0.000227	0	0.000202	0.975407	1
OTU_1049	0.00021	0	5e-05	0.000192	0	3.5e-05	0.841977	1
OTU_105	0	0	0	0	0	0	1	1
OTU_1050	0	0	0	0.000577	0	0.000278	0.08376	1
OTU_1051	6e-06	0	6e-06	0	0	0	1	1
OTU_1052	5.2e-05	0	2.9e-05	7e-05	0	1.7e-05	0.711587	1
OTU_1053	0.000559	0	0.000106	0.00035	0	0.000167	0.404378	1
OTU_1054	0.000122	0	4.5e-05	8.7e-05	0	4.6e-05	0.699991	1
OTU_1055	0	0	0	0	0	0	1	1
OTU_1056	7.6e-05	0	2.6e-05	0.000105	0	0.000105	0.8558	1
OTU_1057	6e-06	0	6e-06	3.5e-05	0	1.7e-05	0.156249	1
OTU_1058	4.7e-05	0	1.8e-05	1.7e-05	0	1.7e-05	0.466055	1
OTU_1059	3.5e-05	0	1.5e-05	3.5e-05	0	3.5e-05	1	1
OTU_106	4.7e-05	0	2.2e-05	1.7e-05	0	1.7e-05	0.466055	1
OTU_1060	5.2e-05	0	5.2e-05	0	0	0	0.435068	1
OTU_1061	4.7e-05	0	3e-05	5.2e-05	0	5.2e-05	0.950297	1
OTU_1062	2.3e-05	0	1.3e-05	8.7e-05	0	3.5e-05	0.152466	1
OTU_1063	6.4e-05	0	3.9e-05	5.2e-05	0	3e-05	0.872076	1
OTU_1064	0.00042	0	6.9e-05	1.7e-05	0	1.7e-05	0.000906	0.680775
OTU_1065	0.00035	0	8.1e-05	0.000297	0	1.7e-05	0.648789	1
OTU_1066	2.9e-05	0	1.5e-05	7e-05	0	3.5e-05	0.401198	1
OTU_1067	5.2e-05	0	2.9e-05	0	0	0	0.129858	1
OTU_1068	5.2e-05	0	1.7e-05	1.7e-05	0	1.7e-05	0.249624	1
OTU_1069	0.000262	0	5.2e-05	0.000245	0	4.6e-05	0.864543	1
OTU_107	0	0	0	0	0	0	1	1
OTU_1070	5.8e-05	0	5.2e-05	0.00042	0	9.1e-05	0.010154	1
OTU_1071	0	0	0	5.2e-05	0	3e-05	0.149647	1
OTU_1072	6e-06	0	6e-06	7e-05	0	1.7e-05	0.009693	1
OTU_1073	0.00014	0	5.1e-05	1.7e-05	0	1.7e-05	0.06211	1
OTU_1074	3.5e-05	0	2e-05	0	0	0	0.347406	1
OTU_1075	0.00021	0	4.6e-05	7e-05	0	4.6e-05	0.074867	1
OTU_1076	0.000152	0	5.6e-05	3.5e-05	0	3.5e-05	0.140674	1
OTU_1077	0.000181	0	0.000133	1.7e-05	0	1.7e-05	0.337675	1
OTU_1078	0.000105	0	2.8e-05	5.2e-05	0	0	0.110509	1
OTU_1079	2.3e-05	0	1.3e-05	0.000105	0	0.000105	0.571232	1
OTU_108	0.000163	0	8.4e-05	0.000385	0	0.000227	0.494294	1
OTU_1080	0.000111	0	4.1e-05	1.7e-05	0	1.7e-05	0.084141	1
OTU_1081	2.9e-05	0	1.3e-05	0.000105	0	6.1e-05	0.33558	1
OTU_1082	1.2e-05	0	8e-06	0	0	0	1	1
OTU_1083	0.000128	0	7.7e-05	0	0	0	0.168034	1
OTU_1084	0.000402	0	6.9e-05	0.000315	0	5.2e-05	0.425775	1
OTU_1085	6e-06	0	6e-06	3.5e-05	0	1.7e-05	0.156249	1
OTU_1086	0	0	0	5.2e-05	0	3e-05	0.149647	1
OTU_1087	6e-06	0	6e-06	3.5e-05	0	1.7e-05	0.156249	1
OTU_1088	7.6e-05	0	2.2e-05	5.2e-05	0	3e-05	0.655354	1
OTU_1089	2.3e-05	0	1.3e-05	0	0	0	0.578121	1
OTU_109	0	0	0	0.000262	0	0.000139	0.112154	1
OTU_1090	0.000169	0	5.8e-05	0.00021	0	0.000184	0.887098	1
OTU_1091	0.000192	0	4.4e-05	0.000105	0	5.2e-05	0.311816	1
OTU_1092	2.9e-05	0	1.8e-05	0	0	0	0.340815	1
OTU_1093	6.4e-05	0	4e-05	0.000105	0	5.2e-05	0.658395	1
OTU_1094	1.7e-05	0	1.7e-05	1.7e-05	0	1.7e-05	1	1
OTU_1095	6e-06	0	6e-06	1.7e-05	0	1.7e-05	0.437501	1
OTU_1096	3.5e-05	0	2.9e-05	8.7e-05	0	1.7e-05	0.197854	1
OTU_1097	1.7e-05	0	1.2e-05	5.2e-05	0	5.2e-05	0.639705	1
OTU_1098	7e-05	0	3.4e-05	1.7e-05	0	1.7e-05	0.275512	1
OTU_1099	2.9e-05	0	1.8e-05	0	0	0	0.340815	1
OTU_11	0	0	0	0.000192	0	9.7e-05	0.09851	1
OTU_110	0	0	0	7e-05	0	7e-05	0.430289	1
OTU_1100	0.000245	0	6e-05	0.000175	0	0.000149	0.761942	1
OTU_1101	5.2e-05	0	1.5e-05	3.5e-05	0	1.7e-05	0.58091	1
OTU_1102	1.7e-05	0	9e-06	5.2e-05	0	5.2e-05	0.634088	1
OTU_1103	6e-06	0	6e-06	3.5e-05	0	1.7e-05	0.156249	1
OTU_1104	4.1e-05	0	3.5e-05	1.7e-05	0	1.7e-05	0.688532	1
OTU_1105	6e-06	0	6e-06	8.7e-05	0	1.7e-05	0.002928	0.863998
OTU_1106	0	0	0	1.7e-05	0	1.7e-05	0.25	1
OTU_1107	0	0	0	0	0	0	1	1
OTU_1108	6e-06	0	6e-06	0	0	0	1	1
OTU_1109	1.2e-05	0	1.2e-05	0	0	0	1	1
OTU_111	4.7e-05	0	2e-05	1.7e-05	0	1.7e-05	0.466055	1
OTU_1110	3.5e-05	0	1.5e-05	0	0	0	0.347406	1
OTU_1111	2.3e-05	0	1.3e-05	0	0	0	0.578121	1
OTU_1112	0.000105	0	3.5e-05	3.5e-05	0	3.5e-05	0.249624	1
OTU_1113	1.2e-05	0	8e-06	0	0	0	1	1
OTU_1114	4.7e-05	0	2.5e-05	0	0	0	0.21392	1
OTU_1115	0.000997	1e-06	0.000314	0.001311	1e-06	0.000446	0.681264	1
OTU_1116	2.9e-05	0	1.8e-05	1.7e-05	0	1.7e-05	1	1
OTU_1117	1.2e-05	0	8e-06	0	0	0	1	1
OTU_1118	6e-06	0	6e-06	0	0	0	1	1
OTU_1119	0	0	0	3.5e-05	0	3.5e-05	0.062499	1
OTU_112	0	0	0	7e-05	0	4.6e-05	0.208345	1
OTU_1121	6e-06	0	6e-06	0	0	0	1	1
OTU_1122	1.2e-05	0	1.2e-05	0	0	0	1	1
OTU_1123	0	0	0	0	0	0	1	1
OTU_1124	3.5e-05	0	2e-05	0	0	0	0.347406	1
OTU_1125	5.8e-05	0	2.8e-05	0	0	0	0.086006	1
OTU_1126	0	0	0	0	0	0	1	1
OTU_1127	1.2e-05	0	8e-06	3.5e-05	0	3.5e-05	0.261718	1
OTU_1128	2.9e-05	0	9e-06	1.7e-05	0	1.7e-05	1	1
OTU_1129	6e-06	0	6e-06	5.2e-05	0	5.2e-05	0.511521	1
OTU_113	0	0	0	1.7e-05	0	1.7e-05	0.25	1
OTU_1130	0	0	0	0	0	0	1	1
OTU_1131	0	0	0	1.7e-05	0	1.7e-05	0.25	1
OTU_1133	0	0	0	1.7e-05	0	1.7e-05	0.25	1
OTU_1134	2.9e-05	0	1.3e-05	5.2e-05	0	3e-05	0.605667	1
OTU_1135	2.3e-05	0	9e-06	3.5e-05	0	1.7e-05	0.64404	1
OTU_1136	0.004954	4e-06	0.000696	0.001556	0	0.000321	0.002909	0.863998
OTU_1137	0.003106	3e-06	0.000555	0.000857	0	1.7e-05	0.004566	1
OTU_1138	6e-06	0	6e-06	0	0	0	1	1
OTU_1139	2.3e-05	0	9e-06	0	0	0	0.578121	1
OTU_114	0	0	0	3.5e-05	0	3.5e-05	0.062499	1
OTU_1140	0.001235	0	0.000226	0.00014	0	3.5e-05	0.001971	0.743989
OTU_1141	3.5e-05	0	2.9e-05	0	0	0	0.347406	1
OTU_1142	1.7e-05	0	9e-06	0	0	0	0.578122	1
OTU_1143	0	0	0	0	0	0	1	1
OTU_1144	0	0	0	0	0	0	1	1
OTU_1145	1.7e-05	0	1.2e-05	0	0	0	0.578122	1
OTU_1146	0	0	0	0	0	0	1	1
OTU_1147	1.2e-05	0	8e-06	0	0	0	1	1
OTU_1149	6e-06	0	6e-06	0	0	0	1	1
OTU_115	2.3e-05	0	1.8e-05	1.7e-05	0	1.7e-05	1	1
OTU_1150	0.002926	1e-06	0.000313	0.001399	0	7.6e-05	0.002041	0.743989
OTU_1151	1.7e-05	0	1.7e-05	0	0	0	0.578122	1
OTU_1152	1.2e-05	0	1.2e-05	0	0	0	1	1
OTU_1153	1.7e-05	0	1.7e-05	0	0	0	0.578122	1
OTU_1154	6e-06	0	6e-06	1.7e-05	0	1.7e-05	0.437501	1
OTU_1155	1.2e-05	0	8e-06	0	0	0	1	1
OTU_1156	4.1e-05	0	1.2e-05	1.7e-05	0	1.7e-05	0.688532	1
OTU_1157	0	0	0	1.7e-05	0	1.7e-05	0.25	1
OTU_1158	0	0	0	1.7e-05	0	1.7e-05	0.25	1
OTU_1159	0	0	0	0	0	0	1	1
OTU_1160	5.8e-05	0	3.1e-05	0	0	0	0.112205	1
OTU_1161	6e-06	0	6e-06	1.7e-05	0	1.7e-05	0.437501	1
OTU_1162	0.003602	5e-06	0.000768	0.003759	3.8e-05	0.003575	0.97159	1
OTU_1163	0	0	0	0	0	0	1	1
OTU_1164	1.7e-05	0	9e-06	0	0	0	0.578122	1
OTU_1165	0	0	0	1.7e-05	0	1.7e-05	0.25	1
OTU_1166	0	0	0	1.7e-05	0	1.7e-05	0.25	1
OTU_1167	1.2e-05	0	1.2e-05	0	0	0	1	1
OTU_1168	0.000122	0	3.2e-05	3.5e-05	0	3.5e-05	0.119281	1
OTU_1169	6e-06	0	6e-06	1.7e-05	0	1.7e-05	0.437501	1
OTU_117	1.7e-05	0	1.2e-05	0.000157	0	0.000109	0.314008	1
OTU_1170	1.7e-05	0	1.2e-05	0	0	0	0.578122	1
OTU_1171	1.7e-05	0	1.2e-05	0	0	0	0.578122	1
OTU_1172	1.2e-05	0	8e-06	3.5e-05	0	3.5e-05	0.261718	1
OTU_1173	0	0	0	5.2e-05	0	3e-05	0.149647	1
OTU_1174	1.2e-05	0	8e-06	7e-05	0	1.7e-05	0.017603	1
OTU_1175	6e-06	0	6e-06	3.5e-05	0	3.5e-05	0.156249	1
OTU_1176	0	0	0	0	0	0	1	1
OTU_1177	0.004103	4e-06	0.00066	0.00014	0	0.00014	0.000775	0.680775
OTU_1178	0	0	0	0	0	0	1	1
OTU_1179	1.7e-05	0	1.2e-05	0	0	0	0.578122	1
OTU_118	0	0	0	5.2e-05	0	3e-05	0.149647	1
OTU_1180	0.000385	0	0.000125	3.5e-05	0	3.5e-05	0.031042	1
OTU_1181	7.6e-05	0	2.6e-05	0	0	0	0.023543	1
OTU_1182	0	0	0	1.7e-05	0	1.7e-05	0.25	1
OTU_1183	6e-06	0	6e-06	0	0	0	1	1
OTU_1184	6e-06	0	6e-06	0	0	0	1	1
OTU_1185	6e-06	0	6e-06	0	0	0	1	1
OTU_1186	0.000874	3e-06	0.00058	5.2e-05	0	3e-05	0.24809	1
OTU_1187	1.7e-05	0	1.2e-05	0	0	0	0.578122	1
OTU_1188	0.004272	8e-06	0.000954	0.002465	2e-06	0.000866	0.266556	1
OTU_1189	1.7e-05	0	1.2e-05	1.7e-05	0	1.7e-05	1	1
OTU_119	6e-06	0	6e-06	8.7e-05	0	4.6e-05	0.145156	1
OTU_1190	4.7e-05	0	2.4e-05	0	0	0	0.21392	1
OTU_1191	0.001789	3e-06	0.000586	0.002815	3e-06	0.000917	0.480578	1
OTU_1192	0	0	0	0	0	0	1	1
OTU_1193	0.000798	0	0.000106	0.000472	0	0.000169	0.174423	1
OTU_1194	1.7e-05	0	1.2e-05	0	0	0	0.578122	1
OTU_1195	2.9e-05	0	2.3e-05	1.7e-05	0	1.7e-05	1	1
OTU_1196	0	0	0	0	0	0	1	1
OTU_1197	1.7e-05	0	1.7e-05	0	0	0	0.578122	1
OTU_1198	4.1e-05	0	2.3e-05	1.7e-05	0	1.7e-05	0.688532	1
OTU_1199	1.2e-05	0	8e-06	0	0	0	1	1
OTU_12	6e-06	0	6e-06	5.2e-05	0	5.2e-05	0.511521	1
OTU_120	1.7e-05	0	1.7e-05	0	0	0	0.578122	1
OTU_1200	0.000245	0	7.1e-05	1.7e-05	0	1.7e-05	0.016389	1
OTU_1201	1.2e-05	0	8e-06	1.7e-05	0	1.7e-05	1	1
OTU_1202	1.2e-05	0	1.2e-05	0	0	0	1	1
OTU_1203	2.3e-05	0	1.3e-05	1.7e-05	0	1.7e-05	1	1
OTU_1204	2.3e-05	0	9e-06	0	0	0	0.578121	1
OTU_1205	4.7e-05	0	1.4e-05	1.7e-05	0	1.7e-05	0.466055	1
OTU_1206	0	0	0	0	0	0	1	1
OTU_1207	0	0	0	0	0	0	1	1
OTU_1208	0	0	0	0	0	0	1	1
OTU_1209	0	0	0	0	0	0	1	1
OTU_121	6e-06	0	6e-06	0	0	0	1	1
OTU_1211	6e-06	0	6e-06	0	0	0	1	1
OTU_1212	0	0	0	0	0	0	1	1
OTU_1213	0	0	0	0	0	0	1	1
OTU_1214	6e-06	0	6e-06	0	0	0	1	1
OTU_1216	6e-06	0	6e-06	0	0	0	1	1
OTU_1217	0	0	0	0	0	0	1	1
OTU_1218	0	0	0	1.7e-05	0	1.7e-05	0.25	1
OTU_1219	0.002115	1e-06	0.000337	0.002028	0	0.000258	0.889748	1
OTU_122	0	0	0	1.7e-05	0	1.7e-05	0.25	1
OTU_1220	0.007792	8e-06	0.000958	0.00827	5e-06	0.001345	0.840177	1
OTU_1221	0.00211	1e-06	0.000347	0.000332	0	1.7e-05	0.001448	0.69386
OTU_1222	0.000338	0	0.000213	0.006241	2.9e-05	0.00313	0.11635	1
OTU_1223	0.001288	5e-06	0.000774	0.000839	1e-06	0.00047	0.724228	1
OTU_1224	0.001445	1e-06	0.000285	0.000472	0	0.000229	0.033551	1
OTU_1225	0.001801	1e-06	0.000349	0.000874	0	9.3e-05	0.038534	1
OTU_1226	7e-05	0	4.2e-05	0	0	0	0.164561	1
OTU_1227	0.000227	0	0.000208	0.001311	1e-06	0.000632	0.176688	1
OTU_1228	0.000332	0	7.7e-05	0.00014	0	0.000115	0.269602	1
OTU_1229	0.000239	0	6.6e-05	7e-05	0	7e-05	0.14376	1
OTU_123	0	0	0	7e-05	0	4.6e-05	0.208345	1
OTU_1230	0.003316	5e-06	0.000768	0.001329	5e-06	0.00125	0.283117	1
OTU_1231	0.001591	1e-06	0.000313	0.000822	2e-06	0.000796	0.502496	1
OTU_1232	0.000326	0	0.000224	0.000594	0	0.000183	0.487085	1
OTU_1233	0.00053	0	9.4e-05	0.001853	2e-06	0.000717	0.126962	1
OTU_1234	0.000513	1e-06	0.000305	3.5e-05	0	3.5e-05	0.195865	1
OTU_1235	0.000501	0	0.000194	0.000122	0	7.6e-05	0.128266	1
OTU_1236	4.1e-05	0	1.9e-05	0.001591	2e-06	0.000807	0.107032	1
OTU_1237	0.000233	0	0.000119	0.001696	2e-06	0.000846	0.15467	1
OTU_1238	0.002051	2.1e-05	0.001525	0.000262	0	0.000212	0.360909	1
OTU_1239	0.000956	1e-06	0.000243	0.000192	0	0.000192	0.045349	1
OTU_124	0	0	0	8.7e-05	0	6.3e-05	0.271017	1
OTU_1240	0.000554	0	0.000125	0.000559	0	4.6e-05	0.97142	1
OTU_1241	0.00183	0	0.000162	0.000315	0	0.000109	0.000219	0.581264
OTU_1242	3.5e-05	0	1.2e-05	0	0	0	0.347406	1
OTU_1243	0	0	0	0.001329	1e-06	0.00063	0.080231	1
OTU_1244	0.000594	1e-06	0.000368	0.000612	1e-06	0.000533	0.975423	1
OTU_1245	0.000577	0	0.000134	0.000297	0	9.7e-05	0.160931	1
OTU_1246	0.0006	0	0.00015	0.00028	0	0.000122	0.168689	1
OTU_1247	0.000484	0	0.000126	0.000542	1e-06	0.00049	0.939988	1
OTU_1248	0.000524	0	0.000154	0.000105	0	0.000105	0.064449	1
OTU_1249	0.001235	1e-06	0.000338	0.001591	1e-06	0.000464	0.658169	1
OTU_125	3.5e-05	0	1.5e-05	0.000315	0	0.000132	0.080549	1
OTU_1250	0.000221	0	5.3e-05	0.000385	0	0.000213	0.586383	1
OTU_1251	0.000927	0	0.000204	0.000297	0	9.7e-05	0.027589	1
OTU_1252	0.002168	1e-06	0.000346	0.000507	0	0.000273	0.006646	1
OTU_1253	0.000909	1e-06	0.000335	0.000979	2e-06	0.00077	0.95644	1
OTU_1254	0.000105	0	5.3e-05	0.000192	0	7.6e-05	0.481371	1
OTU_1255	0.000221	0	0.000123	5.2e-05	0	3e-05	0.289292	1
OTU_1256	0.000152	0	5.1e-05	0	0	0	0.020917	1
OTU_1257	0.002191	1e-06	0.000306	0.000839	0	9.1e-05	0.003813	0.938879
OTU_1258	0	0	0	0.000612	0	0.000306	0.095965	1
OTU_1259	0.0006	0	0.00011	0.000437	0	0.000126	0.463444	1
OTU_126	2.3e-05	0	2.3e-05	0	0	0	0.578121	1
OTU_1260	0.00028	0	0.000127	1.7e-05	0	1.7e-05	0.088165	1
OTU_1261	0.000979	0	0.00019	0.00243	2e-06	0.000907	0.19367	1
OTU_1262	0.000524	0	8.5e-05	0.000385	0	4.6e-05	0.238113	1
OTU_1263	0.000146	0	4.7e-05	0.00042	0	0.000199	0.286805	1
OTU_1264	0.000408	0	0.000127	0.000157	0	9.1e-05	0.181735	1
OTU_1265	0.000297	0	5.5e-05	0.000105	0	0	0.009731	1
OTU_1266	0.00039	0	8.6e-05	7e-05	0	4.6e-05	0.012626	1
OTU_1267	0.000548	1e-06	0.000242	0.000559	0	0.000245	0.973947	1
OTU_1268	0.00021	0	4.1e-05	0	0	0	0.001435	0.69386
OTU_1269	0.000338	0	0.000108	0.000105	0	5.2e-05	0.104583	1
OTU_127	0	0	0	1.7e-05	0	1.7e-05	0.25	1
OTU_1270	0.000286	0	7.1e-05	0.000175	0	0.000149	0.627034	1
OTU_1271	0.000554	0	0.000125	0.000909	0	0.0004	0.528937	1
OTU_1272	0.000186	0	6.3e-05	0.000192	0	0.000143	0.97317	1
OTU_1273	0.000548	0	0.000134	0.000122	0	0.000122	0.054871	1
OTU_1274	0.000163	0	7.1e-05	0.000105	0	5.2e-05	0.631926	1
OTU_1275	0.00035	0	0.000197	0.001941	3e-06	0.000924	0.161574	1
OTU_1276	0.000355	0	3.6e-05	0.000227	0	4.6e-05	0.069528	1
OTU_1277	0.000274	0	5.8e-05	0.000315	0	6.1e-05	0.728613	1
OTU_1278	0.000548	1e-06	0.000263	0	0	0	0.083015	1
OTU_1279	0.000443	0	0.000155	0.000315	0	0.000184	0.704158	1
OTU_128	0	0	0	5.2e-05	0	3e-05	0.149647	1
OTU_1280	0.000367	0	8.6e-05	7e-05	0	3.5e-05	0.014406	1
OTU_1281	0.000157	0	5.1e-05	0	0	0	0.016867	1
OTU_1282	0.000291	0	9.5e-05	5.2e-05	0	5.2e-05	0.068589	1
OTU_1283	0.000938	4e-06	0.000651	0.000262	0	0.000132	0.422687	1
OTU_1284	0.000245	0	8.9e-05	5.2e-05	0	5.2e-05	0.118986	1
OTU_1285	0.000221	0	0.000133	0	0	0	0.167832	1
OTU_1286	0.000332	0	0.000125	0.000175	0	0.000149	0.555273	1
OTU_1287	4.1e-05	0	2.9e-05	0	0	0	0.204033	1
OTU_1288	0.000321	0	0.000148	0.00021	0	0.000109	0.668654	1
OTU_1289	0.000519	0	0.000125	0.000664	0	3.5e-05	0.376949	1
OTU_129	0	0	0	5.2e-05	0	3e-05	0.149647	1
OTU_1290	0.000355	0	4.3e-05	0.000262	0	6.1e-05	0.319787	1
OTU_1291	0.000117	0	3.7e-05	0	0	0	0.015029	1
OTU_1292	0.000524	0	0.000131	0.00014	0	8.7e-05	0.046849	1
OTU_1293	0.000274	0	5.8e-05	0.000332	0	7.6e-05	0.663323	1
OTU_1294	0.000256	0	5.3e-05	5.2e-05	0	5.2e-05	0.029907	1
OTU_1295	0.000903	0	0.000184	0.000402	0	0.000376	0.347321	1
OTU_1296	6.4e-05	0	3.6e-05	0.000402	0	0.000202	0.169424	1
OTU_1297	0.000297	0	5.6e-05	0.000105	0	3e-05	0.018607	1
OTU_1298	0.000105	0	4.9e-05	5.2e-05	0	3e-05	0.499217	1
OTU_1299	0.000198	0	3.9e-05	0.00028	0	0.000126	0.658702	1
OTU_13	6e-06	0	6e-06	3.5e-05	0	1.7e-05	0.156249	1
OTU_130	6e-06	0	6e-06	1.7e-05	0	1.7e-05	0.437501	1
OTU_1300	0.000233	0	4.6e-05	5.2e-05	0	5.2e-05	0.036699	1
OTU_1301	0.000262	0	0.000104	0	0	0	0.041322	1
OTU_1302	0.000303	0	9.4e-05	1.7e-05	0	1.7e-05	0.019878	1
OTU_1303	0	0	0	0.000175	0	0.000106	0.171517	1
OTU_1304	0.000186	0	5.1e-05	0.000105	0	0	0.185644	1
OTU_1305	0.000117	0	2.3e-05	0.000297	0	0.000167	0.397988	1
OTU_1306	0.000122	0	4.9e-05	3.5e-05	0	3.5e-05	0.23478	1
OTU_1307	0.000157	0	8.1e-05	0.000402	0	0.000206	0.384509	1
OTU_1308	0.000227	0	8.4e-05	1.7e-05	0	1.7e-05	0.047855	1
OTU_1309	0	0	0	0.000227	0	0.000122	0.119231	1
OTU_131	1.2e-05	0	1.2e-05	0.000664	1e-06	0.000613	0.402351	1
OTU_1310	0.000152	0	4.3e-05	7e-05	0	4.6e-05	0.309163	1
OTU_1311	0.000117	0	3.5e-05	7e-05	0	7e-05	0.670347	1
OTU_1312	0.000332	0	0.000157	0.000122	0	4.6e-05	0.311095	1
OTU_1313	0.000408	0	0.000184	0.00021	0	8e-05	0.456946	1
OTU_1314	0.00053	0	0.000136	8.7e-05	0	3.5e-05	0.014922	1
OTU_1315	0.000192	0	3.2e-05	0.000105	0	6.1e-05	0.311816	1
OTU_1316	0	0	0	1.7e-05	0	1.7e-05	0.25	1
OTU_1317	0.000128	0	6.1e-05	0.000105	0	0	0.790572	1
OTU_1318	0.001014	2e-06	0.000472	0	0	0	0.074061	1
OTU_1319	0.000181	0	6.5e-05	0.000105	0	3e-05	0.409036	1
OTU_132	6.4e-05	0	4e-05	0.00042	0	0.000316	0.380185	1
OTU_1320	8.7e-05	0	3e-05	0.00014	0	0.00014	0.7968	1
OTU_1321	0.000157	0	4.5e-05	1.7e-05	0	1.7e-05	0.023239	1
OTU_1322	0.000355	0	0.000125	0.000122	0	7.6e-05	0.187387	1
OTU_1323	0.000443	0	8.8e-05	0.000385	0	0.000306	0.902794	1
OTU_1324	0.000326	0	8.2e-05	0.000297	0	0.000219	0.935724	1
OTU_1325	0.000157	0	5.5e-05	8.7e-05	0	8.7e-05	0.623135	1
OTU_1326	0.000437	0	8.5e-05	0.00014	0	7e-05	0.030516	1
OTU_1327	0.000367	0	0.000105	7e-05	0	1.7e-05	0.02716	1
OTU_1328	5.8e-05	0	3.3e-05	0.000122	0	7e-05	0.539369	1
OTU_1329	6.4e-05	0	2.6e-05	0.000122	0	3.5e-05	0.287907	1
OTU_133	2.3e-05	0	1.8e-05	3.5e-05	0	3.5e-05	0.64404	1
OTU_1330	0.00116	1e-06	0.00039	0.001066	1e-06	0.000647	0.93614	1
OTU_1331	0.000309	0	6.4e-05	0.000105	0	3e-05	0.022802	1
OTU_1332	2.3e-05	0	1.5e-05	0	0	0	0.578121	1
OTU_1333	0.000216	0	8.8e-05	1.7e-05	0	1.7e-05	0.067541	1
OTU_1334	0.000134	0	5.5e-05	0.000594	0	0.000247	0.128022	1
OTU_1335	0.00028	0	6.5e-05	0.000105	0	0.000105	0.247228	1
OTU_1336	0.000367	0	0.000116	0.00028	0	0.000202	0.792788	1
OTU_1337	6e-06	0	6e-06	0	0	0	1	1
OTU_1338	2.3e-05	0	1.5e-05	0	0	0	0.578121	1
OTU_1339	2.9e-05	0	1.3e-05	0.000105	0	0.000105	0.602493	1
OTU_134	6e-06	0	6e-06	0	0	0	1	1
OTU_1340	0.000152	0	5.6e-05	0.000175	0	8.7e-05	0.880575	1
OTU_1341	0	0	0	0.000227	0	0.000115	0.097732	1
OTU_1342	0.000111	0	3.2e-05	1.7e-05	0	1.7e-05	0.039162	1
OTU_1343	0.000111	0	3.5e-05	0.000507	0	0.000361	0.389441	1
OTU_1344	1.2e-05	0	1.2e-05	0.000297	0	0.000297	0.471669	1
OTU_1345	5.2e-05	0	2e-05	1.7e-05	0	1.7e-05	0.289727	1
OTU_1346	2.3e-05	0	1.3e-05	0	0	0	0.578121	1
OTU_1347	0.000828	0	0.00016	0.000385	0	0.000172	0.116326	1
OTU_1348	0.000233	0	8.4e-05	0	0	0	0.027641	1
OTU_1349	0	0	0	0.000437	1e-06	0.000437	0.435068	1
OTU_135	5.8e-05	0	5.8e-05	0	0	0	0.435068	1
OTU_1350	1.7e-05	0	1.2e-05	7e-05	0	3.5e-05	0.248576	1
OTU_1351	0.000186	0	3.4e-05	0.000262	0	0.000262	0.841721	1
OTU_1352	0.000163	0	4.7e-05	7e-05	0	1.7e-05	0.117331	1
OTU_1353	0.000274	0	5e-05	1.7e-05	0	1.7e-05	0.001893	0.743989
OTU_1354	4.7e-05	0	1.8e-05	0	0	0	0.21392	1
OTU_1355	0.000122	0	3.6e-05	0.000332	0	0.000332	0.655009	1
OTU_1356	0.000111	0	3.7e-05	0.000122	0	4.6e-05	0.89586	1
OTU_1357	8.2e-05	0	2.3e-05	1.7e-05	0	1.7e-05	0.068731	1
OTU_1358	0.000134	0	2.9e-05	0.000385	0	0.000177	0.268987	1
OTU_1359	1.2e-05	0	8e-06	0.000262	0	0.000151	0.168943	1
OTU_136	6e-06	0	6e-06	5.2e-05	0	3e-05	0.208345	1
OTU_1360	2.9e-05	0	1.3e-05	1.7e-05	0	1.7e-05	1	1
OTU_1361	2.9e-05	0	1.3e-05	0	0	0	0.340815	1
OTU_1362	0.000134	0	5e-05	7e-05	0	7e-05	0.585022	1
OTU_1363	0	0	0	3.5e-05	0	3.5e-05	0.062499	1
OTU_1364	0.000152	0	3.4e-05	0.00014	0	0.00014	0.957768	1
OTU_1365	0.000344	0	8.1e-05	5.2e-05	0	5.2e-05	0.018133	1
OTU_1366	0.000186	0	9e-05	1.7e-05	0	1.7e-05	0.126367	1
OTU_1367	5.2e-05	0	1.7e-05	0	0	0	0.019171	1
OTU_1368	0.000303	0	8.4e-05	0.000192	0	0.000192	0.706727	1
OTU_1369	0.000991	1e-06	0.00033	0.000455	0	0.000403	0.418649	1
OTU_137	0	0	0	1.7e-05	0	1.7e-05	0.25	1
OTU_1370	0.000169	0	0.000137	0	0	0	0.332941	1
OTU_1371	0.000117	0	3.6e-05	1.7e-05	0	1.7e-05	0.043598	1
OTU_1372	5.8e-05	0	2.4e-05	0	0	0	0.047016	1
OTU_1373	8.2e-05	0	3.2e-05	7e-05	0	1.7e-05	0.819337	1
OTU_1374	0.000105	0	2.8e-05	5.2e-05	0	5.2e-05	0.511011	1
OTU_1375	0.000344	0	9.7e-05	7e-05	0	1.7e-05	0.027298	1
OTU_1376	0.00021	0	5.8e-05	0.000332	0	0.000206	0.68354	1
OTU_1377	5.8e-05	0	2.8e-05	1.7e-05	0	1.7e-05	0.333512	1
OTU_1378	1.2e-05	0	1.2e-05	0.000157	0	0.000109	0.292694	1
OTU_1379	2.9e-05	0	2.3e-05	3.5e-05	0	3.5e-05	1	1
OTU_138	6e-06	0	6e-06	3.5e-05	0	3.5e-05	0.156249	1
OTU_1380	9.3e-05	0	2.9e-05	0.00021	0	0.000109	0.416527	1
OTU_1381	2.9e-05	0	1.3e-05	1.7e-05	0	1.7e-05	1	1
OTU_1382	0.000163	0	4.1e-05	0.00014	0	7e-05	0.841654	1
OTU_1383	0.000565	0	0.000117	0.000192	0	3.5e-05	0.017347	1
OTU_1384	0.000134	0	3.2e-05	3.5e-05	0	3.5e-05	0.081438	1
OTU_1385	1.7e-05	0	1.2e-05	0	0	0	0.578122	1
OTU_1386	7e-05	0	2.1e-05	0	0	0	0.013074	1
OTU_1387	0.000309	0	6.1e-05	0.000192	0	6.3e-05	0.291583	1
OTU_1388	2.3e-05	0	1.3e-05	1.7e-05	0	1.7e-05	1	1
OTU_1389	4.7e-05	0	2.5e-05	0	0	0	0.21392	1
OTU_139	6e-06	0	6e-06	0	0	0	1	1
OTU_1390	3.5e-05	0	1.2e-05	3.5e-05	0	3.5e-05	1	1
OTU_1391	8.2e-05	0	6.4e-05	1.7e-05	0	1.7e-05	0.470687	1
OTU_1392	0.000146	0	5e-05	5.2e-05	0	5.2e-05	0.310002	1
OTU_1393	1.7e-05	0	1.2e-05	1.7e-05	0	1.7e-05	1	1
OTU_1394	0.000513	0	0.00012	0.000122	0	7e-05	0.02644	1
OTU_1395	0.00014	0	6.7e-05	0	0	0	0.083387	1
OTU_1396	5.2e-05	0	1.7e-05	0	0	0	0.019171	1
OTU_1397	2.3e-05	0	1.3e-05	0.000105	0	5.2e-05	0.208063	1
OTU_1398	0	0	0	0.000157	0	0.000157	0.451662	1
OTU_1399	0.000134	0	5.3e-05	0.000175	0	0.000175	0.881003	1
OTU_14	0	0	0	5.2e-05	0	3e-05	0.149647	1
OTU_140	0	0	0	1.7e-05	0	1.7e-05	0.25	1
OTU_1400	0.000134	0	5.3e-05	5.2e-05	0	5.2e-05	0.386503	1
OTU_1401	5.2e-05	0	2.5e-05	0.000175	0	0.000149	0.554712	1
OTU_1402	3.5e-05	0	1.5e-05	0	0	0	0.347406	1
OTU_1403	0.000577	0	0.000144	0.00035	0	0.000271	0.589464	1
OTU_1404	4.7e-05	0	1.6e-05	3.5e-05	0	3.5e-05	1	1
OTU_1405	3.5e-05	0	1.2e-05	1.7e-05	0	1.7e-05	0.688533	1
OTU_1406	1.7e-05	0	9e-06	5.2e-05	0	5.2e-05	0.634088	1
OTU_1407	1.7e-05	0	1.2e-05	3.5e-05	0	1.7e-05	0.604489	1
OTU_1408	7.6e-05	0	1.8e-05	8.7e-05	0	3.5e-05	0.835678	1
OTU_1409	0	0	0	0.00028	0	0.000177	0.190317	1
OTU_141	0	0	0	0	0	0	1	1
OTU_1410	2.3e-05	0	1.8e-05	3.5e-05	0	1.7e-05	0.64404	1
OTU_1411	0	0	0	3.5e-05	0	3.5e-05	0.062499	1
OTU_1412	0	0	0	0.000157	0	9.1e-05	0.150841	1
OTU_1413	0.000111	0	4.6e-05	1.7e-05	0	1.7e-05	0.109932	1
OTU_1414	6.4e-05	0	4.6e-05	3.5e-05	0	3.5e-05	0.718971	1
OTU_1415	0.000163	0	4.8e-05	5.2e-05	0	5.2e-05	0.196539	1
OTU_1416	9.3e-05	0	8.7e-05	0	0	0	0.39823	1
OTU_1417	6.4e-05	0	2.3e-05	0	0	0	0.025875	1
OTU_1418	0.000105	0	3e-05	0	0	0	0.009865	1
OTU_1419	7e-05	0	3.8e-05	8.7e-05	0	4.6e-05	0.839296	1
OTU_142	0	0	0	0	0	0	1	1
OTU_1420	6.4e-05	0	2.6e-05	0.000157	0	0.000157	0.676902	1
OTU_1421	0.000251	0	7.6e-05	1.7e-05	0	1.7e-05	0.019095	1
OTU_1422	2.9e-05	0	1.5e-05	7e-05	0	7e-05	0.684289	1
OTU_1423	2.3e-05	0	9e-06	0.000437	0	0.000275	0.217819	1
OTU_1424	3.5e-05	0	1.5e-05	1.7e-05	0	1.7e-05	0.688533	1
OTU_1425	4.1e-05	0	2.4e-05	0	0	0	0.204033	1
OTU_1426	0.000134	0	4.8e-05	0	0	0	0.027218	1
OTU_1427	7.6e-05	0	2e-05	1.7e-05	0	1.7e-05	0.068201	1
OTU_1428	0.000239	0	4.6e-05	0.000122	0	7.6e-05	0.304238	1
OTU_1429	6e-06	0	6e-06	0	0	0	1	1
OTU_143	2.9e-05	0	2.3e-05	8.7e-05	0	8.7e-05	0.643298	1
OTU_1430	0	0	0	7e-05	0	7e-05	0.430289	1
OTU_1431	2.9e-05	0	1.3e-05	5.2e-05	0	5.2e-05	0.763451	1
OTU_1432	5.2e-05	0	2e-05	0.000192	0	4.6e-05	0.027409	1
OTU_1433	9.9e-05	0	6.9e-05	0	0	0	0.238763	1
OTU_1434	4.7e-05	0	3e-05	8.7e-05	0	4.6e-05	0.587576	1
OTU_1435	2.3e-05	0	1.3e-05	1.7e-05	0	1.7e-05	1	1
OTU_1436	6e-06	0	6e-06	3.5e-05	0	3.5e-05	0.156249	1
OTU_1437	6e-06	0	6e-06	3.5e-05	0	3.5e-05	0.156249	1
OTU_1438	7e-05	0	3.4e-05	0.000175	0	9.3e-05	0.402512	1
OTU_1439	1.7e-05	0	1.2e-05	0	0	0	0.578122	1
OTU_144	2.3e-05	0	1.8e-05	0.000105	0	0.000105	0.575363	1
OTU_1440	3.5e-05	0	1.5e-05	0	0	0	0.347406	1
OTU_1441	0.000519	0	0.000203	0.000699	0	0.000327	0.739133	1
OTU_1442	4.1e-05	0	1.9e-05	0.000105	0	0	0.011446	1
OTU_1443	5.8e-05	0	2e-05	0	0	0	0.023949	1
OTU_1444	1.7e-05	0	9e-06	1.7e-05	0	1.7e-05	1	1
OTU_1445	1.2e-05	0	8e-06	0.000105	0	5.2e-05	0.14341	1
OTU_1446	0.000181	0	5.3e-05	1.7e-05	0	1.7e-05	0.021166	1
OTU_1447	4.7e-05	0	2e-05	1.7e-05	0	1.7e-05	0.466055	1
OTU_1448	5.2e-05	0	2e-05	3.5e-05	0	1.7e-05	0.628541	1
OTU_1449	0	0	0	3.5e-05	0	1.7e-05	0.062499	1
OTU_145	6e-06	0	6e-06	0.000122	0	9.7e-05	0.347655	1
OTU_1450	2.3e-05	0	1.3e-05	3.5e-05	0	3.5e-05	0.64404	1
OTU_1451	8.2e-05	0	2.9e-05	0.000105	0	3e-05	0.692562	1
OTU_1452	6e-06	0	6e-06	7e-05	0	7e-05	0.494378	1
OTU_1453	1.2e-05	0	8e-06	5.2e-05	0	3e-05	0.304489	1
OTU_1454	7.6e-05	0	2.9e-05	0	0	0	0.036728	1
OTU_1455	4.1e-05	0	1.5e-05	0	0	0	0.204033	1
OTU_1456	6.4e-05	0	2.3e-05	0.000105	0	8e-05	0.72692	1
OTU_1457	6.4e-05	0	5.2e-05	0	0	0	0.328052	1
OTU_1458	4.1e-05	0	2.9e-05	0	0	0	0.204033	1
OTU_1459	0.000105	0	4.9e-05	5.2e-05	0	5.2e-05	0.592716	1
OTU_146	1.2e-05	0	8e-06	0	0	0	1	1
OTU_1460	0	0	0	0	0	0	1	1
OTU_1461	7e-05	0	7e-05	0	0	0	0.435068	1
OTU_1462	6e-06	0	6e-06	0.000297	0	0.000202	0.239134	1
OTU_1463	6.4e-05	0	2.3e-05	1.7e-05	0	1.7e-05	0.177553	1
OTU_1464	6e-06	0	6e-06	7e-05	0	4.6e-05	0.276022	1
OTU_1465	2.9e-05	0	9e-06	1.7e-05	0	1.7e-05	1	1
OTU_1466	4.1e-05	0	3e-05	1.7e-05	0	1.7e-05	0.688532	1
OTU_1467	8.7e-05	0	5.7e-05	3.5e-05	0	3.5e-05	0.564465	1
OTU_1468	4.7e-05	0	1.8e-05	7e-05	0	7e-05	0.819165	1
OTU_1469	6e-06	0	6e-06	3.5e-05	0	3.5e-05	0.156249	1
OTU_147	0	0	0	1.7e-05	0	1.7e-05	0.25	1
OTU_1470	2.9e-05	0	2.3e-05	0	0	0	0.340815	1
OTU_1471	6e-06	0	6e-06	8.7e-05	0	3.5e-05	0.058937	1
OTU_1472	2.9e-05	0	1.5e-05	3.5e-05	0	3.5e-05	1	1
OTU_1473	0.000117	0	4.6e-05	3.5e-05	0	3.5e-05	0.264845	1
OTU_1474	0	0	0	0	0	0	1	1
OTU_1475	6e-06	0	6e-06	5.2e-05	0	5.2e-05	0.511521	1
OTU_1476	0	0	0	0.000192	0	0.000106	0.131086	1
OTU_1477	0	0	0	3.5e-05	0	3.5e-05	0.062499	1
OTU_1478	0.000291	0	6.5e-05	7e-05	0	7e-05	0.056999	1
OTU_1479	4.7e-05	0	1.4e-05	0	0	0	0.21392	1
OTU_148	6e-06	0	6e-06	0	0	0	1	1
OTU_1480	0.000105	0	3.7e-05	5.2e-05	0	3e-05	0.387709	1
OTU_1481	0.000134	0	4.7e-05	0	0	0	0.024794	1
OTU_1482	9.9e-05	0	4.1e-05	0	0	0	0.051679	1
OTU_1483	6e-06	0	6e-06	0	0	0	1	1
OTU_1484	6e-06	0	6e-06	1.7e-05	0	1.7e-05	0.437501	1
OTU_1485	2.9e-05	0	1.5e-05	8.7e-05	0	1.7e-05	0.042777	1
OTU_1486	7e-05	0	5.8e-05	0	0	0	0.34182	1
OTU_1487	1.2e-05	0	1.2e-05	3.5e-05	0	3.5e-05	0.261718	1
OTU_1488	2.3e-05	0	1.8e-05	3.5e-05	0	1.7e-05	0.64404	1
OTU_1489	6e-06	0	6e-06	0.000105	0	0.000105	0.479513	1
OTU_149	0	0	0	0	0	0	1	1
OTU_1490	5.8e-05	0	1.6e-05	0	0	0	0.007953	1
OTU_1491	6.4e-05	0	1.9e-05	1.7e-05	0	1.7e-05	0.132288	1
OTU_1492	5.2e-05	0	1.5e-05	7e-05	0	4.6e-05	0.799801	1
OTU_1493	7e-05	0	1.7e-05	5.2e-05	0	3e-05	0.721177	1
OTU_1494	2.9e-05	0	1.8e-05	7e-05	0	3.5e-05	0.41307	1
OTU_1495	0.000146	0	6.9e-05	7e-05	0	4.6e-05	0.496749	1
OTU_1496	0	0	0	0	0	0	1	1
OTU_1497	2.9e-05	0	9e-06	7e-05	0	3.5e-05	0.374274	1
OTU_1498	0	0	0	5.2e-05	0	3e-05	0.149647	1
OTU_1499	0	0	0	5.2e-05	0	5.2e-05	0.430289	1
OTU_15	1.7e-05	0	1.2e-05	0.000105	0	0	0.000349	0.641932
OTU_150	0.000239	0	6.2e-05	5.2e-05	0	5.2e-05	0.060894	1
OTU_1500	7e-05	0	2.5e-05	3.5e-05	0	3.5e-05	0.549535	1
OTU_1501	5.8e-05	0	2.2e-05	3.5e-05	0	1.7e-05	0.540811	1
OTU_1502	0.000186	0	4.9e-05	0.000175	0	0.000122	0.954051	1
OTU_1503	4.1e-05	0	2.3e-05	0	0	0	0.204033	1
OTU_1504	0.000204	0	5.5e-05	0	0	0	0.006952	1
OTU_1505	6.4e-05	0	3.4e-05	1.7e-05	0	1.7e-05	0.332398	1
OTU_1506	2.3e-05	0	9e-06	0	0	0	0.578121	1
OTU_1507	7.6e-05	0	4.1e-05	0	0	0	0.121803	1
OTU_1508	3.5e-05	0	2.9e-05	0	0	0	0.347406	1
OTU_1509	2.9e-05	0	1.8e-05	0	0	0	0.340815	1
OTU_151	0.000175	0	6.7e-05	3.5e-05	0	3.5e-05	0.118877	1
OTU_1510	0	0	0	3.5e-05	0	3.5e-05	0.062499	1
OTU_1511	2.9e-05	0	9e-06	0	0	0	0.340815	1
OTU_1512	5.2e-05	0	2.6e-05	1.7e-05	0	1.7e-05	0.38286	1
OTU_1513	9.3e-05	0	3.6e-05	0	0	0	0.036571	1
OTU_1514	9.9e-05	0	4e-05	1.7e-05	0	1.7e-05	0.115231	1
OTU_1515	2.9e-05	0	1.8e-05	0	0	0	0.340815	1
OTU_1516	2.3e-05	0	1.3e-05	3.5e-05	0	1.7e-05	0.64404	1
OTU_1517	1.7e-05	0	9e-06	3.5e-05	0	3.5e-05	0.604489	1
OTU_1518	3.5e-05	0	3.5e-05	5.2e-05	0	3e-05	0.791377	1
OTU_1519	8.7e-05	0	4.1e-05	8.7e-05	0	1.7e-05	0.980312	1
OTU_152	6e-06	0	6e-06	0.000105	0	0.000105	0.479513	1
OTU_1520	0	0	0	3.5e-05	0	3.5e-05	0.062499	1
OTU_1521	0	0	0	5.2e-05	0	3e-05	0.149647	1
OTU_1522	5.2e-05	0	2.5e-05	1.7e-05	0	1.7e-05	0.363505	1
OTU_1523	6e-06	0	6e-06	0.000122	0	7.6e-05	0.204556	1
OTU_1524	4.1e-05	0	2.9e-05	0	0	0	0.204033	1
OTU_1525	9.3e-05	0	1.7e-05	1.7e-05	0	1.7e-05	0.016349	1
OTU_1526	4.1e-05	0	2.3e-05	1.7e-05	0	1.7e-05	0.688532	1
OTU_1527	9.3e-05	0	2.6e-05	0	0	0	0.00786	1
OTU_1528	4.1e-05	0	1.9e-05	0	0	0	0.204033	1
OTU_1529	2.9e-05	0	1.8e-05	0	0	0	0.340815	1
OTU_153	2.3e-05	0	1.8e-05	5.2e-05	0	5.2e-05	0.707052	1
OTU_1530	7e-05	0	2.1e-05	0.000105	0	3e-05	0.480151	1
OTU_1531	0	0	0	0	0	0	1	1
OTU_1532	0.000117	0	2.4e-05	3.5e-05	0	3.5e-05	0.107723	1
OTU_1533	2.3e-05	0	1.3e-05	0	0	0	0.578121	1
OTU_1534	0.000157	0	5.9e-05	3.5e-05	0	3.5e-05	0.13387	1
OTU_1535	0	0	0	0	0	0	1	1
OTU_1536	1.2e-05	0	1.2e-05	0	0	0	1	1
OTU_1537	6e-06	0	6e-06	3.5e-05	0	3.5e-05	0.156249	1
OTU_1538	2.9e-05	0	1.8e-05	0	0	0	0.340815	1
OTU_1539	2.9e-05	0	2e-05	3.5e-05	0	3.5e-05	1	1
OTU_154	1.2e-05	0	8e-06	3.5e-05	0	3.5e-05	0.261718	1
OTU_1540	6e-06	0	6e-06	0	0	0	1	1
OTU_1541	4.1e-05	0	2.7e-05	1.7e-05	0	1.7e-05	0.688532	1
OTU_1542	1.2e-05	0	8e-06	3.5e-05	0	3.5e-05	0.261718	1
OTU_1543	4.7e-05	0	2.4e-05	0	0	0	0.21392	1
OTU_1544	6e-06	0	6e-06	1.7e-05	0	1.7e-05	0.437501	1
OTU_1545	6e-06	0	6e-06	3.5e-05	0	1.7e-05	0.156249	1
OTU_1546	2.9e-05	0	9e-06	3.5e-05	0	3.5e-05	1	1
OTU_1547	0	0	0	0	0	0	1	1
OTU_1548	2.9e-05	0	2e-05	1.7e-05	0	1.7e-05	1	1
OTU_1549	1.2e-05	0	8e-06	0	0	0	1	1
OTU_155	0	0	0	0	0	0	1	1
OTU_1550	6e-06	0	6e-06	1.7e-05	0	1.7e-05	0.437501	1
OTU_1551	2.9e-05	0	1.5e-05	1.7e-05	0	1.7e-05	1	1
OTU_1552	0	0	0	3.5e-05	0	1.7e-05	0.062499	1
OTU_1553	2.9e-05	0	1.8e-05	8.7e-05	0	8.7e-05	0.636985	1
OTU_1554	6e-06	0	6e-06	7e-05	0	7e-05	0.494378	1
OTU_1555	2.3e-05	0	1.3e-05	0	0	0	0.578121	1
OTU_1556	6e-06	0	6e-06	0	0	0	1	1
OTU_1557	1.7e-05	0	1.2e-05	0	0	0	0.578122	1
OTU_1558	4.7e-05	0	4.7e-05	5.2e-05	0	5.2e-05	0.956646	1
OTU_1559	2.9e-05	0	1.3e-05	0	0	0	0.340815	1
OTU_156	6e-06	0	6e-06	0	0	0	1	1
OTU_1560	7e-05	0	3.2e-05	0	0	0	0.06731	1
OTU_1561	0.000216	0	4.2e-05	0	0	0	0.001476	0.69386
OTU_1562	2.9e-05	0	1.3e-05	0	0	0	0.340815	1
OTU_1563	5.2e-05	0	3.2e-05	0	0	0	0.166184	1
OTU_1564	0.000688	0	0.000182	0.000122	0	3.5e-05	0.017737	1
OTU_1565	0	0	0	3.5e-05	0	3.5e-05	0.062499	1
OTU_1566	2.3e-05	0	1.8e-05	0	0	0	0.578121	1
OTU_1567	1.7e-05	0	9e-06	1.7e-05	0	1.7e-05	1	1
OTU_1568	7e-05	0	2.1e-05	1.7e-05	0	1.7e-05	0.111215	1
OTU_1569	6e-06	0	6e-06	1.7e-05	0	1.7e-05	0.437501	1
OTU_157	2.3e-05	0	1.3e-05	0	0	0	0.578121	1
OTU_1570	5.2e-05	0	2.5e-05	0	0	0	0.077806	1
OTU_1571	3.5e-05	0	2e-05	0	0	0	0.347406	1
OTU_1572	6e-06	0	6e-06	0	0	0	1	1
OTU_1573	6e-06	0	6e-06	0	0	0	1	1
OTU_1574	0	0	0	0	0	0	1	1
OTU_1575	1.2e-05	0	1.2e-05	0	0	0	1	1
OTU_1576	0.000175	0	6.3e-05	0	0	0	0.027823	1
OTU_1577	6e-06	0	6e-06	1.7e-05	0	1.7e-05	0.437501	1
OTU_1578	6e-06	0	6e-06	1.7e-05	0	1.7e-05	0.437501	1
OTU_1579	0	0	0	1.7e-05	0	1.7e-05	0.25	1
OTU_158	1.2e-05	0	8e-06	0	0	0	1	1
OTU_1580	0	0	0	1.7e-05	0	1.7e-05	0.25	1
OTU_1581	1.2e-05	0	8e-06	3.5e-05	0	1.7e-05	0.261718	1
OTU_1582	3.5e-05	0	1.5e-05	0.000175	0	9.7e-05	0.246641	1
OTU_1583	0	0	0	1.7e-05	0	1.7e-05	0.25	1
OTU_1584	0	0	0	0	0	0	1	1
OTU_1585	0	0	0	0	0	0	1	1
OTU_1586	2.9e-05	0	9e-06	3.5e-05	0	1.7e-05	1	1
OTU_1587	1.2e-05	0	8e-06	0	0	0	1	1
OTU_1588	2.3e-05	0	1.3e-05	1.7e-05	0	1.7e-05	1	1
OTU_1589	2.3e-05	0	1.8e-05	0	0	0	0.578121	1
OTU_159	6e-06	0	6e-06	3.5e-05	0	3.5e-05	0.156249	1
OTU_1590	2.3e-05	0	1.3e-05	0	0	0	0.578121	1
OTU_1591	1.2e-05	0	8e-06	0	0	0	1	1
OTU_1592	0.000105	0	4e-05	1.7e-05	0	1.7e-05	0.092578	1
OTU_1593	4.1e-05	0	1.7e-05	1.7e-05	0	1.7e-05	0.688532	1
OTU_1594	0	0	0	3.5e-05	0	1.7e-05	0.062499	1
OTU_1595	0.000134	0	7.4e-05	0.000192	0	9.7e-05	0.73405	1
OTU_1596	0	0	0	7e-05	0	4.6e-05	0.208345	1
OTU_1597	6e-06	0	6e-06	1.7e-05	0	1.7e-05	0.437501	1
OTU_1598	0	0	0	1.7e-05	0	1.7e-05	0.25	1
OTU_1599	6e-06	0	6e-06	1.7e-05	0	1.7e-05	0.437501	1
OTU_16	0	0	0	0	0	0	1	1
OTU_160	0.000186	0	0.000125	5.2e-05	0	5.2e-05	0.45612	1
OTU_1600	8.2e-05	0	4.2e-05	0	0	0	0.103623	1
OTU_1601	2.9e-05	0	1.8e-05	1.7e-05	0	1.7e-05	1	1
OTU_1602	1.7e-05	0	9e-06	1.7e-05	0	1.7e-05	1	1
OTU_1603	1.7e-05	0	1.2e-05	0	0	0	0.578122	1
OTU_1604	2.9e-05	0	1.8e-05	0	0	0	0.340815	1
OTU_1605	2.9e-05	0	1.8e-05	0	0	0	0.340815	1
OTU_1606	2.3e-05	0	1.8e-05	0	0	0	0.578121	1
OTU_1607	1.7e-05	0	1.2e-05	0	0	0	0.578122	1
OTU_1608	6e-06	0	6e-06	0	0	0	1	1
OTU_1609	1.2e-05	0	1.2e-05	0	0	0	1	1
OTU_161	9.3e-05	0	3e-05	8.7e-05	0	1.7e-05	0.908889	1
OTU_1610	6e-06	0	6e-06	1.7e-05	0	1.7e-05	0.437501	1
OTU_1611	1.7e-05	0	9e-06	1.7e-05	0	1.7e-05	1	1
OTU_1612	1.7e-05	0	9e-06	0	0	0	0.578122	1
OTU_1613	4.7e-05	0	1.6e-05	0	0	0	0.21392	1
OTU_1614	6e-06	0	6e-06	0	0	0	1	1
OTU_1615	2.9e-05	0	1.5e-05	0	0	0	0.340815	1
OTU_1616	2.3e-05	0	1.8e-05	0	0	0	0.578121	1
OTU_1617	1.7e-05	0	1.2e-05	3.5e-05	0	3.5e-05	0.604489	1
OTU_1618	1.7e-05	0	9e-06	0	0	0	0.578122	1
OTU_1619	2.3e-05	0	1.3e-05	0	0	0	0.578121	1
OTU_162	0.000157	0	5.3e-05	0	0	0	0.020831	1
OTU_1620	1.2e-05	0	8e-06	0	0	0	1	1
OTU_1621	1.7e-05	0	1.2e-05	1.7e-05	0	1.7e-05	1	1
OTU_1622	1.7e-05	0	1.2e-05	0	0	0	0.578122	1
OTU_1623	2.9e-05	0	1.3e-05	1.7e-05	0	1.7e-05	1	1
OTU_1624	5.8e-05	0	2.7e-05	1.7e-05	0	1.7e-05	0.314181	1
OTU_1625	1.2e-05	0	1.2e-05	1.7e-05	0	1.7e-05	1	1
OTU_1626	3.5e-05	0	1.5e-05	0	0	0	0.347406	1
OTU_1627	4.7e-05	0	2.2e-05	1.7e-05	0	1.7e-05	0.466055	1
OTU_1628	0	0	0	0	0	0	1	1
OTU_1629	2.3e-05	0	1.3e-05	0	0	0	0.578121	1
OTU_163	0.000152	0	7.1e-05	5.2e-05	0	5.2e-05	0.375364	1
OTU_1630	6e-06	0	6e-06	0	0	0	1	1
OTU_1631	3.5e-05	0	3.5e-05	0	0	0	0.347406	1
OTU_1632	2.3e-05	0	1.3e-05	0	0	0	0.578121	1
OTU_1633	6e-06	0	6e-06	0	0	0	1	1
OTU_1634	6e-06	0	6e-06	0	0	0	1	1
OTU_1635	6e-06	0	6e-06	7e-05	0	7e-05	0.494378	1
OTU_1636	2.9e-05	0	1.8e-05	0	0	0	0.340815	1
OTU_1637	0	0	0	5.2e-05	0	5.2e-05	0.430289	1
OTU_1638	1.7e-05	0	9e-06	1.7e-05	0	1.7e-05	1	1
OTU_1639	1.2e-05	0	1.2e-05	0	0	0	1	1
OTU_164	7.6e-05	0	2.6e-05	1.7e-05	0	1.7e-05	0.122153	1
OTU_1640	6e-06	0	6e-06	1.7e-05	0	1.7e-05	0.437501	1
OTU_1641	1.7e-05	0	1.2e-05	0	0	0	0.578122	1
OTU_1642	6e-06	0	6e-06	1.7e-05	0	1.7e-05	0.437501	1
OTU_1643	0	0	0	1.7e-05	0	1.7e-05	0.25	1
OTU_1644	2.9e-05	0	1.5e-05	7e-05	0	7e-05	0.684289	1
OTU_1645	2.9e-05	0	1.3e-05	1.7e-05	0	1.7e-05	1	1
OTU_1646	3.5e-05	0	9e-06	3.5e-05	0	3.5e-05	1	1
OTU_1647	1.2e-05	0	8e-06	0	0	0	1	1
OTU_1648	0	0	0	0	0	0	1	1
OTU_1649	2.9e-05	0	1.3e-05	3.5e-05	0	3.5e-05	1	1
OTU_165	8.7e-05	0	3.3e-05	3.5e-05	0	1.7e-05	0.249624	1
OTU_1650	0	0	0	8.7e-05	0	8.7e-05	0.448576	1
OTU_1651	2.3e-05	0	9e-06	0	0	0	0.578121	1
OTU_1652	1.2e-05	0	1.2e-05	7e-05	0	4.6e-05	0.336485	1
OTU_1653	6e-06	0	6e-06	3.5e-05	0	3.5e-05	0.156249	1
OTU_1654	1.7e-05	0	1.2e-05	3.5e-05	0	3.5e-05	0.604489	1
OTU_1655	1.7e-05	0	1.2e-05	1.7e-05	0	1.7e-05	1	1
OTU_1656	4.7e-05	0	3e-05	7e-05	0	4.6e-05	0.767014	1
OTU_1657	6e-06	0	6e-06	0	0	0	1	1
OTU_1658	0	0	0	5.2e-05	0	5.2e-05	0.430289	1
OTU_166	3.5e-05	0	2.9e-05	0	0	0	0.347406	1
OTU_1660	0	0	0	1.7e-05	0	1.7e-05	0.25	1
OTU_1661	0	0	0	3.5e-05	0	3.5e-05	0.062499	1
OTU_1662	1.2e-05	0	1.2e-05	3.5e-05	0	1.7e-05	0.261718	1
OTU_1663	0	0	0	1.7e-05	0	1.7e-05	0.25	1
OTU_1664	1.7e-05	0	1.7e-05	7e-05	0	7e-05	0.59582	1
OTU_1665	0	0	0	1.7e-05	0	1.7e-05	0.25	1
OTU_1666	0	0	0	1.7e-05	0	1.7e-05	0.25	1
OTU_1667	0.000326	0	0.000188	0.002727	5e-06	0.001324	0.133613	1
OTU_1668	4.7e-05	0	2.4e-05	0.000734	0	0.000387	0.140584	1
OTU_1669	0.004907	7e-06	0.000855	0.005595	2e-06	0.000886	0.690384	1
OTU_167	4.1e-05	0	2.4e-05	0	0	0	0.204033	1
OTU_1670	0	0	0	1.7e-05	0	1.7e-05	0.25	1
OTU_1671	0	0	0	0	0	0	1	1
OTU_1672	1.7e-05	0	1.2e-05	7e-05	0	4.6e-05	0.387709	1
OTU_1673	0.000309	0	6.3e-05	0.000105	0	6.1e-05	0.055162	1
OTU_1674	6e-06	0	6e-06	1.7e-05	0	1.7e-05	0.437501	1
OTU_1675	2.3e-05	0	1.8e-05	3.5e-05	0	1.7e-05	0.64404	1
OTU_1676	1.2e-05	0	8e-06	0	0	0	1	1
OTU_1677	0	0	0	0	0	0	1	1
OTU_1678	0	0	0	0	0	0	1	1
OTU_1679	0	0	0	0	0	0	1	1
OTU_168	6e-06	0	6e-06	0	0	0	1	1
OTU_1680	1.7e-05	0	1.2e-05	0	0	0	0.578122	1
OTU_1681	4.1e-05	0	1.2e-05	0	0	0	0.204033	1
OTU_1682	4.1e-05	0	1.7e-05	1.7e-05	0	1.7e-05	0.688532	1
OTU_1683	1.2e-05	0	8e-06	0	0	0	1	1
OTU_1684	6e-06	0	6e-06	0	0	0	1	1
OTU_1685	1.2e-05	0	1.2e-05	0	0	0	1	1
OTU_1686	1.7e-05	0	9e-06	0	0	0	0.578122	1
OTU_1687	1.2e-05	0	8e-06	0	0	0	1	1
OTU_1688	3.5e-05	0	2.9e-05	0	0	0	0.347406	1
OTU_1689	5.2e-05	0	2e-05	1.7e-05	0	1.7e-05	0.289727	1
OTU_169	4.7e-05	0	2.4e-05	1.7e-05	0	1.7e-05	0.466055	1
OTU_1690	2.3e-05	0	1.8e-05	0	0	0	0.578121	1
OTU_1691	2.9e-05	0	1.3e-05	1.7e-05	0	1.7e-05	1	1
OTU_1692	6e-06	0	6e-06	0	0	0	1	1
OTU_1693	8.7e-05	0	3e-05	0	0	0	0.022732	1
OTU_1694	1.2e-05	0	8e-06	0	0	0	1	1
OTU_1695	0	0	0	1.7e-05	0	1.7e-05	0.25	1
OTU_1696	2.3e-05	0	1.8e-05	0	0	0	0.578121	1
OTU_1697	1.7e-05	0	9e-06	0	0	0	0.578122	1
OTU_1698	0.001177	0	0.000235	0.000385	0	7.6e-05	0.014181	1
OTU_1699	1.7e-05	0	9e-06	1.7e-05	0	1.7e-05	1	1
OTU_17	6e-06	0	6e-06	1.7e-05	0	1.7e-05	0.437501	1
OTU_170	5.2e-05	0	2.8e-05	3.5e-05	0	1.7e-05	0.703486	1
OTU_1700	6e-06	0	6e-06	0	0	0	1	1
OTU_1701	2.9e-05	0	1.5e-05	0	0	0	0.340815	1
OTU_1702	0	0	0	0	0	0	1	1
OTU_1703	0	0	0	1.7e-05	0	1.7e-05	0.25	1
OTU_1704	0	0	0	0	0	0	1	1
OTU_1705	2.3e-05	0	1.3e-05	0	0	0	0.578121	1
OTU_1706	2.9e-05	0	1.5e-05	0	0	0	0.340815	1
OTU_1707	6e-06	0	6e-06	0	0	0	1	1
OTU_1708	2.9e-05	0	1.3e-05	8.7e-05	0	4.6e-05	0.339195	1
OTU_1709	2.3e-05	0	1.3e-05	1.7e-05	0	1.7e-05	1	1
OTU_171	0	0	0	1.7e-05	0	1.7e-05	0.25	1
OTU_1710	1.2e-05	0	1.2e-05	0	0	0	1	1
OTU_1711	0	0	0	0	0	0	1	1
OTU_1712	6e-06	0	6e-06	3.5e-05	0	1.7e-05	0.156249	1
OTU_1713	0.000105	0	3.2e-05	0.000157	0	0.000132	0.787925	1
OTU_1714	4.7e-05	0	1.6e-05	1.7e-05	0	1.7e-05	0.466055	1
OTU_1715	0	0	0	0	0	0	1	1
OTU_1717	6e-06	0	6e-06	0	0	0	1	1
OTU_1718	3.5e-05	0	9e-06	0	0	0	0.347406	1
OTU_1719	1.2e-05	0	8e-06	0	0	0	1	1
OTU_172	0	0	0	3.5e-05	0	3.5e-05	0.062499	1
OTU_1720	4.1e-05	0	1.5e-05	0	0	0	0.204033	1
OTU_1721	3.5e-05	0	2.3e-05	0	0	0	0.347406	1
OTU_1722	1.2e-05	0	8e-06	0	0	0	1	1
OTU_1723	1.2e-05	0	8e-06	0	0	0	1	1
OTU_1724	1.2e-05	0	1.2e-05	0	0	0	1	1
OTU_1725	1.2e-05	0	8e-06	0	0	0	1	1
OTU_1726	0	0	0	0	0	0	1	1
OTU_1727	1.7e-05	0	1.2e-05	5.2e-05	0	3e-05	0.399582	1
OTU_1728	6e-06	0	6e-06	0	0	0	1	1
OTU_173	0	0	0	0	0	0	1	1
OTU_1730	0	0	0	1.7e-05	0	1.7e-05	0.25	1
OTU_1731	6e-06	0	6e-06	1.7e-05	0	1.7e-05	0.437501	1
OTU_1732	0	0	0	1.7e-05	0	1.7e-05	0.25	1
OTU_1733	0	0	0	1.7e-05	0	1.7e-05	0.25	1
OTU_1734	2.9e-05	0	1.3e-05	0	0	0	0.340815	1
OTU_1735	0	0	0	0	0	0	1	1
OTU_1736	6e-06	0	6e-06	0	0	0	1	1
OTU_1737	6e-06	0	6e-06	3.5e-05	0	3.5e-05	0.156249	1
OTU_1738	1.2e-05	0	8e-06	0	0	0	1	1
OTU_1739	3.5e-05	0	2.9e-05	1.7e-05	0	1.7e-05	0.688533	1
OTU_174	0	0	0	1.7e-05	0	1.7e-05	0.25	1
OTU_1740	0	0	0	3.5e-05	0	3.5e-05	0.062499	1
OTU_1741	6e-06	0	6e-06	8.7e-05	0	8.7e-05	0.485457	1
OTU_1742	4.1e-05	0	1.5e-05	0	0	0	0.204033	1
OTU_1743	0	0	0	1.7e-05	0	1.7e-05	0.25	1
OTU_1744	6e-06	0	6e-06	0	0	0	1	1
OTU_1745	2.3e-05	0	9e-06	1.7e-05	0	1.7e-05	1	1
OTU_1747	1.7e-05	0	1.2e-05	1.7e-05	0	1.7e-05	1	1
OTU_1748	0	0	0	1.7e-05	0	1.7e-05	0.25	1
OTU_1749	0.00021	0	4.9e-05	0.000192	0	0.000192	0.954168	1
OTU_175	0	0	0	0	0	0	1	1
OTU_1750	0	0	0	3.5e-05	0	3.5e-05	0.062499	1
OTU_1751	7.6e-05	0	2.8e-05	1.7e-05	0	1.7e-05	0.140674	1
OTU_1752	6e-06	0	6e-06	5.2e-05	0	5.2e-05	0.511521	1
OTU_1753	0	0	0	0	0	0	1	1
OTU_1754	0	0	0	0	0	0	1	1
OTU_1755	6e-06	0	6e-06	3.5e-05	0	1.7e-05	0.156249	1
OTU_1756	5.2e-05	0	2.3e-05	3.5e-05	0	3.5e-05	0.770578	1
OTU_1757	0	0	0	8.7e-05	0	1.7e-05	0.001605	0.69386
OTU_1758	0	0	0	0	0	0	1	1
OTU_1759	2.9e-05	0	1.8e-05	1.7e-05	0	1.7e-05	1	1
OTU_176	6e-06	0	6e-06	0	0	0	1	1
OTU_1760	0	0	0	0	0	0	1	1
OTU_1761	0	0	0	3.5e-05	0	3.5e-05	0.062499	1
OTU_1762	4.1e-05	0	2.4e-05	0.00014	0	7.6e-05	0.330253	1
OTU_1763	1.2e-05	0	8e-06	1.7e-05	0	1.7e-05	1	1
OTU_1764	6e-06	0	6e-06	5.2e-05	0	3e-05	0.208345	1
OTU_1765	6e-06	0	6e-06	3.5e-05	0	1.7e-05	0.156249	1
OTU_1766	0	0	0	3.5e-05	0	3.5e-05	0.062499	1
OTU_1767	1.2e-05	0	1.2e-05	7e-05	0	4.6e-05	0.336485	1
OTU_1768	0	0	0	0.000105	0	6.1e-05	0.149647	1
OTU_1769	2.3e-05	0	1.3e-05	7e-05	0	1.7e-05	0.073035	1
OTU_177	6e-06	0	6e-06	0	0	0	1	1
OTU_1770	0	0	0	0	0	0	1	1
OTU_1771	1.2e-05	0	1.2e-05	0	0	0	1	1
OTU_1772	2.9e-05	0	1.3e-05	1.7e-05	0	1.7e-05	1	1
OTU_1773	0	0	0	1.7e-05	0	1.7e-05	0.25	1
OTU_1774	6e-06	0	6e-06	0	0	0	1	1
OTU_1775	2.3e-05	0	1.8e-05	1.7e-05	0	1.7e-05	1	1
OTU_1776	3.5e-05	0	1.5e-05	1.7e-05	0	1.7e-05	0.688533	1
OTU_1777	0	0	0	3.5e-05	0	1.7e-05	0.062499	1
OTU_1778	2.9e-05	0	1.8e-05	1.7e-05	0	1.7e-05	1	1
OTU_1779	0	0	0	1.7e-05	0	1.7e-05	0.25	1
OTU_178	6e-06	0	6e-06	0	0	0	1	1
OTU_1780	0	0	0	7e-05	0	7e-05	0.430289	1
OTU_1781	0	0	0	1.7e-05	0	1.7e-05	0.25	1
OTU_1783	1.2e-05	0	1.2e-05	3.5e-05	0	3.5e-05	0.261718	1
OTU_1784	1.2e-05	0	1.2e-05	0	0	0	1	1
OTU_1785	6e-06	0	6e-06	5.2e-05	0	3e-05	0.208345	1
OTU_1786	0.002086	3e-06	0.000573	0.000682	0	0.000139	0.052182	1
OTU_1787	6e-06	0	6e-06	0	0	0	1	1
OTU_1788	6e-06	0	6e-06	0	0	0	1	1
OTU_1789	6e-06	0	6e-06	0	0	0	1	1
OTU_1790	0	0	0	0	0	0	1	1
OTU_1791	1.2e-05	0	8e-06	0	0	0	1	1
OTU_1792	0	0	0	0	0	0	1	1
OTU_1793	0	0	0	0	0	0	1	1
OTU_1794	3.5e-05	0	1.2e-05	0	0	0	0.347406	1
OTU_1795	0	0	0	0	0	0	1	1
OTU_1796	0.00028	0	4.5e-05	0.00014	0	3.5e-05	0.04774	1
OTU_1797	6e-06	0	6e-06	0	0	0	1	1
OTU_1798	6e-06	0	6e-06	0	0	0	1	1
OTU_1799	1.2e-05	0	8e-06	0	0	0	1	1
OTU_18	0	0	0	5.2e-05	0	3e-05	0.149647	1
OTU_180	2.3e-05	0	1.3e-05	0	0	0	0.578121	1
OTU_1800	6e-06	0	6e-06	0	0	0	1	1
OTU_1801	6e-06	0	6e-06	0	0	0	1	1
OTU_1802	1.2e-05	0	8e-06	0	0	0	1	1
OTU_1803	6e-06	0	6e-06	0	0	0	1	1
OTU_1804	2.3e-05	0	1.3e-05	1.7e-05	0	1.7e-05	1	1
OTU_1805	1.2e-05	0	8e-06	0	0	0	1	1
OTU_1806	1.2e-05	0	1.2e-05	1.7e-05	0	1.7e-05	1	1
OTU_1807	1.2e-05	0	1.2e-05	0	0	0	1	1
OTU_1808	6e-06	0	6e-06	0	0	0	1	1
OTU_1809	0.000245	0	0.000104	0.000105	0	0.000105	0.477611	1
OTU_181	6e-06	0	6e-06	0	0	0	1	1
OTU_1810	2.9e-05	0	2e-05	0	0	0	0.340815	1
OTU_1811	5.2e-05	0	2.3e-05	3.5e-05	0	3.5e-05	0.770578	1
OTU_1812	1.2e-05	0	1.2e-05	0	0	0	1	1
OTU_1813	3.5e-05	0	2e-05	0	0	0	0.347406	1
OTU_1814	0	0	0	1.7e-05	0	1.7e-05	0.25	1
OTU_1817	2.3e-05	0	9e-06	0	0	0	0.578121	1
OTU_1819	1.2e-05	0	1.2e-05	0	0	0	1	1
OTU_182	0.003339	2e-06	0.000445	0.002168	1e-06	0.00063	0.206019	1
OTU_1820	1.2e-05	0	8e-06	0	0	0	1	1
OTU_1821	1.2e-05	0	8e-06	0	0	0	1	1
OTU_1822	0	0	0	0	0	0	1	1
OTU_1823	4.7e-05	0	1.1e-05	0	0	0	0.21392	1
OTU_1824	9.9e-05	0	5.1e-05	0	0	0	0.105495	1
OTU_1825	0	0	0	0	0	0	1	1
OTU_1826	0	0	0	0	0	0	1	1
OTU_1827	1.2e-05	0	1.2e-05	3.5e-05	0	3.5e-05	0.261718	1
OTU_1828	1.7e-05	0	9e-06	0	0	0	0.578122	1
OTU_1829	2.9e-05	0	2e-05	0	0	0	0.340815	1
OTU_183	0	0	0	0	0	0	1	1
OTU_1830	6e-06	0	6e-06	0	0	0	1	1
OTU_1831	1.2e-05	0	8e-06	0	0	0	1	1
OTU_1832	9.3e-05	0	2.4e-05	3.5e-05	0	1.7e-05	0.103504	1
OTU_1833	0	0	0	1.7e-05	0	1.7e-05	0.25	1
OTU_1834	1.7e-05	0	1.2e-05	0	0	0	0.578122	1
OTU_1835	1.2e-05	0	1.2e-05	0	0	0	1	1
OTU_1836	0	0	0	0	0	0	1	1
OTU_1837	0	0	0	0	0	0	1	1
OTU_1838	0	0	0	0	0	0	1	1
OTU_1839	0	0	0	0	0	0	1	1
OTU_184	0	0	0	0	0	0	1	1
OTU_1840	0.00306	3e-06	0.000545	0.001381	2e-06	0.000778	0.142198	1
OTU_1841	1.2e-05	0	8e-06	0	0	0	1	1
OTU_1842	0.000565	0	9.6e-05	0.000315	0	0.000237	0.461127	1
OTU_1843	6e-06	0	6e-06	1.7e-05	0	1.7e-05	0.437501	1
OTU_1844	6e-06	0	6e-06	0	0	0	1	1
OTU_1845	1.2e-05	0	8e-06	0	0	0	1	1
OTU_1846	1.7e-05	0	1.7e-05	0	0	0	0.578122	1
OTU_1847	5.8e-05	0	2.4e-05	1.7e-05	0	1.7e-05	0.273458	1
OTU_1848	7e-05	0	5.1e-05	5.2e-05	0	5.2e-05	0.870559	1
OTU_1849	4.7e-05	0	1.8e-05	0	0	0	0.21392	1
OTU_185	0.000239	0	0.000193	0.000332	0	0.000215	0.819072	1
OTU_1850	0	0	0	0	0	0	1	1
OTU_1851	0	0	0	0	0	0	1	1
OTU_1852	1.2e-05	0	1.2e-05	0	0	0	1	1
OTU_1853	0.000192	0	7.3e-05	0.000594	0	0.000261	0.2269	1
OTU_1854	6e-06	0	6e-06	0	0	0	1	1
OTU_1855	1.2e-05	0	1.2e-05	0	0	0	1	1
OTU_1856	6e-06	0	6e-06	0	0	0	1	1
OTU_1857	2.3e-05	0	1.8e-05	3.5e-05	0	3.5e-05	0.64404	1
OTU_1858	1.2e-05	0	8e-06	1.7e-05	0	1.7e-05	1	1
OTU_1859	2.3e-05	0	1.3e-05	3.5e-05	0	1.7e-05	0.64404	1
OTU_186	0.000589	0	0.000155	0.000892	0	0.000248	0.414967	1
OTU_1860	4.7e-05	0	1.6e-05	0	0	0	0.21392	1
OTU_1861	1.7e-05	0	1.2e-05	0	0	0	0.578122	1
OTU_1862	0.000338	0	7.8e-05	0.000175	0	0.000149	0.467569	1
OTU_1863	0	0	0	0	0	0	1	1
OTU_1864	1.2e-05	0	8e-06	0	0	0	1	1
OTU_1865	5.2e-05	0	1.7e-05	5.2e-05	0	3e-05	0.992497	1
OTU_1866	0	0	0	0	0	0	1	1
OTU_1867	6e-06	0	6e-06	0	0	0	1	1
OTU_1868	6e-06	0	6e-06	0	0	0	1	1
OTU_187	0.000239	0	0.000117	0.000122	0	6.3e-05	0.515925	1
OTU_1870	1.2e-05	0	8e-06	0	0	0	1	1
OTU_1871	1.2e-05	0	1.2e-05	0	0	0	1	1
OTU_1872	0.000577	1e-06	0.000391	0.000262	0	0.000132	0.576653	1
OTU_1873	6e-06	0	6e-06	0	0	0	1	1
OTU_1874	1.2e-05	0	8e-06	0	0	0	1	1
OTU_1875	4.7e-05	0	3.4e-05	0	0	0	0.21392	1
OTU_1877	9.3e-05	0	2.3e-05	1.7e-05	0	1.7e-05	0.034339	1
OTU_1878	6e-06	0	6e-06	1.7e-05	0	1.7e-05	0.437501	1
OTU_1879	0.000367	0	8.2e-05	0.000332	0	3.5e-05	0.785968	1
OTU_188	0.000128	0	3.4e-05	1.7e-05	0	1.7e-05	0.022395	1
OTU_1880	1.2e-05	0	8e-06	0	0	0	1	1
OTU_1881	2.3e-05	0	1.3e-05	0	0	0	0.578121	1
OTU_1882	6e-06	0	6e-06	0	0	0	1	1
OTU_1883	1.2e-05	0	8e-06	0	0	0	1	1
OTU_1884	1.2e-05	0	8e-06	0	0	0	1	1
OTU_1885	6e-06	0	6e-06	0	0	0	1	1
OTU_1886	0	0	0	0	0	0	1	1
OTU_1887	0.000169	0	4.2e-05	8.7e-05	0	8.7e-05	0.531894	1
OTU_1888	1.2e-05	0	8e-06	0	0	0	1	1
OTU_1889	0	0	0	1.7e-05	0	1.7e-05	0.25	1
OTU_189	1.2e-05	0	8e-06	0.000105	0	8e-05	0.362151	1
OTU_1890	0	0	0	0	0	0	1	1
OTU_1891	0.000379	0	0.000116	0.00042	0	0.000212	0.908503	1
OTU_1892	0	0	0	0	0	0	1	1
OTU_1893	6e-06	0	6e-06	0	0	0	1	1
OTU_1894	0.000146	0	7e-05	5.2e-05	0	3e-05	0.335026	1
OTU_1895	0	0	0	0	0	0	1	1
OTU_1896	0.001259	1e-06	0.000298	0.000385	0	0.000115	0.0293	1
OTU_1897	0	0	0	0	0	0	1	1
OTU_1898	0	0	0	0	0	0	1	1
OTU_1899	6e-06	0	6e-06	0	0	0	1	1
OTU_19	0	0	0	1.7e-05	0	1.7e-05	0.25	1
OTU_190	0	0	0	7e-05	0	7e-05	0.430289	1
OTU_1900	1.7e-05	0	1.2e-05	0	0	0	0.578122	1
OTU_1901	2.9e-05	0	2.9e-05	3.5e-05	0	1.7e-05	1	1
OTU_1902	4.7e-05	0	1.4e-05	0	0	0	0.21392	1
OTU_1903	1.2e-05	0	1.2e-05	1.7e-05	0	1.7e-05	1	1
OTU_1904	4.1e-05	0	2.4e-05	0	0	0	0.204033	1
OTU_1905	1.7e-05	0	1.2e-05	0	0	0	0.578122	1
OTU_1906	1.2e-05	0	8e-06	0	0	0	1	1
OTU_1907	6e-06	0	6e-06	0	0	0	1	1
OTU_1908	6e-06	0	6e-06	0	0	0	1	1
OTU_1909	6e-06	0	6e-06	0	0	0	1	1
OTU_191	2.9e-05	0	1.5e-05	5.2e-05	0	5.2e-05	0.76592	1
OTU_1910	1.7e-05	0	1.7e-05	0	0	0	0.578122	1
OTU_1911	1.2e-05	0	1.2e-05	0	0	0	1	1
OTU_1912	0	0	0	0	0	0	1	1
OTU_1913	0	0	0	0	0	0	1	1
OTU_1914	3.5e-05	0	2.3e-05	0	0	0	0.347406	1
OTU_1915	6e-06	0	6e-06	0	0	0	1	1
OTU_1916	8.2e-05	0	5.8e-05	0	0	0	0.265987	1
OTU_1917	0	0	0	0	0	0	1	1
OTU_1918	6e-06	0	6e-06	0	0	0	1	1
OTU_1919	0	0	0	0	0	0	1	1
OTU_192	4.1e-05	0	2.9e-05	0	0	0	0.204033	1
OTU_1920	0.002791	1.4e-05	0.00125	0.000664	1e-06	0.000587	0.200565	1
OTU_1921	0.003065	5e-06	0.000769	0.001206	0	0.000189	0.054201	1
OTU_1922	6e-06	0	6e-06	0.003881	1e-05	0.001863	0.083677	1
OTU_1923	0.000816	0	0.000198	1.7e-05	0	1.7e-05	0.004709	1
OTU_1924	0.000787	1e-06	0.000357	0.001241	1e-06	0.00053	0.605261	1
OTU_1925	0.004965	3e-06	0.000619	0.003322	2.2e-05	0.002721	0.674866	1
OTU_1926	0.000402	0	9.5e-05	5.2e-05	0	3e-05	0.008985	1
OTU_1927	0.00141	1e-06	0.000246	0.00021	0	8e-05	0.002233	0.743989
OTU_1928	0.00109	3e-06	0.000607	0.000402	0	0.000215	0.401007	1
OTU_1929	0.000857	1e-06	0.000302	0.001364	0	0.000349	0.386936	1
OTU_193	4.7e-05	0	1.8e-05	0	0	0	0.21392	1
OTU_1930	0.000256	0	9.6e-05	0.001486	1e-06	0.000695	0.144487	1
OTU_1931	0.002931	6e-06	0.000832	0.003095	1e-06	0.000656	0.916571	1
OTU_1932	0.000548	0	9.8e-05	0.00014	0	7.6e-05	0.012658	1
OTU_1933	0.000186	0	7e-05	0.001329	1e-06	0.000591	0.106971	1
OTU_1934	0.000565	0	0.000176	1.7e-05	0	1.7e-05	0.016517	1
OTU_1935	0.000967	0	0.000201	0.000892	0	0.000316	0.892188	1
OTU_1936	0	0	0	0	0	0	1	1
OTU_1937	0.000414	0	4.1e-05	0.000332	0	0.000177	0.752377	1
OTU_1938	0.001014	2e-06	0.000522	0.00035	0	0.000106	0.327259	1
OTU_1939	0.000723	0	0.000152	7e-05	0	7e-05	0.005548	1
OTU_194	2.9e-05	0	1.3e-05	0	0	0	0.340815	1
OTU_1940	0.000344	0	0.000109	0.000192	0	6.3e-05	0.345662	1
OTU_1941	0.000303	0	0.000138	0.001888	3e-06	0.000948	0.168872	1
OTU_1942	0.000309	0	9e-05	0.000175	0	0.000122	0.513843	1
OTU_1943	0.000507	0	0.000143	8.7e-05	0	8.7e-05	0.042397	1
OTU_1944	0.001521	0	0.000221	0.001416	1e-06	0.000629	0.91468	1
OTU_1945	0.000233	0	5.1e-05	0.000157	0	0.000157	0.747524	1
OTU_1946	0.000379	0	0.000138	0.001469	1e-06	0.000626	0.157634	1
OTU_1947	0.000239	0	8.2e-05	0.00028	0	0.00028	0.926978	1
OTU_1948	0	0	0	0.000822	1e-06	0.000411	0.095902	1
OTU_1949	0.000309	0	0.000104	0.000507	0	0.000227	0.561873	1
OTU_195	1.7e-05	0	9e-06	3.5e-05	0	3.5e-05	0.604489	1
OTU_1950	0.000134	0	7.7e-05	5.2e-05	0	5.2e-05	0.515503	1
OTU_1951	1.2e-05	0	8e-06	0	0	0	1	1
OTU_1952	0.002687	1e-06	0.000396	0.002325	0	0.000192	0.547577	1
OTU_1953	0.000495	0	0.000127	0.000594	0	0.000137	0.704668	1
OTU_1954	7.6e-05	0	2.5e-05	0	0	0	0.017772	1
OTU_1955	0.000192	0	0.00016	0	0	0	0.345429	1
OTU_1956	0.00035	0	0.000183	0.00014	0	9.3e-05	0.419817	1
OTU_1957	0.00053	0	0.000154	0.000105	0	6.1e-05	0.038454	1
OTU_1958	0.000286	0	0.000112	0.00014	0	9.3e-05	0.429909	1
OTU_1959	0.000653	2e-06	0.000475	0.00014	0	0.00014	0.415188	1
OTU_196	7.6e-05	0	4.3e-05	0	0	0	0.142537	1
OTU_1960	4.7e-05	0	2.8e-05	0.00028	0	0.000152	0.218668	1
OTU_1961	0.000577	0	0.000223	0.000122	0	0.000122	0.135426	1
OTU_1962	0	0	0	0.000629	0	0.000316	0.096595	1
OTU_1963	0.000122	0	5.4e-05	0	0	0	0.061988	1
OTU_1964	0.000122	0	8.1e-05	1.7e-05	0	1.7e-05	0.317296	1
OTU_1965	0.000186	0	4.4e-05	0.000122	0	4.6e-05	0.427665	1
OTU_1966	0.000303	0	0.00012	0	0	0	0.041705	1
OTU_1967	7e-05	0	4e-05	0	0	0	0.146242	1
OTU_1968	0.000239	0	7.1e-05	7e-05	0	7e-05	0.157504	1
OTU_1969	0.00014	0	4.3e-05	0	0	0	0.013074	1
OTU_197	0	0	0	0	0	0	1	1
OTU_1970	0.000431	0	6.4e-05	0.000787	0	0.000264	0.303648	1
OTU_1971	0.001084	1e-06	0.000342	0.000769	1e-06	0.000587	0.743655	1
OTU_1972	0.000268	0	9.4e-05	7e-05	0	4.6e-05	0.115737	1
OTU_1973	0.000309	0	0.000127	0.000315	0	0.000109	0.973784	1
OTU_1974	0.000134	0	6e-05	0.000122	0	7e-05	0.934861	1
OTU_1975	8.2e-05	0	3.7e-05	0	0	0	0.069209	1
OTU_1976	0.000286	0	6.3e-05	7e-05	0	7e-05	0.060616	1
OTU_1977	0.000111	0	6.7e-05	0.00021	0	0.000139	0.644766	1
OTU_1978	0	0	0	0.000367	0	0.00016	0.060547	1
OTU_1979	0.00014	0	4.7e-05	5.2e-05	0	0	0.119389	1
OTU_198	0	0	0	8.7e-05	0	4.6e-05	0.112205	1
OTU_1980	0.000297	0	7.3e-05	0.000472	0	3e-05	0.067032	1
OTU_1981	0.000268	0	5.3e-05	3.5e-05	0	1.7e-05	0.003914	0.938879
OTU_1982	0.000181	0	0.000142	8.7e-05	0	1.7e-05	0.639303	1
OTU_1983	0.000338	0	0.000129	0.000472	0	0.000259	0.743465	1
OTU_1984	0.000717	0	0.000146	0.000717	1e-06	0.00064	0.979665	1
OTU_1985	0.000274	0	8.7e-05	7e-05	0	4.6e-05	0.085946	1
OTU_1986	1.2e-05	0	1.2e-05	0.000105	0	5.2e-05	0.148152	1
OTU_1987	6e-06	0	6e-06	0	0	0	1	1
OTU_1988	7e-05	0	2.9e-05	0	0	0	0.049332	1
OTU_1989	0.000198	0	5e-05	0.000175	0	3.5e-05	0.789925	1
OTU_199	2.3e-05	0	1.8e-05	0	0	0	0.578121	1
OTU_1990	0.001737	1.2e-05	0.001148	0.00021	0	0.000184	0.302025	1
OTU_1991	0	0	0	0.00021	0	0.000105	0.092578	1
OTU_1992	1.7e-05	0	1.2e-05	0	0	0	0.578122	1
OTU_1993	9.9e-05	0	4.7e-05	0.000315	0	0.000289	0.591076	1
OTU_1994	0.000198	0	8.1e-05	7e-05	0	7e-05	0.347043	1
OTU_1995	0.000221	0	8.1e-05	0	0	0	0.029237	1
OTU_1996	0.000385	0	0.000192	8.7e-05	0	1.7e-05	0.199883	1
OTU_1997	2.9e-05	0	2.9e-05	0	0	0	0.340815	1
OTU_1998	0.000286	0	5.6e-05	0.000122	0	1.7e-05	0.027597	1
OTU_1999	0.000117	0	9.1e-05	0.000472	0	0.000259	0.307223	1
OTU_2	0	0	0	0	0	0	1	1
OTU_20	0	0	0	3.5e-05	0	1.7e-05	0.062499	1
OTU_200	1.2e-05	0	8e-06	0	0	0	1	1
OTU_2000	1.2e-05	0	8e-06	0	0	0	1	1
OTU_2001	0	0	0	0	0	0	1	1
OTU_2002	2.3e-05	0	9e-06	0.000262	0	0.000109	0.070793	1
OTU_2003	5.8e-05	0	1.1e-05	0.00028	0	0.000143	0.199952	1
OTU_2004	6.4e-05	0	4.5e-05	0.00042	0	0.000237	0.228167	1
OTU_2005	0.000122	0	3.4e-05	1.7e-05	0	1.7e-05	0.028616	1
OTU_2006	0.000216	0	5.1e-05	0.000105	0	3e-05	0.119067	1
OTU_2007	3.5e-05	0	1.5e-05	0.000122	0	7.6e-05	0.375471	1
OTU_2008	1.2e-05	0	1.2e-05	1.7e-05	0	1.7e-05	1	1
OTU_2009	0.000169	0	4.4e-05	0.000175	0	0.000126	0.971417	1
OTU_201	2.9e-05	0	2e-05	0	0	0	0.340815	1
OTU_2010	0	0	0	0	0	0	1	1
OTU_2011	0.00014	0	5.6e-05	0.000297	0	1.7e-05	0.03219	1
OTU_2012	3.5e-05	0	2.9e-05	0.000122	0	6.3e-05	0.319642	1
OTU_2013	8.7e-05	0	5.3e-05	0	0	0	0.171213	1
OTU_2014	6.4e-05	0	2.4e-05	1.7e-05	0	1.7e-05	0.196139	1
OTU_2015	2.9e-05	0	1.5e-05	0.000385	0	0.000195	0.128159	1
OTU_2016	0.000117	0	7.5e-05	0	0	0	0.194061	1
OTU_2017	7.6e-05	0	2.3e-05	5.2e-05	0	5.2e-05	0.776851	1
OTU_2018	0.000431	0	0.000226	0.001941	2e-06	0.000867	0.161393	1
OTU_2019	2.9e-05	0	2.3e-05	0	0	0	0.340815	1
OTU_202	0	0	0	3.5e-05	0	1.7e-05	0.062499	1
OTU_2020	0.000128	0	4.2e-05	7e-05	0	7e-05	0.603711	1
OTU_2021	6e-06	0	6e-06	1.7e-05	0	1.7e-05	0.437501	1
OTU_2022	9.3e-05	0	3.7e-05	0.000122	0	7.6e-05	0.807212	1
OTU_2023	2.9e-05	0	1.3e-05	0.000105	0	3e-05	0.058239	1
OTU_2024	5.8e-05	0	1.8e-05	1.7e-05	0	1.7e-05	0.182595	1
OTU_2025	0.000186	0	4.7e-05	0	0	0	0.005212	1
OTU_2026	5.8e-05	0	4.6e-05	0	0	0	0.314926	1
OTU_2027	0.000146	0	0.00012	0	0	0	0.338921	1
OTU_2028	0.000117	0	2.9e-05	1.7e-05	0	1.7e-05	0.021051	1
OTU_2029	5.2e-05	0	2.9e-05	0	0	0	0.129858	1
OTU_203	4.7e-05	0	2e-05	0.000105	0	8e-05	0.610774	1
OTU_2030	4.7e-05	0	2e-05	0	0	0	0.21392	1
OTU_2031	0.000111	0	5e-05	1.7e-05	0	1.7e-05	0.142244	1
OTU_2032	0.000239	0	6e-05	5.2e-05	0	3e-05	0.027754	1
OTU_2033	2.3e-05	0	9e-06	1.7e-05	0	1.7e-05	1	1
OTU_2034	0.000169	0	4.2e-05	3.5e-05	0	1.7e-05	0.02075	1
OTU_2035	2.3e-05	0	1.5e-05	0	0	0	0.578121	1
OTU_2036	8.2e-05	0	2.9e-05	0.000245	0	8.7e-05	0.141658	1
OTU_2037	1.2e-05	0	8e-06	0.000122	0	1.7e-05	0.000795	0.680775
OTU_2038	6.4e-05	0	5.2e-05	0.000122	0	6.3e-05	0.60511	1
OTU_2039	6e-06	0	6e-06	0	0	0	1	1
OTU_204	1.7e-05	0	1.2e-05	0	0	0	0.578122	1
OTU_2040	0.000111	0	2.4e-05	1.7e-05	0	1.7e-05	0.015575	1
OTU_2041	5.2e-05	0	3.4e-05	3.5e-05	0	3.5e-05	0.799962	1
OTU_2042	0.000186	0	4.6e-05	1.7e-05	0	1.7e-05	0.010553	1
OTU_2043	0.000501	0	0.000102	0.001276	0	0.000167	0.005164	1
OTU_2044	6.4e-05	0	2.6e-05	0.000157	0	3e-05	0.055139	1
OTU_2045	0.00021	0	5.5e-05	0.000105	0	3e-05	0.161889	1
OTU_2046	8.2e-05	0	2e-05	5.2e-05	0	5.2e-05	0.710338	1
OTU_2047	7e-05	0	4.2e-05	0.000105	0	6.1e-05	0.735275	1
OTU_2048	7e-05	0	3.6e-05	1.7e-05	0	1.7e-05	0.303377	1
OTU_2049	8.2e-05	0	6.4e-05	0	0	0	0.316102	1
OTU_205	0	0	0	0	0	0	1	1
OTU_2050	0.000157	0	3.7e-05	0.000245	0	1.7e-05	0.07704	1
OTU_2051	2.3e-05	0	9e-06	3.5e-05	0	1.7e-05	0.64404	1
OTU_2052	0	0	0	0.00014	0	7.6e-05	0.123502	1
OTU_2053	0.000233	0	4.2e-05	0.000227	0	7e-05	0.962093	1
OTU_2054	1.7e-05	0	9e-06	0	0	0	0.578122	1
OTU_2055	9.9e-05	0	5e-05	1.7e-05	0	1.7e-05	0.19913	1
OTU_2056	7.6e-05	0	2.6e-05	1.7e-05	0	1.7e-05	0.12237	1
OTU_2057	0.000105	0	3.5e-05	0	0	0	0.019171	1
OTU_2058	1.2e-05	0	1.2e-05	0	0	0	1	1
OTU_2059	9.9e-05	0	3e-05	5.2e-05	0	0	0.190317	1
OTU_206	5.2e-05	0	2.9e-05	0.000437	0	0.000258	0.226575	1
OTU_2060	7.6e-05	0	2.9e-05	0	0	0	0.036728	1
OTU_2061	0.000146	0	2.7e-05	0.000245	0	7e-05	0.295348	1
OTU_2062	5.8e-05	0	1.6e-05	0	0	0	0.007953	1
OTU_2063	0.000105	0	7.6e-05	1.7e-05	0	1.7e-05	0.375471	1
OTU_2064	6e-06	0	6e-06	0.000105	0	3e-05	0.01395	1
OTU_2065	4.1e-05	0	1.7e-05	3.5e-05	0	1.7e-05	1	1
OTU_2066	0	0	0	0.000157	0	6.1e-05	0.036941	1
OTU_2067	3.5e-05	0	1.5e-05	3.5e-05	0	3.5e-05	1	1
OTU_2068	5.2e-05	0	3e-05	0.000175	0	0.000126	0.478951	1
OTU_2069	2.3e-05	0	1.3e-05	5.2e-05	0	0	0.059505	1
OTU_207	0	0	0	1.7e-05	0	1.7e-05	0.25	1
OTU_2070	0	0	0	7e-05	0	7e-05	0.430289	1
OTU_2071	6e-06	0	6e-06	8.7e-05	0	4.6e-05	0.145156	1
OTU_2072	0	0	0	5.2e-05	0	3e-05	0.149647	1
OTU_2073	2.3e-05	0	1.3e-05	0	0	0	0.578121	1
OTU_2074	0	0	0	0	0	0	1	1
OTU_2075	1.2e-05	0	8e-06	0.000122	0	7.6e-05	0.238904	1
OTU_2076	6e-06	0	6e-06	0.000122	0	7.6e-05	0.20474	1
OTU_2077	9.3e-05	0	3.4e-05	5.2e-05	0	0	0.339698	1
OTU_2078	2.9e-05	0	1.3e-05	1.7e-05	0	1.7e-05	1	1
OTU_2079	8.7e-05	0	4.1e-05	0	0	0	0.076798	1
OTU_208	0	0	0	5.2e-05	0	3e-05	0.149647	1
OTU_2080	0	0	0	0	0	0	1	1
OTU_2081	2.3e-05	0	1.8e-05	0.000157	0	5.2e-05	0.048877	1
OTU_2082	2.9e-05	0	1.3e-05	1.7e-05	0	1.7e-05	1	1
OTU_2083	6e-06	0	6e-06	0.000122	0	0.000122	0.475414	1
OTU_2084	0	0	0	7e-05	0	3.5e-05	0.092578	1
OTU_2085	0	0	0	0.000122	0	6.3e-05	0.103623	1
OTU_2086	9.3e-05	0	2.7e-05	5.2e-05	0	0	0.222426	1
OTU_2087	4.1e-05	0	1.2e-05	8.7e-05	0	6.3e-05	0.596679	1
OTU_2088	6e-06	0	6e-06	5.2e-05	0	3e-05	0.208345	1
OTU_2089	9.9e-05	0	4e-05	0	0	0	0.04211	1
OTU_209	1.2e-05	0	1.2e-05	0	0	0	1	1
OTU_2090	1.2e-05	0	8e-06	0	0	0	1	1
OTU_2091	7e-05	0	1.2e-05	3.5e-05	0	3.5e-05	0.480429	1
OTU_2092	1.7e-05	0	9e-06	0	0	0	0.578122	1
OTU_2093	2.3e-05	0	9e-06	3.5e-05	0	3.5e-05	0.64404	1
OTU_2094	4.1e-05	0	1.7e-05	5.2e-05	0	3e-05	0.81151	1
OTU_2095	0.000111	0	3.4e-05	3.5e-05	0	3.5e-05	0.19946	1
OTU_2096	1.2e-05	0	1.2e-05	0	0	0	1	1
OTU_2097	7.6e-05	0	2.2e-05	1.7e-05	0	1.7e-05	0.081675	1
OTU_2098	1.7e-05	0	1.2e-05	0	0	0	0.578122	1
OTU_2099	0	0	0	0	0	0	1	1
OTU_21	0	0	0	0	0	0	1	1
OTU_210	2.3e-05	0	1.8e-05	0	0	0	0.578121	1
OTU_2100	0.000763	1e-06	0.000286	0.000192	0	0.000143	0.139412	1
OTU_2101	6.4e-05	0	1.9e-05	5.2e-05	0	0	0.662918	1
OTU_2102	1.7e-05	0	1.2e-05	0	0	0	0.578122	1
OTU_2103	5.2e-05	0	2.3e-05	3.5e-05	0	3.5e-05	0.770578	1
OTU_2104	6.4e-05	0	1.9e-05	8.7e-05	0	3.5e-05	0.676831	1
OTU_2105	9.3e-05	0	1.9e-05	0.000122	0	3.5e-05	0.593365	1
OTU_2106	6e-06	0	6e-06	0	0	0	1	1
OTU_2107	6e-06	0	6e-06	1.7e-05	0	1.7e-05	0.437501	1
OTU_2108	0	0	0	0	0	0	1	1
OTU_2109	1.7e-05	0	1.2e-05	0	0	0	0.578122	1
OTU_2110	0	0	0	0	0	0	1	1
OTU_2111	0	0	0	7e-05	0	3.5e-05	0.092578	1
OTU_2112	6e-06	0	6e-06	0	0	0	1	1
OTU_2113	0.001748	4e-06	0.000663	0.005734	2e-05	0.002554	0.216013	1
OTU_2114	0.000134	0	5.7e-05	0.00042	0	3e-05	0.0028	0.863998
OTU_2115	1.2e-05	0	8e-06	1.7e-05	0	1.7e-05	1	1
OTU_2116	2.3e-05	0	1.8e-05	0	0	0	0.578121	1
OTU_2117	1.7e-05	0	1.7e-05	0	0	0	0.578122	1
OTU_2118	2.9e-05	0	1.8e-05	0	0	0	0.340815	1
OTU_2119	4.1e-05	0	4.1e-05	0	0	0	0.204033	1
OTU_212	6e-06	0	6e-06	0	0	0	1	1
OTU_2120	0	0	0	0	0	0	1	1
OTU_2121	3.5e-05	0	1.7e-05	1.7e-05	0	1.7e-05	0.688533	1
OTU_2122	2.3e-05	0	1.5e-05	5.2e-05	0	3e-05	0.525068	1
OTU_2123	0	0	0	1.7e-05	0	1.7e-05	0.25	1
OTU_2124	0.000111	0	4e-05	0.000105	0	0	0.922505	1
OTU_2125	0.000239	0	6.8e-05	0.000262	0	5.2e-05	0.853524	1
OTU_2126	1.2e-05	0	8e-06	1.7e-05	0	1.7e-05	1	1
OTU_2127	0	0	0	5.2e-05	0	3e-05	0.149647	1
OTU_2128	0	0	0	0.000105	0	5.2e-05	0.092578	1
OTU_2129	0.000227	0	6.1e-05	0.000157	0	0	0.368822	1
OTU_213	0.000198	0	0.000153	0.001906	3e-06	0.000927	0.128836	1
OTU_2130	1.7e-05	0	9e-06	5.2e-05	0	0	0.004794	1
OTU_2131	1.7e-05	0	9e-06	0.00035	0	0.000197	0.161529	1
OTU_2132	2.9e-05	0	1.3e-05	1.7e-05	0	1.7e-05	1	1
OTU_2133	4.1e-05	0	1.5e-05	5.2e-05	0	3e-05	0.805868	1
OTU_2134	0	0	0	0	0	0	1	1
OTU_2135	4.7e-05	0	1.6e-05	0	0	0	0.21392	1
OTU_2136	1.2e-05	0	8e-06	1.7e-05	0	1.7e-05	1	1
OTU_2137	1.7e-05	0	9e-06	0	0	0	0.578122	1
OTU_2138	3.5e-05	0	2e-05	0	0	0	0.347406	1
OTU_2139	0.000175	0	4e-05	5.2e-05	0	3e-05	0.047777	1
OTU_214	0.000128	0	7.6e-05	0	0	0	0.160063	1
OTU_2140	6.4e-05	0	2.9e-05	8.7e-05	0	8.7e-05	0.862962	1
OTU_2141	1.7e-05	0	1.2e-05	0	0	0	0.578122	1
OTU_2142	6e-06	0	6e-06	0	0	0	1	1
OTU_2143	6.4e-05	0	2.9e-05	0	0	0	0.065806	1
OTU_2144	3.5e-05	0	1.2e-05	1.7e-05	0	1.7e-05	0.688533	1
OTU_2145	2.9e-05	0	1.3e-05	3.5e-05	0	3.5e-05	1	1
OTU_2146	1.2e-05	0	8e-06	0	0	0	1	1
OTU_2147	1.2e-05	0	8e-06	0	0	0	1	1
OTU_2148	0.00257	4e-06	0.000636	0.002203	1e-05	0.001811	0.899378	1
OTU_2149	0	0	0	0.000105	0	3e-05	0.009865	1
OTU_215	0.000291	0	0.000118	0.000559	0	0.000318	0.563245	1
OTU_2150	8.2e-05	0	4e-05	0.000192	0	0.000192	0.688025	1
OTU_2151	2.9e-05	0	1.5e-05	0	0	0	0.340815	1
OTU_2152	2.3e-05	0	9e-06	0	0	0	0.578121	1
OTU_2153	1.7e-05	0	9e-06	7e-05	0	7e-05	0.58648	1
OTU_2154	6e-06	0	6e-06	3.5e-05	0	3.5e-05	0.156249	1
OTU_2155	0	0	0	0	0	0	1	1
OTU_2156	2.3e-05	0	1.3e-05	1.7e-05	0	1.7e-05	1	1
OTU_2157	2.3e-05	0	1.5e-05	0	0	0	0.578121	1
OTU_2158	1.2e-05	0	8e-06	0	0	0	1	1
OTU_2159	0	0	0	3.5e-05	0	1.7e-05	0.062499	1
OTU_216	0.001719	2e-06	0.000524	0.000332	0	4.6e-05	0.034495	1
OTU_2160	1.2e-05	0	1.2e-05	0	0	0	1	1
OTU_2161	0	0	0	0.000175	0	9.3e-05	0.112205	1
OTU_2162	1.7e-05	0	9e-06	0.000105	0	8e-05	0.391999	1
OTU_2163	0	0	0	3.5e-05	0	1.7e-05	0.062499	1
OTU_2164	6.4e-05	0	2.3e-05	0.000402	0	0.000206	0.17653	1
OTU_2166	6e-06	0	6e-06	7e-05	0	7e-05	0.494378	1
OTU_2167	1.2e-05	0	8e-06	8.7e-05	0	8.7e-05	0.522511	1
OTU_2168	0	0	0	0	0	0	1	1
OTU_2169	0	0	0	0	0	0	1	1
OTU_217	0.00116	2e-06	0.000423	0.001014	0	0.000299	0.844167	1
OTU_2170	8.2e-05	0	2.3e-05	1.7e-05	0	1.7e-05	0.068731	1
OTU_2171	6e-06	0	6e-06	0	0	0	1	1
OTU_2172	6e-06	0	6e-06	0	0	0	1	1
OTU_2173	0	0	0	0	0	0	1	1
OTU_2174	4.1e-05	0	2.3e-05	0	0	0	0.204033	1
OTU_2175	0.000186	0	7.9e-05	0.000262	0	0.000212	0.812772	1
OTU_2176	8.7e-05	0	3.6e-05	0	0	0	0.048455	1
OTU_2177	2.3e-05	0	1.5e-05	5.2e-05	0	3e-05	0.525068	1
OTU_2178	0.000175	0	4.5e-05	7e-05	0	4.6e-05	0.175933	1
OTU_2179	6e-06	0	6e-06	0	0	0	1	1
OTU_218	0.001049	1e-06	0.000319	0.000664	0	0.000115	0.371408	1
OTU_2180	2.9e-05	0	1.3e-05	0	0	0	0.340815	1
OTU_2181	2.9e-05	0	1.5e-05	0	0	0	0.340815	1
OTU_2182	0	0	0	0	0	0	1	1
OTU_2183	8.2e-05	0	3.6e-05	5.2e-05	0	3e-05	0.658826	1
OTU_2184	3.5e-05	0	2.9e-05	3.5e-05	0	3.5e-05	1	1
OTU_2185	1.2e-05	0	8e-06	0	0	0	1	1
OTU_2186	0.000355	0	0.000193	7e-05	0	7e-05	0.269822	1
OTU_2187	2.3e-05	0	1.3e-05	0	0	0	0.578121	1
OTU_2188	2.9e-05	0	1.3e-05	0	0	0	0.340815	1
OTU_2189	0	0	0	0	0	0	1	1
OTU_219	0.000128	0	4.8e-05	0.00028	0	0.000155	0.485134	1
OTU_2190	0.000128	0	4.2e-05	0.000297	0	3.5e-05	0.016778	1
OTU_2191	1.7e-05	0	9e-06	0	0	0	0.578122	1
OTU_2192	0.001632	1e-06	0.000378	0.000315	0	0.000189	0.016215	1
OTU_2193	1.7e-05	0	1.2e-05	1.7e-05	0	1.7e-05	1	1
OTU_2194	2.3e-05	0	1.3e-05	0	0	0	0.578121	1
OTU_2195	0	0	0	3.5e-05	0	3.5e-05	0.062499	1
OTU_2196	1.2e-05	0	8e-06	1.7e-05	0	1.7e-05	1	1
OTU_2197	6.4e-05	0	3.1e-05	1.7e-05	0	1.7e-05	0.305455	1
OTU_2198	0	0	0	5.2e-05	0	3e-05	0.149647	1
OTU_2199	6e-06	0	6e-06	1.7e-05	0	1.7e-05	0.437501	1
OTU_22	0	0	0	1.7e-05	0	1.7e-05	0.25	1
OTU_220	0.000321	0	0.000107	0.000245	0	7.6e-05	0.681157	1
OTU_2200	2.3e-05	0	9e-06	0	0	0	0.578121	1
OTU_2202	2.3e-05	0	1.3e-05	0	0	0	0.578121	1
OTU_2203	1.7e-05	0	1.2e-05	3.5e-05	0	3.5e-05	0.604489	1
OTU_2204	1.7e-05	0	9e-06	8.7e-05	0	3.5e-05	0.104109	1
OTU_2205	6e-06	0	6e-06	0	0	0	1	1
OTU_2206	0.000117	0	4.4e-05	0.002745	6e-06	0.001355	0.104542	1
OTU_2207	0	0	0	5.2e-05	0	3e-05	0.149647	1
OTU_2208	6e-06	0	6e-06	0	0	0	1	1
OTU_2209	0.00549	5.4e-05	0.002461	0.016941	0.000193	0.008013	0.279358	1
OTU_221	0.000245	0	5.2e-05	0.000105	0	0.000105	0.347527	1
OTU_2210	6e-06	0	6e-06	0	0	0	1	1
OTU_2211	1.7e-05	0	1.7e-05	0.00014	0	7.6e-05	0.193724	1
OTU_2212	0	0	0	5.2e-05	0	3e-05	0.149647	1
OTU_2213	4.7e-05	0	2.7e-05	0.000105	0	6.1e-05	0.514871	1
OTU_2214	0.000507	0	0.000194	5.2e-05	0	3e-05	0.056993	1
OTU_2215	4.7e-05	0	1.6e-05	1.7e-05	0	1.7e-05	0.466055	1
OTU_2216	0.001136	0	0.00015	0.00028	0	3.5e-05	0.000936	0.680775
OTU_2217	6e-06	0	6e-06	0	0	0	1	1
OTU_2218	0	0	0	0	0	0	1	1
OTU_2219	1.7e-05	0	1.7e-05	5.2e-05	0	3e-05	0.430289	1
OTU_222	0.000233	0	9.5e-05	0.000245	0	9.3e-05	0.954543	1
OTU_2220	6e-06	0	6e-06	0	0	0	1	1
OTU_2221	6e-06	0	6e-06	0	0	0	1	1
OTU_2222	4.1e-05	0	1.5e-05	1.7e-05	0	1.7e-05	0.688532	1
OTU_2223	0.00141	2e-06	0.000439	0.001364	1e-06	0.000524	0.963257	1
OTU_2224	2.9e-05	0	1.8e-05	0	0	0	0.340815	1
OTU_2225	6e-06	0	6e-06	0	0	0	1	1
OTU_2226	4.1e-05	0	2.7e-05	0	0	0	0.204033	1
OTU_2227	7.6e-05	0	3.4e-05	0	0	0	0.066412	1
OTU_2228	1.2e-05	0	8e-06	0	0	0	1	1
OTU_2229	0.000122	0	5.6e-05	3.5e-05	0	1.7e-05	0.224593	1
OTU_223	0.000146	0	8.3e-05	0.00014	0	0.000115	0.972066	1
OTU_2230	1.7e-05	0	1.7e-05	0	0	0	0.578122	1
OTU_2231	0.000985	0	0.000139	0.000769	0	0.000252	0.584786	1
OTU_2232	3.5e-05	0	2.3e-05	7e-05	0	3.5e-05	0.535538	1
OTU_2233	3.5e-05	0	1.7e-05	0	0	0	0.347406	1
OTU_2234	6e-06	0	6e-06	0	0	0	1	1
OTU_2235	1.7e-05	0	1.2e-05	0	0	0	0.578122	1
OTU_2236	0	0	0	0	0	0	1	1
OTU_2237	6e-06	0	6e-06	0	0	0	1	1
OTU_2238	1.7e-05	0	1.2e-05	0	0	0	0.578122	1
OTU_2239	1.2e-05	0	1.2e-05	0	0	0	1	1
OTU_224	0.00028	0	5.3e-05	0.00014	0	9.3e-05	0.302398	1
OTU_2240	1.7e-05	0	1.2e-05	5.2e-05	0	5.2e-05	0.639705	1
OTU_2241	0	0	0	0	0	0	1	1
OTU_2242	2.3e-05	0	9e-06	1.7e-05	0	1.7e-05	1	1
OTU_2243	1.7e-05	0	9e-06	0	0	0	0.578122	1
OTU_2244	2.3e-05	0	1.8e-05	0	0	0	0.578121	1
OTU_2245	3.5e-05	0	2e-05	5.2e-05	0	5.2e-05	0.82577	1
OTU_2246	6e-06	0	6e-06	0	0	0	1	1
OTU_2247	0	0	0	0	0	0	1	1
OTU_2248	6e-06	0	6e-06	0	0	0	1	1
OTU_2249	0	0	0	0	0	0	1	1
OTU_225	5.8e-05	0	4.7e-05	0	0	0	0.322947	1
OTU_2250	0	0	0	0	0	0	1	1
OTU_2251	6e-06	0	6e-06	0	0	0	1	1
OTU_2252	1.2e-05	0	1.2e-05	0	0	0	1	1
OTU_2253	4.7e-05	0	4e-05	1.7e-05	0	1.7e-05	0.466055	1
OTU_2254	8.2e-05	0	3.7e-05	0	0	0	0.069283	1
OTU_2255	2.3e-05	0	1.3e-05	7e-05	0	3.5e-05	0.32202	1
OTU_2256	0	0	0	3.5e-05	0	3.5e-05	0.062499	1
OTU_2257	0.000181	0	8.2e-05	3.5e-05	0	1.7e-05	0.14796	1
OTU_2258	0.002407	1e-06	0.000393	0.002815	0	0.000305	0.547865	1
OTU_2259	7e-05	0	2.9e-05	0.00014	0	0.000115	0.672491	1
OTU_226	0.000402	0	0.000162	0.00042	0	0.000139	0.957157	1
OTU_2260	0	0	0	1.7e-05	0	1.7e-05	0.25	1
OTU_2261	0	0	0	1.7e-05	0	1.7e-05	0.25	1
OTU_2262	0.00137	1e-06	0.000254	0.001311	4e-06	0.001128	0.969337	1
OTU_2263	2.3e-05	0	1.5e-05	1.7e-05	0	1.7e-05	1	1
OTU_2264	1.7e-05	0	1.2e-05	1.7e-05	0	1.7e-05	1	1
OTU_2266	6e-06	0	6e-06	1.7e-05	0	1.7e-05	0.437501	1
OTU_2267	6e-06	0	6e-06	0	0	0	1	1
OTU_2268	0	0	0	0	0	0	1	1
OTU_2269	6e-06	0	6e-06	3.5e-05	0	1.7e-05	0.156249	1
OTU_227	5.8e-05	0	3.4e-05	0.000227	0	0.000115	0.264456	1
OTU_2270	0	0	0	1.7e-05	0	1.7e-05	0.25	1
OTU_2272	1.2e-05	0	8e-06	1.7e-05	0	1.7e-05	1	1
OTU_2274	6e-06	0	6e-06	0	0	0	1	1
OTU_2275	2.3e-05	0	1.3e-05	1.7e-05	0	1.7e-05	1	1
OTU_2276	6e-06	0	6e-06	0	0	0	1	1
OTU_2277	6e-06	0	6e-06	1.7e-05	0	1.7e-05	0.437501	1
OTU_2279	1.7e-05	0	1.2e-05	1.7e-05	0	1.7e-05	1	1
OTU_228	0.000455	0	0.000173	3.5e-05	0	1.7e-05	0.049177	1
OTU_2280	6e-06	0	6e-06	0	0	0	1	1
OTU_2281	0	0	0	1.7e-05	0	1.7e-05	0.25	1
OTU_2282	6e-06	0	6e-06	0	0	0	1	1
OTU_2283	6e-06	0	6e-06	0	0	0	1	1
OTU_2285	1.7e-05	0	9e-06	1.7e-05	0	1.7e-05	1	1
OTU_2286	0	0	0	0	0	0	1	1
OTU_2287	1.7e-05	0	1.2e-05	0	0	0	0.578122	1
OTU_2288	1.2e-05	0	1.2e-05	3.5e-05	0	3.5e-05	0.261718	1
OTU_2289	1.2e-05	0	1.2e-05	1.7e-05	0	1.7e-05	1	1
OTU_229	0.000128	0	3.7e-05	7e-05	0	7e-05	0.59166	1
OTU_2290	6e-06	0	6e-06	0	0	0	1	1
OTU_2291	6e-06	0	6e-06	3.5e-05	0	1.7e-05	0.156249	1
OTU_2292	0	0	0	1.7e-05	0	1.7e-05	0.25	1
OTU_2293	2.9e-05	0	1.3e-05	3.5e-05	0	3.5e-05	1	1
OTU_2294	1.2e-05	0	8e-06	3.5e-05	0	1.7e-05	0.261718	1
OTU_2295	6e-06	0	6e-06	0	0	0	1	1
OTU_2296	1.7e-05	0	9e-06	0	0	0	0.578122	1
OTU_2297	3.5e-05	0	2.3e-05	3.5e-05	0	3.5e-05	1	1
OTU_2298	2.9e-05	0	1.3e-05	0	0	0	0.340815	1
OTU_2299	0.000804	2e-06	0.00051	0.001311	0	0.000349	0.547844	1
OTU_23	0	0	0	1.7e-05	0	1.7e-05	0.25	1
OTU_230	0.000286	0	0.000102	0.000227	0	9.7e-05	0.774036	1
OTU_2300	1.7e-05	0	9e-06	1.7e-05	0	1.7e-05	1	1
OTU_2301	0	0	0	1.7e-05	0	1.7e-05	0.25	1
OTU_2302	6e-06	0	6e-06	0	0	0	1	1
OTU_2303	2.3e-05	0	1.3e-05	5.2e-05	0	0	0.059505	1
OTU_2304	0.003258	2e-06	0.000489	0.009231	5e-06	0.001324	0.003816	0.938879
OTU_2305	4.7e-05	0	2.4e-05	8.7e-05	0	4.6e-05	0.566725	1
OTU_2306	0	0	0	0	0	0	1	1
OTU_2307	4.1e-05	0	3.5e-05	5.2e-05	0	3e-05	0.863206	1
OTU_2308	0	0	0	1.7e-05	0	1.7e-05	0.25	1
OTU_2309	6e-06	0	6e-06	3.5e-05	0	1.7e-05	0.156249	1
OTU_231	8.7e-05	0	3.3e-05	1.7e-05	0	1.7e-05	0.115947	1
OTU_2310	2.9e-05	0	9e-06	0	0	0	0.340815	1
OTU_2311	6e-06	0	6e-06	1.7e-05	0	1.7e-05	0.437501	1
OTU_2312	0	0	0	1.7e-05	0	1.7e-05	0.25	1
OTU_2313	0	0	0	0	0	0	1	1
OTU_2314	6e-06	0	6e-06	0.000122	0	7.6e-05	0.204556	1
OTU_2316	0	0	0	0	0	0	1	1
OTU_2317	1.7e-05	0	9e-06	0	0	0	0.578122	1
OTU_2318	6e-06	0	6e-06	0	0	0	1	1
OTU_2319	1.2e-05	0	8e-06	1.7e-05	0	1.7e-05	1	1
OTU_232	8.7e-05	0	3.6e-05	0.000105	0	8e-05	0.895391	1
OTU_2320	6e-06	0	6e-06	3.5e-05	0	1.7e-05	0.156249	1
OTU_2321	1.7e-05	0	1.7e-05	1.7e-05	0	1.7e-05	1	1
OTU_2322	1.7e-05	0	9e-06	1.7e-05	0	1.7e-05	1	1
OTU_2323	6e-06	0	6e-06	7e-05	0	4.6e-05	0.276022	1
OTU_2324	1.2e-05	0	8e-06	0	0	0	1	1
OTU_2325	1.7e-05	0	9e-06	0	0	0	0.578122	1
OTU_2326	5.8e-05	0	2.4e-05	8.7e-05	0	4.6e-05	0.689724	1
OTU_2327	0.002203	2e-06	0.000458	0.008479	2.1e-05	0.00263	0.054007	1
OTU_2328	1.7e-05	0	9e-06	0	0	0	0.578122	1
OTU_2329	0	0	0	1.7e-05	0	1.7e-05	0.25	1
OTU_233	1.2e-05	0	1.2e-05	7e-05	0	4.6e-05	0.336485	1
OTU_2330	0.001661	2e-06	0.000497	0.000664	0	0.000254	0.13928	1
OTU_2331	0	0	0	8.7e-05	0	6.3e-05	0.271017	1
OTU_2332	3.5e-05	0	1.2e-05	0	0	0	0.347406	1
OTU_2333	0.008963	9e-06	0.000975	0.002972	1e-05	0.001793	0.021377	1
OTU_2334	2.3e-05	0	1.3e-05	0	0	0	0.578121	1
OTU_2335	0	0	0	0	0	0	1	1
OTU_2336	2.3e-05	0	1.3e-05	0	0	0	0.578121	1
OTU_2337	5.8e-05	0	2.7e-05	5.2e-05	0	5.2e-05	0.949239	1
OTU_2338	1.2e-05	0	8e-06	0	0	0	1	1
OTU_2339	6e-06	0	6e-06	0	0	0	1	1
OTU_234	2.3e-05	0	1.3e-05	0.00028	0	0.000126	0.090585	1
OTU_2340	0	0	0	0	0	0	1	1
OTU_2341	0	0	0	0	0	0	1	1
OTU_2342	0	0	0	0	0	0	1	1
OTU_2343	8.7e-05	0	2.9e-05	0	0	0	0.018767	1
OTU_2344	6e-06	0	6e-06	0	0	0	1	1
OTU_2345	5.2e-05	0	2e-05	3.5e-05	0	3.5e-05	0.760249	1
OTU_2346	1.7e-05	0	1.2e-05	0	0	0	0.578122	1
OTU_2347	1.2e-05	0	8e-06	0	0	0	1	1
OTU_2348	2.3e-05	0	2.3e-05	0	0	0	0.578121	1
OTU_2349	0.000227	0	8.2e-05	0	0	0	0.028524	1
OTU_235	2.3e-05	0	1.3e-05	5.2e-05	0	3e-05	0.50981	1
OTU_2350	1.7e-05	0	1.2e-05	0	0	0	0.578122	1
OTU_2351	3.5e-05	0	1.5e-05	0.000105	0	3e-05	0.084805	1
OTU_2352	1.7e-05	0	1.2e-05	1.7e-05	0	1.7e-05	1	1
OTU_2353	1.7e-05	0	1.2e-05	0	0	0	0.578122	1
OTU_2354	2.3e-05	0	1.3e-05	0	0	0	0.578121	1
OTU_2355	6e-06	0	6e-06	0	0	0	1	1
OTU_2356	6e-06	0	6e-06	0	0	0	1	1
OTU_2357	6e-06	0	6e-06	0	0	0	1	1
OTU_2358	6e-06	0	6e-06	0	0	0	1	1
OTU_2359	1.2e-05	0	8e-06	1.7e-05	0	1.7e-05	1	1
OTU_236	0	0	0	0	0	0	1	1
OTU_2360	6e-06	0	6e-06	0	0	0	1	1
OTU_2361	6e-06	0	6e-06	0	0	0	1	1
OTU_2362	6e-06	0	6e-06	0	0	0	1	1
OTU_2363	6e-06	0	6e-06	0	0	0	1	1
OTU_2364	1.2e-05	0	8e-06	0	0	0	1	1
OTU_2365	0.0013	3e-06	0.000577	0.000385	0	0.000306	0.266878	1
OTU_2366	1.7e-05	0	9e-06	0	0	0	0.578122	1
OTU_2367	0.004406	4e-06	0.000629	0.013077	4.2e-05	0.003727	0.06041	1
OTU_2368	1.7e-05	0	1.2e-05	0	0	0	0.578122	1
OTU_2369	1.7e-05	0	9e-06	0	0	0	0.578122	1
OTU_237	7e-05	0	4.5e-05	0.000122	0	0.000122	0.778866	1
OTU_2370	6e-06	0	6e-06	0	0	0	1	1
OTU_2372	0.000216	0	4.3e-05	0.00014	0	3.5e-05	0.279952	1
OTU_2373	1.7e-05	0	1.2e-05	0	0	0	0.578122	1
OTU_2374	2.3e-05	0	9e-06	3.5e-05	0	3.5e-05	0.64404	1
OTU_2376	1.7e-05	0	9e-06	0	0	0	0.578122	1
OTU_2377	1.2e-05	0	8e-06	0	0	0	1	1
OTU_2378	6e-06	0	6e-06	0	0	0	1	1
OTU_2379	8.2e-05	0	5.1e-05	0.000524	0	0.000212	0.08963	1
OTU_238	8.2e-05	0	3.4e-05	0.000122	0	7.6e-05	0.727212	1
OTU_2380	0	0	0	0	0	0	1	1
OTU_2381	1.2e-05	0	8e-06	0	0	0	1	1
OTU_2382	0	0	0	0	0	0	1	1
OTU_2383	2.9e-05	0	1.8e-05	3.5e-05	0	3.5e-05	1	1
OTU_2384	1.2e-05	0	8e-06	0	0	0	1	1
OTU_2385	0	0	0	0	0	0	1	1
OTU_2386	0.000938	0	0.000171	0.000769	1e-06	0.000638	0.861877	1
OTU_2387	0	0	0	0	0	0	1	1
OTU_2388	6e-06	0	6e-06	0	0	0	1	1
OTU_2389	0.000111	0	2.7e-05	3.5e-05	0	1.7e-05	0.053095	1
OTU_239	4.1e-05	0	2.4e-05	0.000157	0	0.000109	0.412435	1
OTU_2390	3.5e-05	0	1.2e-05	0	0	0	0.347406	1
OTU_2392	1.2e-05	0	8e-06	0	0	0	1	1
OTU_2393	6e-06	0	6e-06	0	0	0	1	1
OTU_2394	3.5e-05	0	2e-05	0	0	0	0.347406	1
OTU_2396	6e-06	0	6e-06	0	0	0	1	1
OTU_2397	2.3e-05	0	9e-06	3.5e-05	0	1.7e-05	0.64404	1
OTU_2398	2.9e-05	0	1.3e-05	0	0	0	0.340815	1
OTU_2399	0.011807	4.5e-05	0.002247	0.016487	8.3e-05	0.005274	0.550471	1
OTU_24	0	0	0	0	0	0	1	1
OTU_240	6.4e-05	0	2.4e-05	0.000105	0	5.2e-05	0.610447	1
OTU_2400	2.9e-05	0	1.3e-05	1.7e-05	0	1.7e-05	1	1
OTU_2401	6e-06	0	6e-06	0	0	0	1	1
OTU_2402	1.7e-05	0	9e-06	0	0	0	0.578122	1
OTU_2403	0.000122	0	5.3e-05	5.2e-05	0	5.2e-05	0.483229	1
OTU_2404	0	0	0	0	0	0	1	1
OTU_2405	0	0	0	0	0	0	1	1
OTU_2406	0.001556	1e-06	0.000343	0.001399	5e-06	0.00132	0.939859	1
OTU_2407	0	0	0	0	0	0	1	1
OTU_2408	6e-06	0	6e-06	0	0	0	1	1
OTU_2409	5.8e-05	0	2.2e-05	0	0	0	0.035194	1
OTU_241	8.2e-05	0	3.5e-05	5.2e-05	0	3e-05	0.654543	1
OTU_2410	1.2e-05	0	8e-06	0	0	0	1	1
OTU_2411	6e-06	0	6e-06	0	0	0	1	1
OTU_2413	1.7e-05	0	1.2e-05	1.7e-05	0	1.7e-05	1	1
OTU_2414	1.2e-05	0	1.2e-05	0	0	0	1	1
OTU_2415	0	0	0	0	0	0	1	1
OTU_2416	6e-06	0	6e-06	0	0	0	1	1
OTU_2417	1.2e-05	0	8e-06	1.7e-05	0	1.7e-05	1	1
OTU_2418	1.2e-05	0	8e-06	0	0	0	1	1
OTU_2419	0.000233	0	5.3e-05	0.000332	0	9.7e-05	0.507268	1
OTU_242	1.2e-05	0	1.2e-05	7e-05	0	4.6e-05	0.336485	1
OTU_2420	1.7e-05	0	1.2e-05	1.7e-05	0	1.7e-05	1	1
OTU_2421	1.2e-05	0	8e-06	0	0	0	1	1
OTU_2422	5.8e-05	0	3.4e-05	3.5e-05	0	3.5e-05	0.734909	1
OTU_2423	1.2e-05	0	8e-06	0	0	0	1	1
OTU_2424	1.2e-05	0	8e-06	0	0	0	1	1
OTU_2425	2.9e-05	0	1.5e-05	1.7e-05	0	1.7e-05	1	1
OTU_2426	2.3e-05	0	1.3e-05	0	0	0	0.578121	1
OTU_2427	1.2e-05	0	1.2e-05	0	0	0	1	1
OTU_2428	3.5e-05	0	2.5e-05	0	0	0	0.347406	1
OTU_2429	4.7e-05	0	1.6e-05	0	0	0	0.21392	1
OTU_243	2.3e-05	0	9e-06	0.00014	0	9.3e-05	0.321871	1
OTU_2430	2.3e-05	0	9e-06	0	0	0	0.578121	1
OTU_2431	1.7e-05	0	9e-06	0	0	0	0.578122	1
OTU_2432	2.3e-05	0	2.3e-05	0	0	0	0.578121	1
OTU_2433	4.7e-05	0	2.5e-05	0	0	0	0.21392	1
OTU_2434	6e-06	0	6e-06	0	0	0	1	1
OTU_2435	0	0	0	0	0	0	1	1
OTU_2436	6e-06	0	6e-06	0	0	0	1	1
OTU_2437	0	0	0	0	0	0	1	1
OTU_2438	3.5e-05	0	2.3e-05	0	0	0	0.347406	1
OTU_2439	0	0	0	0	0	0	1	1
OTU_244	2.3e-05	0	1.3e-05	0.000122	0	6.3e-05	0.200377	1
OTU_2440	1.2e-05	0	8e-06	0	0	0	1	1
OTU_2441	0	0	0	0	0	0	1	1
OTU_2442	0	0	0	0	0	0	1	1
OTU_2443	0	0	0	0	0	0	1	1
OTU_2444	6e-06	0	6e-06	0	0	0	1	1
OTU_2445	1.7e-05	0	1.2e-05	0	0	0	0.578122	1
OTU_2446	1.2e-05	0	8e-06	0	0	0	1	1
OTU_2447	0	0	0	0	0	0	1	1
OTU_2448	1.2e-05	0	8e-06	0	0	0	1	1
OTU_2449	6e-06	0	6e-06	0	0	0	1	1
OTU_245	4.1e-05	0	2.9e-05	0	0	0	0.204033	1
OTU_2450	3.5e-05	0	2.9e-05	0	0	0	0.347406	1
OTU_2451	2.3e-05	0	1.3e-05	1.7e-05	0	1.7e-05	1	1
OTU_2452	1.2e-05	0	8e-06	0	0	0	1	1
OTU_2453	1.7e-05	0	9e-06	3.5e-05	0	3.5e-05	0.604489	1
OTU_2454	0.000297	0	8.2e-05	0.00028	0	0.00014	0.943325	1
OTU_2455	1.2e-05	0	1.2e-05	0	0	0	1	1
OTU_2456	2.3e-05	0	1.8e-05	0	0	0	0.578121	1
OTU_2457	1.7e-05	0	1.7e-05	0	0	0	0.578122	1
OTU_2458	1.7e-05	0	1.7e-05	0	0	0	0.578122	1
OTU_2459	1.2e-05	0	8e-06	0	0	0	1	1
OTU_246	6.4e-05	0	2.3e-05	1.7e-05	0	1.7e-05	0.177553	1
OTU_2460	1.2e-05	0	8e-06	0	0	0	1	1
OTU_2461	0	0	0	0	0	0	1	1
OTU_2462	3.5e-05	0	2e-05	0	0	0	0.347406	1
OTU_2463	1.7e-05	0	1.2e-05	7e-05	0	3.5e-05	0.248576	1
OTU_2464	6e-06	0	6e-06	0	0	0	1	1
OTU_2465	1.2e-05	0	1.2e-05	0	0	0	1	1
OTU_2466	7.6e-05	0	4.5e-05	0	0	0	0.159478	1
OTU_2467	4.7e-05	0	2.2e-05	7e-05	0	1.7e-05	0.540626	1
OTU_2468	1.2e-05	0	1.2e-05	0	0	0	1	1
OTU_2469	7e-05	0	2.8e-05	3.5e-05	0	1.7e-05	0.400555	1
OTU_247	1.2e-05	0	8e-06	1.7e-05	0	1.7e-05	1	1
OTU_2470	6e-06	0	6e-06	1.7e-05	0	1.7e-05	0.437501	1
OTU_2471	0	0	0	0	0	0	1	1
OTU_2472	1.7e-05	0	1.2e-05	0	0	0	0.578122	1
OTU_2473	0	0	0	0	0	0	1	1
OTU_2474	0.003881	2e-06	0.000486	0.002762	0	0.000195	0.075564	1
OTU_2475	0.007617	1.4e-05	0.001267	0.00792	1.5e-05	0.002272	0.939057	1
OTU_2476	0.002622	1e-06	0.000397	0.003252	1e-06	0.000525	0.473767	1
OTU_2477	0.000897	1e-06	0.000257	0.004266	7e-06	0.001533	0.072303	1
OTU_2478	0.000956	0	0.000196	5.2e-05	0	3e-05	0.002503	0.802378
OTU_2479	0.002459	2e-06	0.00045	0.001958	0	0.000275	0.47553	1
OTU_248	0.000361	0	0.000144	0.000105	0	3e-05	0.146899	1
OTU_2480	0.000903	0	0.000195	0.000105	0	3e-05	0.004639	1
OTU_2481	0.001667	1e-06	0.000347	0.000612	1e-06	0.000533	0.1683	1
OTU_2482	0.000734	0	7.7e-05	0.000542	0	0.000195	0.491379	1
OTU_2483	9.3e-05	0	3.5e-05	0	0	0	0.031335	1
OTU_2484	0.000524	0	0.000197	0.000105	0	0	0.077062	1
OTU_2485	0.000268	0	0.000112	0.000157	0	8e-05	0.556927	1
OTU_2486	0.001987	1e-06	0.000403	0.00514	1.2e-05	0.002019	0.203164	1
OTU_2487	0.000781	0	0.000148	0.002727	0	0.000292	0.00074	0.680775
OTU_2488	0.002022	0	0.000198	0.000944	0	0.000212	0.006935	1
OTU_2489	0.000833	0	0.000161	0.003409	2e-06	0.000803	0.015738	1
OTU_249	4.1e-05	0	1.7e-05	8.7e-05	0	6.3e-05	0.604024	1
OTU_2490	0.00215	4e-06	0.000663	0.000524	0	0.000237	0.058103	1
OTU_2491	0.001509	5e-06	0.000736	0.000787	0	0.000289	0.494329	1
OTU_2492	0.001923	5e-06	0.000717	0.00021	0	0.00016	0.055732	1
OTU_2493	0.002115	1e-06	0.000348	0.004109	0	0.000305	0.003312	0.905406
OTU_2494	0.004173	3e-06	0.00059	0.003322	1e-06	0.000624	0.456253	1
OTU_2495	0.001888	1e-06	0.000269	0.002255	0	0.000289	0.486208	1
OTU_2496	0.000693	0	0.000121	0.002115	2e-06	0.000719	0.102718	1
OTU_2497	0.000495	1e-06	0.00036	0.000122	0	9.7e-05	0.429918	1
OTU_2498	0.002541	5e-06	0.000726	0.00236	0	0.000184	0.869271	1
OTU_2499	0.000449	0	0.000176	0.000874	1e-06	0.000418	0.481933	1
OTU_25	6e-06	0	6e-06	0.00014	0	4.6e-05	0.023	1
OTU_250	0.000239	0	9.5e-05	0	0	0	0.041346	1
OTU_2500	0.000734	0	0.000184	0.002605	4e-06	0.001198	0.200083	1
OTU_2501	0.000653	0	9.3e-05	0.000315	0	5.2e-05	0.014898	1
OTU_2502	4.7e-05	0	3.5e-05	0.001032	1e-06	0.000521	0.116093	1
OTU_2503	0.002115	4e-06	0.000676	0.000664	0	0.000245	0.091138	1
OTU_2504	0.000606	0	0.000208	0.000647	0	0.000306	0.942052	1
OTU_2505	0.000239	0	6.1e-05	0.000839	0	0.00032	0.122654	1
OTU_2506	8.7e-05	0	2.1e-05	0.000699	0	0.000206	0.020933	1
OTU_2507	0.00035	0	9.4e-05	0.00042	1e-06	0.00042	0.911727	1
OTU_2508	0.002005	2e-06	0.00048	0.012238	7.3e-05	0.004934	0.08573	1
OTU_2509	0.000606	0	0.000103	0.000122	0	9.7e-05	0.010558	1
OTU_251	7e-05	0	3.9e-05	8.7e-05	0	8.7e-05	0.902838	1
OTU_2510	9.9e-05	0	4.7e-05	0.000734	0	0.000397	0.187917	1
OTU_2511	0.000233	0	9.4e-05	3.5e-05	0	1.7e-05	0.084669	1
OTU_2512	0.000163	0	6.9e-05	0.000559	0	0.000281	0.278218	1
OTU_2513	0.001241	0	0.000232	0.001836	1e-06	0.000546	0.429677	1
OTU_2514	0.000227	0	7e-05	0.000437	0	0.000206	0.469875	1
OTU_2515	0.000909	0	0.000195	0.000472	0	0.000289	0.321928	1
OTU_2516	0.001037	1e-06	0.000284	0.00299	3e-06	0.001001	0.116847	1
OTU_2517	0.001515	2e-06	0.000429	0.001311	0	0.000319	0.790086	1
OTU_2518	7e-05	0	2.8e-05	0.000577	0	0.000289	0.145755	1
OTU_2519	4.7e-05	0	4.7e-05	0	0	0	0.21392	1
OTU_252	0.000379	0	0.000111	0.000245	0	6.3e-05	0.409543	1
OTU_2520	0.00028	0	5.5e-05	0.000122	0	0.000122	0.357251	1
OTU_2521	0.001649	0	0.000215	0.001014	2e-06	0.000857	0.601023	1
OTU_2522	2.9e-05	0	1.8e-05	0	0	0	0.340815	1
OTU_2523	0.000443	0	0.000117	5.2e-05	0	5.2e-05	0.017996	1
OTU_2524	0.000944	0	0.000204	0.000857	0	0.000152	0.807445	1
OTU_2525	0.003741	3e-06	0.000623	0.005437	0	0.000215	0.038314	1
OTU_2526	0.000338	0	9.3e-05	0.000559	0	0.000202	0.453878	1
OTU_2527	0.00014	0	6.4e-05	1.7e-05	0	1.7e-05	0.119706	1
OTU_2528	0.001078	0	0.000179	0.000192	0	0.00014	0.005517	1
OTU_2529	6e-06	0	6e-06	0	0	0	1	1
OTU_253	6e-06	0	6e-06	0.000157	0	9.1e-05	0.165622	1
OTU_2530	0.000559	0	0.000157	0.000105	0	6.1e-05	0.03088	1
OTU_2531	0.000892	0	0.000227	0.000122	0	3.5e-05	0.011827	1
OTU_2532	0.000274	0	0.000143	0.000472	0	0.000394	0.736028	1
OTU_2533	0	0	0	0.000455	0	0.000273	0.165492	1
OTU_2534	5.8e-05	0	4.7e-05	8.7e-05	0	3.5e-05	0.721094	1
OTU_2535	0.000332	0	0.000129	3.5e-05	0	3.5e-05	0.067567	1
OTU_2536	1.2e-05	0	8e-06	0.000297	0	0.000149	0.108559	1
OTU_2537	0.00211	1e-06	0.000283	0.001014	1e-06	0.000543	0.135503	1
OTU_2538	0.000379	0	8e-05	0.000559	0	0.000143	0.386102	1
OTU_2539	0.000315	0	9.6e-05	8.7e-05	0	6.3e-05	0.097835	1
OTU_254	7e-05	0	4.5e-05	0	0	0	0.200747	1
OTU_2540	0.000233	0	7.6e-05	8.7e-05	0	8.7e-05	0.319741	1
OTU_2541	0.000221	0	0.000101	0.000175	0	0.000175	0.876904	1
OTU_2542	0.000152	0	3.9e-05	0.00014	0	0.000115	0.950764	1
OTU_2543	5.8e-05	0	3.4e-05	0.000472	0	0.000237	0.151189	1
OTU_2544	6.4e-05	0	1.5e-05	0.000455	0	0.000235	0.168458	1
OTU_2545	0.000624	0	6.9e-05	0.000175	0	0.000175	0.05186	1
OTU_2546	0.000321	0	9.3e-05	3.5e-05	0	3.5e-05	0.023615	1
OTU_2547	0.000239	0	0.000103	0.000402	0	0.000324	0.732975	1
OTU_2548	0.00035	0	6.4e-05	5.2e-05	0	5.2e-05	0.007835	1
OTU_2549	0.003048	8e-06	0.000921	0.00479	1.1e-05	0.001942	0.553564	1
OTU_255	0	0	0	1.7e-05	0	1.7e-05	0.25	1
OTU_2550	0.000152	0	8.2e-05	0	0	0	0.119829	1
OTU_2551	0.00028	0	0.000165	0	0	0	0.159964	1
OTU_2552	0.000175	0	7e-05	0.000175	0	9.7e-05	0.983025	1
OTU_2553	0.000111	0	3.3e-05	3.5e-05	0	3.5e-05	0.192369	1
OTU_2554	1.7e-05	0	1.2e-05	0	0	0	0.578122	1
OTU_2555	0.000181	0	5.8e-05	3.5e-05	0	3.5e-05	0.074048	1
OTU_2556	0.000157	0	8.7e-05	0	0	0	0.13288	1
OTU_2557	0.000128	0	3.2e-05	3.5e-05	0	3.5e-05	0.098304	1
OTU_2558	0.000262	0	0.000118	5.2e-05	0	5.2e-05	0.177174	1
OTU_2559	1.7e-05	0	1.2e-05	0.000245	0	0.000143	0.189039	1
OTU_256	0	0	0	0.00014	0	7e-05	0.092578	1
OTU_2560	0.000239	0	6.4e-05	0.000332	0	0.000155	0.691948	1
OTU_2561	0.000315	0	9.3e-05	0.000192	0	0.000106	0.522003	1
OTU_2562	0.002541	2e-06	0.000467	0.002343	0	0.000235	0.791103	1
OTU_2563	9.3e-05	0	3.1e-05	0	0	0	0.020231	1
OTU_2564	0.000367	0	0.000118	0.000752	1e-06	0.000413	0.504848	1
OTU_2565	0.004202	1.3e-05	0.001191	0.003584	4e-06	0.001093	0.789867	1
OTU_2566	0	0	0	0.000245	0	0.000152	0.182474	1
OTU_2567	1.2e-05	0	8e-06	0.000332	0	0.000167	0.107063	1
OTU_2568	0.000355	1e-06	0.000304	0	0	0	0.358489	1
OTU_2569	0.00014	0	7.6e-05	0	0	0	0.120709	1
OTU_257	1.7e-05	0	1.7e-05	0.000105	0	6.1e-05	0.270932	1
OTU_2570	0.000991	1e-06	0.000348	0.00542	1.7e-05	0.002352	0.11856	1
OTU_2571	4.1e-05	0	2.9e-05	0.000402	0	0.000177	0.091831	1
OTU_2572	7.6e-05	0	4e-05	5.2e-05	0	3e-05	0.743388	1
OTU_2573	0.000152	0	6.7e-05	8.7e-05	0	6.3e-05	0.615737	1
OTU_2574	0.000618	0	0.000156	0.000455	0	0.000299	0.730851	1
OTU_2575	0.001789	1e-06	0.000314	0.000507	1e-06	0.000481	0.066183	1
OTU_2576	0.000262	0	7.4e-05	1.7e-05	0	1.7e-05	0.014071	1
OTU_2577	0.000111	0	6e-05	1.7e-05	0	1.7e-05	0.218995	1
OTU_2578	6.4e-05	0	3.1e-05	0.000175	0	0.000175	0.656602	1
OTU_2579	5.8e-05	0	2.8e-05	8.7e-05	0	4.6e-05	0.70122	1
OTU_258	3.5e-05	0	2.3e-05	1.7e-05	0	1.7e-05	0.688533	1
OTU_2580	0.000122	0	3.9e-05	0.000122	0	1.7e-05	0.992497	1
OTU_2581	0.000122	0	3e-05	1.7e-05	0	1.7e-05	0.019171	1
OTU_2582	2.9e-05	0	1.3e-05	0	0	0	0.340815	1
OTU_2583	0.000326	0	7.2e-05	8.7e-05	0	4.6e-05	0.027263	1
OTU_2584	8.7e-05	0	2.3e-05	0.000175	0	9.7e-05	0.517426	1
OTU_2585	5.8e-05	0	4.6e-05	7e-05	0	4.6e-05	0.904059	1
OTU_2586	0.000431	0	0.000106	1.7e-05	0	1.7e-05	0.005773	1
OTU_2587	0.000163	0	9.3e-05	7e-05	0	7e-05	0.557938	1
OTU_2588	0.000734	0	0.000175	0.000752	0	0.000126	0.95775	1
OTU_2589	0.000105	0	3.6e-05	0.000385	0	0.000359	0.569945	1
OTU_259	4.1e-05	0	2.9e-05	7e-05	0	7e-05	0.78815	1
OTU_2590	3.5e-05	0	1.5e-05	1.7e-05	0	1.7e-05	0.688533	1
OTU_2591	0.000152	0	0.000102	3.5e-05	0	1.7e-05	0.374015	1
OTU_2592	5.8e-05	0	3e-05	5.2e-05	0	3e-05	0.928343	1
OTU_2593	1.2e-05	0	1.2e-05	0.00014	0	7e-05	0.130827	1
OTU_2594	9.3e-05	0	3.5e-05	0.000245	0	7e-05	0.104	1
OTU_2595	7.6e-05	0	3.3e-05	0.000122	0	3.5e-05	0.465475	1
OTU_2596	8.7e-05	0	1.7e-05	5.2e-05	0	3e-05	0.430289	1
OTU_2597	0.00028	0	0.000152	0.000874	0	0.000334	0.178145	1
OTU_2598	0.000134	0	5.8e-05	8.7e-05	0	6.3e-05	0.697765	1
OTU_2599	0.000181	0	5e-05	0.000262	0	0.000109	0.622315	1
OTU_26	0	0	0	3.5e-05	0	1.7e-05	0.062499	1
OTU_260	5.2e-05	0	4e-05	0	0	0	0.302619	1
OTU_2600	6e-06	0	6e-06	0.000192	0	0.000122	0.205409	1
OTU_2601	2.9e-05	0	1.5e-05	1.7e-05	0	1.7e-05	1	1
OTU_2602	7e-05	0	4.5e-05	0.000105	0	6.1e-05	0.742897	1
OTU_2603	0.000128	0	4.6e-05	0.000157	0	0.000157	0.904562	1
OTU_2604	2.3e-05	0	1.8e-05	0	0	0	0.578121	1
OTU_2605	4.7e-05	0	2.2e-05	3.5e-05	0	3.5e-05	1	1
OTU_2606	0.000571	0	7.5e-05	0.00014	0	0.000115	0.0157	1
OTU_2607	4.1e-05	0	3e-05	0.00014	0	4.6e-05	0.133324	1
OTU_2608	0.000169	0	8.2e-05	7e-05	0	4.6e-05	0.409515	1
OTU_2609	0.000664	0	9.5e-05	3.5e-05	0	3.5e-05	0.000601	0.680775
OTU_261	0.000198	0	0.000104	1.7e-05	0	1.7e-05	0.155995	1
OTU_2610	6.4e-05	0	4.5e-05	0	0	0	0.247345	1
OTU_2611	0.001043	0	0.000212	0.000245	0	0.000245	0.04536	1
OTU_2612	8.2e-05	0	5.2e-05	0	0	0	0.19137	1
OTU_2613	8.2e-05	0	3.8e-05	0.000717	0	3.5e-05	3.5e-05	0.250495
OTU_2614	2.9e-05	0	1.8e-05	0.000122	0	6.3e-05	0.245383	1
OTU_2615	4.7e-05	0	4e-05	0	0	0	0.21392	1
OTU_2616	4.1e-05	0	2.3e-05	0	0	0	0.204033	1
OTU_2617	0.000163	0	0.000119	0	0	0	0.276626	1
OTU_2618	8.2e-05	0	7.5e-05	1.7e-05	0	1.7e-05	0.538389	1
OTU_2619	0.000233	0	7.7e-05	0.00028	0	9.3e-05	0.787709	1
OTU_262	2.9e-05	0	1.8e-05	1.7e-05	0	1.7e-05	1	1
OTU_2620	4.7e-05	0	2.8e-05	0.000105	0	8e-05	0.619842	1
OTU_2621	2.9e-05	0	2.3e-05	0	0	0	0.340815	1
OTU_2622	2.3e-05	0	1.8e-05	7e-05	0	3.5e-05	0.349768	1
OTU_2623	2.9e-05	0	1.3e-05	5.2e-05	0	3e-05	0.605667	1
OTU_2624	0.000105	0	4.9e-05	0	0	0	0.073341	1
OTU_2625	0.000146	0	9.6e-05	0	0	0	0.207233	1
OTU_2626	8.2e-05	0	4.6e-05	0	0	0	0.13387	1
OTU_2627	0.000128	0	7.3e-05	1.7e-05	0	1.7e-05	0.227125	1
OTU_2628	0.00021	0	7.2e-05	0.000262	0	0.000262	0.898827	1
OTU_2629	5.8e-05	0	3.2e-05	5.2e-05	0	3e-05	0.931633	1
OTU_263	6.4e-05	0	2.4e-05	0.000122	0	3.5e-05	0.278791	1
OTU_2630	0.000157	0	4.1e-05	0	0	0	0.005846	1
OTU_2631	0.000111	0	3.7e-05	5.2e-05	0	5.2e-05	0.496074	1
OTU_2632	7.6e-05	0	3.3e-05	0.000122	0	7e-05	0.666119	1
OTU_2633	9.9e-05	0	7e-05	0.000262	0	0.000105	0.308168	1
OTU_2634	0.000117	0	4.1e-05	0.00014	0	6.3e-05	0.826757	1
OTU_2635	0.000484	0	0.00011	0.000577	0	0.000109	0.668747	1
OTU_2636	0.000204	0	5.7e-05	7e-05	0	7e-05	0.225906	1
OTU_2637	4.7e-05	0	2.4e-05	0	0	0	0.21392	1
OTU_2638	4.1e-05	0	2.4e-05	0.000122	0	6.3e-05	0.341342	1
OTU_2639	1.2e-05	0	8e-06	1.7e-05	0	1.7e-05	1	1
OTU_264	4.7e-05	0	3.4e-05	0	0	0	0.21392	1
OTU_2640	5.2e-05	0	2.5e-05	3.5e-05	0	3.5e-05	0.775707	1
OTU_2641	3.5e-05	0	1.2e-05	3.5e-05	0	3.5e-05	1	1
OTU_2642	5.8e-05	0	1.6e-05	5.2e-05	0	5.2e-05	0.944313	1
OTU_2643	0.000157	0	4.1e-05	5.2e-05	0	5.2e-05	0.191227	1
OTU_2644	0.00039	0	0.000201	0.003095	7e-06	0.001574	0.157131	1
OTU_2645	7.6e-05	0	2.6e-05	8.7e-05	0	3.5e-05	0.857033	1
OTU_2646	4.7e-05	0	1.4e-05	0.000332	0	0.000115	0.045046	1
OTU_2647	6e-06	0	6e-06	0.000105	0	5.2e-05	0.116637	1
OTU_2648	0.000105	0	4.6e-05	0	0	0	0.062401	1
OTU_2649	1.2e-05	0	8e-06	0	0	0	1	1
OTU_265	1.2e-05	0	8e-06	1.7e-05	0	1.7e-05	1	1
OTU_2650	2.9e-05	0	1.8e-05	0	0	0	0.340815	1
OTU_2651	0.000111	0	7.3e-05	0	0	0	0.21625	1
OTU_2652	0.001084	1e-06	0.000319	0.000385	0	0.000332	0.206999	1
OTU_2653	5.2e-05	0	4.6e-05	0	0	0	0.371916	1
OTU_2654	0.000128	0	4.9e-05	3.5e-05	0	1.7e-05	0.132288	1
OTU_2655	5.8e-05	0	5.2e-05	0	0	0	0.377852	1
OTU_2656	0.000309	0	0.000162	8.7e-05	0	6.3e-05	0.313872	1
OTU_2657	5.2e-05	0	1.5e-05	3.5e-05	0	3.5e-05	0.746774	1
OTU_2658	1.7e-05	0	1.2e-05	3.5e-05	0	3.5e-05	0.604489	1
OTU_2659	8.2e-05	0	3.2e-05	0.00028	0	9.3e-05	0.09039	1
OTU_266	9.9e-05	0	5.1e-05	3.5e-05	0	3.5e-05	0.411976	1
OTU_2660	5.8e-05	0	2e-05	3.5e-05	0	3.5e-05	0.681777	1
OTU_2661	0.000186	0	9e-05	7e-05	0	4.6e-05	0.36288	1
OTU_2662	0.000122	0	5.5e-05	0.00014	0	8.7e-05	0.907952	1
OTU_2663	0.000554	0	0.000103	0.002762	4e-06	0.001162	0.111817	1
OTU_2664	4.1e-05	0	4.1e-05	1.7e-05	0	1.7e-05	0.688532	1
OTU_2665	0	0	0	0	0	0	1	1
OTU_2666	0.000157	0	6.7e-05	0	0	0	0.053133	1
OTU_2667	5.2e-05	0	1.7e-05	0	0	0	0.019469	1
OTU_2668	0.000274	0	9e-05	7e-05	0	4.6e-05	0.091911	1
OTU_2669	9.3e-05	0	5.2e-05	0	0	0	0.130559	1
OTU_267	6.4e-05	0	1.7e-05	1.7e-05	0	1.7e-05	0.108157	1
OTU_2670	1.7e-05	0	9e-06	0	0	0	0.578122	1
OTU_2671	1.7e-05	0	1.2e-05	0	0	0	0.578122	1
OTU_2672	0	0	0	0	0	0	1	1
OTU_2673	2.9e-05	0	9e-06	0.000157	0	9.1e-05	0.266299	1
OTU_2674	4.1e-05	0	2.3e-05	1.7e-05	0	1.7e-05	0.688532	1
OTU_2675	0	0	0	3.5e-05	0	1.7e-05	0.062499	1
OTU_2676	1.2e-05	0	8e-06	5.2e-05	0	3e-05	0.304489	1
OTU_2677	1.7e-05	0	9e-06	0.000175	0	0.000126	0.327708	1
OTU_2678	1.7e-05	0	9e-06	7e-05	0	1.7e-05	0.031448	1
OTU_2679	6e-06	0	6e-06	1.7e-05	0	1.7e-05	0.437501	1
OTU_268	1.2e-05	0	1.2e-05	3.5e-05	0	3.5e-05	0.261718	1
OTU_2680	6e-06	0	6e-06	0	0	0	1	1
OTU_2681	0.000122	0	2.3e-05	0	0	0	0.001198	0.69386
OTU_2682	3.5e-05	0	1.2e-05	0	0	0	0.347406	1
OTU_2683	3.5e-05	0	2e-05	0	0	0	0.347406	1
OTU_2684	7.6e-05	0	3.7e-05	0	0	0	0.088978	1
OTU_2685	8.2e-05	0	3.4e-05	1.7e-05	0	1.7e-05	0.162316	1
OTU_2686	1.2e-05	0	1.2e-05	0	0	0	1	1
OTU_2687	0.000128	0	9.7e-05	0.000909	2e-06	0.000726	0.401768	1
OTU_2688	9.3e-05	0	2.7e-05	8.7e-05	0	8.7e-05	0.965036	1
OTU_2689	5.2e-05	0	2.1e-05	1.7e-05	0	1.7e-05	0.317296	1
OTU_269	2.9e-05	0	1.8e-05	1.7e-05	0	1.7e-05	1	1
OTU_2690	0	0	0	3.5e-05	0	1.7e-05	0.062499	1
OTU_2691	0	0	0	3.5e-05	0	3.5e-05	0.062499	1
OTU_2692	1.2e-05	0	1.2e-05	1.7e-05	0	1.7e-05	1	1
OTU_2693	8.2e-05	0	2.5e-05	1.7e-05	0	1.7e-05	0.080319	1
OTU_2694	2.9e-05	0	9e-06	0	0	0	0.340815	1
OTU_2695	2.9e-05	0	9e-06	0	0	0	0.340815	1
OTU_2696	5.8e-05	0	2e-05	0	0	0	0.024052	1
OTU_2697	9.3e-05	0	1.9e-05	0.000105	0	8e-05	0.925903	1
OTU_2698	0.000175	0	9.9e-05	0	0	0	0.141111	1
OTU_2699	2.3e-05	0	1.5e-05	1.7e-05	0	1.7e-05	1	1
OTU_27	0	0	0	8.7e-05	0	1.7e-05	0.001605	0.69386
OTU_270	3.5e-05	0	1.2e-05	1.7e-05	0	1.7e-05	0.688533	1
OTU_2700	2.3e-05	0	1.3e-05	0	0	0	0.578121	1
OTU_2701	6.4e-05	0	1.9e-05	0	0	0	0.011464	1
OTU_2702	5.8e-05	0	5.2e-05	0	0	0	0.377852	1
OTU_2703	6e-06	0	6e-06	0	0	0	1	1
OTU_2704	5.2e-05	0	2.8e-05	1.7e-05	0	1.7e-05	0.400259	1
OTU_2705	0	0	0	0	0	0	1	1
OTU_2706	1.2e-05	0	1.2e-05	0	0	0	1	1
OTU_2707	4.1e-05	0	1.9e-05	3.5e-05	0	3.5e-05	1	1
OTU_2708	0	0	0	0	0	0	1	1
OTU_2709	6e-06	0	6e-06	1.7e-05	0	1.7e-05	0.437501	1
OTU_271	5.2e-05	0	3.5e-05	0	0	0	0.219456	1
OTU_2710	0	0	0	5.2e-05	0	0	0	0
OTU_2711	0	0	0	7e-05	0	4.6e-05	0.208345	1
OTU_2712	6e-06	0	6e-06	7e-05	0	3.5e-05	0.130827	1
OTU_2713	6.4e-05	0	1.9e-05	8.7e-05	0	6.3e-05	0.80227	1
OTU_2714	5.2e-05	0	2.3e-05	1.7e-05	0	1.7e-05	0.34182	1
OTU_2715	6e-06	0	6e-06	3.5e-05	0	3.5e-05	0.156249	1
OTU_2716	0.000105	0	4.9e-05	0	0	0	0.073504	1
OTU_2717	5.8e-05	0	5.2e-05	0	0	0	0.377852	1
OTU_2718	1.2e-05	0	8e-06	1.7e-05	0	1.7e-05	1	1
OTU_2719	3.5e-05	0	1.7e-05	0	0	0	0.347406	1
OTU_272	4.1e-05	0	2.4e-05	0	0	0	0.204033	1
OTU_2720	7.6e-05	0	7.6e-05	0	0	0	0.435068	1
OTU_2721	1.7e-05	0	9e-06	0	0	0	0.578122	1
OTU_2722	0.001072	2e-06	0.000486	0.00035	0	0.000185	0.269839	1
OTU_2723	1.2e-05	0	8e-06	3.5e-05	0	3.5e-05	0.261718	1
OTU_2724	0.000105	0	3.4e-05	0.000122	0	4.6e-05	0.829972	1
OTU_2725	5.8e-05	0	3.5e-05	1.7e-05	0	1.7e-05	0.416826	1
OTU_2726	3.5e-05	0	1.2e-05	0	0	0	0.347406	1
OTU_2727	2.3e-05	0	9e-06	0	0	0	0.578121	1
OTU_2728	6e-06	0	6e-06	5.2e-05	0	0	0.000179	0.581264
OTU_2729	0.000606	0	0.000136	0.003497	8e-06	0.001619	0.140186	1
OTU_273	0	0	0	1.7e-05	0	1.7e-05	0.25	1
OTU_2730	2.9e-05	0	1.3e-05	1.7e-05	0	1.7e-05	1	1
OTU_2731	6e-06	0	6e-06	0	0	0	1	1
OTU_2732	2.3e-05	0	1.3e-05	0	0	0	0.578121	1
OTU_2733	4.1e-05	0	3e-05	0	0	0	0.204033	1
OTU_2734	6e-06	0	6e-06	0	0	0	1	1
OTU_2735	3.5e-05	0	2e-05	0	0	0	0.347406	1
OTU_2736	0.000245	0	6.3e-05	0.00021	0	9.1e-05	0.823183	1
OTU_2737	4.7e-05	0	3e-05	0	0	0	0.21392	1
OTU_2738	3.5e-05	0	2.9e-05	3.5e-05	0	3.5e-05	1	1
OTU_2739	8.2e-05	0	2.9e-05	3.5e-05	0	3.5e-05	0.42005	1
OTU_274	7.6e-05	0	2.6e-05	5.2e-05	0	5.2e-05	0.782591	1
OTU_2740	0.000629	1e-06	0.000319	1.7e-05	0	1.7e-05	0.107224	1
OTU_2741	2.3e-05	0	2.3e-05	0	0	0	0.578121	1
OTU_2742	3.5e-05	0	1.2e-05	3.5e-05	0	3.5e-05	1	1
OTU_2743	0.000274	0	8.8e-05	0.000192	0	0.000192	0.788099	1
OTU_2744	5.2e-05	0	1.7e-05	7e-05	0	7e-05	0.868549	1
OTU_2745	3.5e-05	0	1.5e-05	0	0	0	0.347406	1
OTU_2746	3.5e-05	0	2.3e-05	3.5e-05	0	3.5e-05	1	1
OTU_2747	1.7e-05	0	1.7e-05	0	0	0	0.578122	1
OTU_2748	2.9e-05	0	1.3e-05	5.2e-05	0	5.2e-05	0.763451	1
OTU_2749	3.5e-05	0	1.5e-05	1.7e-05	0	1.7e-05	0.688533	1
OTU_275	0.000227	0	8.2e-05	3.5e-05	0	3.5e-05	0.072164	1
OTU_2750	2.9e-05	0	1.8e-05	0	0	0	0.340815	1
OTU_2751	6e-06	0	6e-06	1.7e-05	0	1.7e-05	0.437501	1
OTU_2752	6e-06	0	6e-06	1.7e-05	0	1.7e-05	0.437501	1
OTU_2753	6.4e-05	0	3.2e-05	0.000122	0	7.6e-05	0.611191	1
OTU_2754	0	0	0	5.2e-05	0	3e-05	0.149647	1
OTU_2755	2.9e-05	0	1.8e-05	0	0	0	0.340815	1
OTU_2756	6e-06	0	6e-06	0	0	0	1	1
OTU_2757	1.7e-05	0	1.2e-05	0	0	0	0.578122	1
OTU_2758	6.4e-05	0	2.4e-05	0	0	0	0.034706	1
OTU_2759	5.8e-05	0	2e-05	0	0	0	0.024052	1
OTU_276	6.4e-05	0	2.9e-05	1.7e-05	0	1.7e-05	0.270553	1
OTU_2760	0.001422	2e-06	0.000482	0	0	0	0.020941	1
OTU_2761	6e-06	0	6e-06	0	0	0	1	1
OTU_2762	6.4e-05	0	2.6e-05	5.2e-05	0	5.2e-05	0.895154	1
OTU_2763	0.001801	1e-06	0.000273	0.000577	0	0.000401	0.041422	1
OTU_2764	4.1e-05	0	1.7e-05	0	0	0	0.204033	1
OTU_2765	0.000373	0	0.000128	0	0	0	0.022035	1
OTU_2766	2.3e-05	0	1.3e-05	0	0	0	0.578121	1
OTU_2767	5.8e-05	0	3.2e-05	0	0	0	0.128544	1
OTU_2768	5.2e-05	0	2.1e-05	3.5e-05	0	3.5e-05	0.766311	1
OTU_2769	1.7e-05	0	1.2e-05	0	0	0	0.578122	1
OTU_277	4.7e-05	0	2.5e-05	3.5e-05	0	1.7e-05	1	1
OTU_2770	6e-06	0	6e-06	0	0	0	1	1
OTU_2771	6e-06	0	6e-06	1.7e-05	0	1.7e-05	0.437501	1
OTU_2772	1.2e-05	0	8e-06	0	0	0	1	1
OTU_2773	2.9e-05	0	1.5e-05	7e-05	0	3.5e-05	0.401198	1
OTU_2774	4.7e-05	0	2.4e-05	3.5e-05	0	3.5e-05	1	1
OTU_2775	0.00102	0	0.000184	0.000455	0	0.000245	0.121263	1
OTU_2776	3.5e-05	0	2.3e-05	0	0	0	0.347406	1
OTU_2777	5.2e-05	0	4.1e-05	0	0	0	0.312049	1
OTU_2778	0.000105	0	2.5e-05	5.2e-05	0	5.2e-05	0.499168	1
OTU_2779	5.8e-05	0	2.5e-05	1.7e-05	0	1.7e-05	0.293637	1
OTU_278	0	0	0	0.00014	0	4.6e-05	0.018276	1
OTU_2780	1.7e-05	0	1.2e-05	7e-05	0	4.6e-05	0.387709	1
OTU_2781	1.2e-05	0	8e-06	7e-05	0	7e-05	0.539121	1
OTU_2782	6e-06	0	6e-06	1.7e-05	0	1.7e-05	0.437501	1
OTU_2783	0.000251	0	8.9e-05	0.000385	0	0.000385	0.809597	1
OTU_2784	0	0	0	3.5e-05	0	3.5e-05	0.062499	1
OTU_2785	5.8e-05	0	3.5e-05	0	0	0	0.171601	1
OTU_2786	4.1e-05	0	2.3e-05	0	0	0	0.204033	1
OTU_2787	1.2e-05	0	8e-06	0	0	0	1	1
OTU_2788	1.7e-05	0	9e-06	0	0	0	0.578122	1
OTU_2789	6e-06	0	6e-06	0	0	0	1	1
OTU_279	0	0	0	0.000105	0	8e-05	0.302619	1
OTU_2790	2.3e-05	0	9e-06	1.7e-05	0	1.7e-05	1	1
OTU_2791	9.3e-05	0	3.7e-05	3.5e-05	0	3.5e-05	0.3667	1
OTU_2792	3.5e-05	0	1.5e-05	0	0	0	0.347406	1
OTU_2793	2.3e-05	0	9e-06	1.7e-05	0	1.7e-05	1	1
OTU_2794	0	0	0	3.5e-05	0	1.7e-05	0.062499	1
OTU_2795	3.5e-05	0	1.5e-05	0.000192	0	0.000167	0.481666	1
OTU_2796	7.6e-05	0	2.2e-05	8.7e-05	0	4.6e-05	0.877994	1
OTU_2797	0.003596	4e-06	0.00068	0.004983	0	0.000367	0.133615	1
OTU_2798	6e-06	0	6e-06	0	0	0	1	1
OTU_2799	0	0	0	1.7e-05	0	1.7e-05	0.25	1
OTU_28	0	0	0	1.7e-05	0	1.7e-05	0.25	1
OTU_280	0.00021	0	6.1e-05	0	0	0	0.009838	1
OTU_2800	0.000367	1e-06	0.000242	0.005437	2.1e-05	0.002624	0.106357	1
OTU_2801	0.000833	0	8.7e-05	0.000455	0	7.6e-05	0.012972	1
OTU_2802	1.2e-05	0	1.2e-05	7e-05	0	3.5e-05	0.189231	1
OTU_2803	0	0	0	1.7e-05	0	1.7e-05	0.25	1
OTU_2804	0	0	0	5.2e-05	0	3e-05	0.149647	1
OTU_2805	4.7e-05	0	3e-05	5.2e-05	0	5.2e-05	0.950379	1
OTU_2806	6e-06	0	6e-06	0	0	0	1	1
OTU_2807	0	0	0	0	0	0	1	1
OTU_2808	2.3e-05	0	1.5e-05	0	0	0	0.578121	1
OTU_2809	1.7e-05	0	9e-06	0	0	0	0.578122	1
OTU_281	7.6e-05	0	3.9e-05	0	0	0	0.105221	1
OTU_2810	6e-06	0	6e-06	0	0	0	1	1
OTU_2811	1.7e-05	0	9e-06	0	0	0	0.578122	1
OTU_2812	4.1e-05	0	2.9e-05	0	0	0	0.204033	1
OTU_2813	9.3e-05	0	4.8e-05	0	0	0	0.106517	1
OTU_2814	6e-06	0	6e-06	0	0	0	1	1
OTU_2815	3.5e-05	0	1.7e-05	0	0	0	0.347406	1
OTU_2816	0.000355	0	0.000104	0.000175	0	0.000149	0.455963	1
OTU_2817	4.1e-05	0	2.4e-05	0	0	0	0.204033	1
OTU_2818	1.2e-05	0	8e-06	0	0	0	1	1
OTU_2819	4.7e-05	0	2.7e-05	0	0	0	0.21392	1
OTU_282	0	0	0	1.7e-05	0	1.7e-05	0.25	1
OTU_2820	6e-06	0	6e-06	0	0	0	1	1
OTU_2821	2.9e-05	0	1.8e-05	0	0	0	0.340815	1
OTU_2822	2.3e-05	0	1.5e-05	1.7e-05	0	1.7e-05	1	1
OTU_2823	1.2e-05	0	1.2e-05	0	0	0	1	1
OTU_2824	1.2e-05	0	8e-06	0	0	0	1	1
OTU_2825	0	0	0	1.7e-05	0	1.7e-05	0.25	1
OTU_2826	2.9e-05	0	1.3e-05	0	0	0	0.340815	1
[truncated: 3,948 more rows]

## Sheet: RS-Bulk enriched OTUs
group RS>group Bulk
OUT (373)	mean(group RS)	variance(group1)	stderr(group1)	mean(group Bulk)	variance(group2)	stderr(group2)	p-value(p≤0.05)	q-value		S2 Table: The enrichment and filtration effects of OTUs among rhizocompartments. The Venn diagram shown in Figure 5 was generated using only one control group, whereas the other three groups were used for comparison, only two groups of OTUs that were significantly different were listed. In other words, each of the R, RS, and RZ groups of the OTU data was compared with the Bulk control group OTU. …
OTU_1038	5.2e-05	0	1.5e-05	0	0	0	0.009838	1
OTU_1040	0.000117	0	3.9e-05	0	0	0	0.01986	1
OTU_1043	0.000309	0	5.9e-05	7e-05	0	1.7e-05	0.005567	1
OTU_1064	0.00042	0	6.9e-05	1.7e-05	0	1.7e-05	0.000906	0.680775
OTU_1136	0.004954	4e-06	0.000696	0.001556	0	0.000321	0.002909	0.863998
OTU_1137	0.003106	3e-06	0.000555	0.000857	0	1.7e-05	0.004566	1
OTU_1140	0.001235	0	0.000226	0.00014	0	3.5e-05	0.001971	0.743989
OTU_1150	0.002926	1e-06	0.000313	0.001399	0	7.6e-05	0.002041	0.743989
OTU_1177	0.004103	4e-06	0.00066	0.00014	0	0.00014	0.000775	0.680775
OTU_1180	0.000385	0	0.000125	3.5e-05	0	3.5e-05	0.031042	1
OTU_1181	7.6e-05	0	2.6e-05	0	0	0	0.023543	1
OTU_1200	0.000245	0	7.1e-05	1.7e-05	0	1.7e-05	0.016389	1
OTU_1221	0.00211	1e-06	0.000347	0.000332	0	1.7e-05	0.001448	0.69386
OTU_1224	0.001445	1e-06	0.000285	0.000472	0	0.000229	0.033551	1
OTU_1225	0.001801	1e-06	0.000349	0.000874	0	9.3e-05	0.038534	1
OTU_1239	0.000956	1e-06	0.000243	0.000192	0	0.000192	0.045349	1
OTU_1241	0.00183	0	0.000162	0.000315	0	0.000109	0.000219	0.581264
OTU_1251	0.000927	0	0.000204	0.000297	0	9.7e-05	0.027589	1
OTU_1252	0.002168	1e-06	0.000346	0.000507	0	0.000273	0.006646	1
OTU_1256	0.000152	0	5.1e-05	0	0	0	0.020917	1
OTU_1257	0.002191	1e-06	0.000306	0.000839	0	9.1e-05	0.003813	0.938879
OTU_1265	0.000297	0	5.5e-05	0.000105	0	0	0.009731	1
OTU_1266	0.00039	0	8.6e-05	7e-05	0	4.6e-05	0.012626	1
OTU_1268	0.00021	0	4.1e-05	0	0	0	0.001435	0.69386
OTU_1280	0.000367	0	8.6e-05	7e-05	0	3.5e-05	0.014406	1
OTU_1281	0.000157	0	5.1e-05	0	0	0	0.016867	1
OTU_1291	0.000117	0	3.7e-05	0	0	0	0.015029	1
OTU_1292	0.000524	0	0.000131	0.00014	0	8.7e-05	0.046849	1
OTU_1294	0.000256	0	5.3e-05	5.2e-05	0	5.2e-05	0.029907	1
OTU_1297	0.000297	0	5.6e-05	0.000105	0	3e-05	0.018607	1
OTU_1300	0.000233	0	4.6e-05	5.2e-05	0	5.2e-05	0.036699	1
OTU_1301	0.000262	0	0.000104	0	0	0	0.041322	1
OTU_1302	0.000303	0	9.4e-05	1.7e-05	0	1.7e-05	0.019878	1
OTU_1308	0.000227	0	8.4e-05	1.7e-05	0	1.7e-05	0.047855	1
OTU_1314	0.00053	0	0.000136	8.7e-05	0	3.5e-05	0.014922	1
OTU_1321	0.000157	0	4.5e-05	1.7e-05	0	1.7e-05	0.023239	1
OTU_1326	0.000437	0	8.5e-05	0.00014	0	7e-05	0.030516	1
OTU_1327	0.000367	0	0.000105	7e-05	0	1.7e-05	0.02716	1
OTU_1331	0.000309	0	6.4e-05	0.000105	0	3e-05	0.022802	1
OTU_1342	0.000111	0	3.2e-05	1.7e-05	0	1.7e-05	0.039162	1
OTU_1348	0.000233	0	8.4e-05	0	0	0	0.027641	1
OTU_1353	0.000274	0	5e-05	1.7e-05	0	1.7e-05	0.001893	0.743989
OTU_1365	0.000344	0	8.1e-05	5.2e-05	0	5.2e-05	0.018133	1
OTU_1367	5.2e-05	0	1.7e-05	0	0	0	0.019171	1
OTU_1371	0.000117	0	3.6e-05	1.7e-05	0	1.7e-05	0.043598	1
OTU_1372	5.8e-05	0	2.4e-05	0	0	0	0.047016	1
OTU_1375	0.000344	0	9.7e-05	7e-05	0	1.7e-05	0.027298	1
OTU_1383	0.000565	0	0.000117	0.000192	0	3.5e-05	0.017347	1
OTU_1386	7e-05	0	2.1e-05	0	0	0	0.013074	1
OTU_1394	0.000513	0	0.00012	0.000122	0	7e-05	0.02644	1
OTU_1396	5.2e-05	0	1.7e-05	0	0	0	0.019171	1
OTU_1417	6.4e-05	0	2.3e-05	0	0	0	0.025875	1
OTU_1418	0.000105	0	3e-05	0	0	0	0.009865	1
OTU_1421	0.000251	0	7.6e-05	1.7e-05	0	1.7e-05	0.019095	1
OTU_1426	0.000134	0	4.8e-05	0	0	0	0.027218	1
OTU_1443	5.8e-05	0	2e-05	0	0	0	0.023949	1
OTU_1446	0.000181	0	5.3e-05	1.7e-05	0	1.7e-05	0.021166	1
OTU_1454	7.6e-05	0	2.9e-05	0	0	0	0.036728	1
OTU_1481	0.000134	0	4.7e-05	0	0	0	0.024794	1
OTU_1490	5.8e-05	0	1.6e-05	0	0	0	0.007953	1
OTU_1504	0.000204	0	5.5e-05	0	0	0	0.006952	1
OTU_1513	9.3e-05	0	3.6e-05	0	0	0	0.036571	1
OTU_1525	9.3e-05	0	1.7e-05	1.7e-05	0	1.7e-05	0.016349	1
OTU_1527	9.3e-05	0	2.6e-05	0	0	0	0.00786	1
OTU_1561	0.000216	0	4.2e-05	0	0	0	0.001476	0.69386
OTU_1564	0.000688	0	0.000182	0.000122	0	3.5e-05	0.017737	1
OTU_1576	0.000175	0	6.3e-05	0	0	0	0.027823	1
OTU_162	0.000157	0	5.3e-05	0	0	0	0.020831	1
OTU_1693	8.7e-05	0	3e-05	0	0	0	0.022732	1
OTU_1698	0.001177	0	0.000235	0.000385	0	7.6e-05	0.014181	1
OTU_1796	0.00028	0	4.5e-05	0.00014	0	3.5e-05	0.04774	1
OTU_1877	9.3e-05	0	2.3e-05	1.7e-05	0	1.7e-05	0.034339	1
OTU_188	0.000128	0	3.4e-05	1.7e-05	0	1.7e-05	0.022395	1
OTU_1896	0.001259	1e-06	0.000298	0.000385	0	0.000115	0.0293	1
OTU_1923	0.000816	0	0.000198	1.7e-05	0	1.7e-05	0.004709	1
OTU_1926	0.000402	0	9.5e-05	5.2e-05	0	3e-05	0.008985	1
OTU_1927	0.00141	1e-06	0.000246	0.00021	0	8e-05	0.002233	0.743989
OTU_1932	0.000548	0	9.8e-05	0.00014	0	7.6e-05	0.012658	1
OTU_1934	0.000565	0	0.000176	1.7e-05	0	1.7e-05	0.016517	1
OTU_1939	0.000723	0	0.000152	7e-05	0	7e-05	0.005548	1
OTU_1943	0.000507	0	0.000143	8.7e-05	0	8.7e-05	0.042397	1
OTU_1954	7.6e-05	0	2.5e-05	0	0	0	0.017772	1
OTU_1957	0.00053	0	0.000154	0.000105	0	6.1e-05	0.038454	1
OTU_1966	0.000303	0	0.00012	0	0	0	0.041705	1
OTU_1969	0.00014	0	4.3e-05	0	0	0	0.013074	1
OTU_1981	0.000268	0	5.3e-05	3.5e-05	0	1.7e-05	0.003914	0.938879
OTU_1988	7e-05	0	2.9e-05	0	0	0	0.049332	1
OTU_1995	0.000221	0	8.1e-05	0	0	0	0.029237	1
OTU_1998	0.000286	0	5.6e-05	0.000122	0	1.7e-05	0.027597	1
OTU_2005	0.000122	0	3.4e-05	1.7e-05	0	1.7e-05	0.028616	1
OTU_2025	0.000186	0	4.7e-05	0	0	0	0.005212	1
OTU_2028	0.000117	0	2.9e-05	1.7e-05	0	1.7e-05	0.021051	1
OTU_2032	0.000239	0	6e-05	5.2e-05	0	3e-05	0.027754	1
OTU_2034	0.000169	0	4.2e-05	3.5e-05	0	1.7e-05	0.02075	1
OTU_2040	0.000111	0	2.4e-05	1.7e-05	0	1.7e-05	0.015575	1
OTU_2042	0.000186	0	4.6e-05	1.7e-05	0	1.7e-05	0.010553	1
OTU_2057	0.000105	0	3.5e-05	0	0	0	0.019171	1
OTU_2060	7.6e-05	0	2.9e-05	0	0	0	0.036728	1
OTU_2062	5.8e-05	0	1.6e-05	0	0	0	0.007953	1
OTU_2089	9.9e-05	0	4e-05	0	0	0	0.04211	1
OTU_2139	0.000175	0	4e-05	5.2e-05	0	3e-05	0.047777	1
OTU_216	0.001719	2e-06	0.000524	0.000332	0	4.6e-05	0.034495	1
OTU_2176	8.7e-05	0	3.6e-05	0	0	0	0.048455	1
OTU_2192	0.001632	1e-06	0.000378	0.000315	0	0.000189	0.016215	1
OTU_2216	0.001136	0	0.00015	0.00028	0	3.5e-05	0.000936	0.680775
OTU_228	0.000455	0	0.000173	3.5e-05	0	1.7e-05	0.049177	1
OTU_2333	0.008963	9e-06	0.000975	0.002972	1e-05	0.001793	0.021377	1
OTU_2343	8.7e-05	0	2.9e-05	0	0	0	0.018767	1
OTU_2349	0.000227	0	8.2e-05	0	0	0	0.028524	1
OTU_2409	5.8e-05	0	2.2e-05	0	0	0	0.035194	1
OTU_2478	0.000956	0	0.000196	5.2e-05	0	3e-05	0.002503	0.802378
OTU_2480	0.000903	0	0.000195	0.000105	0	3e-05	0.004639	1
OTU_2483	9.3e-05	0	3.5e-05	0	0	0	0.031335	1
OTU_2488	0.002022	0	0.000198	0.000944	0	0.000212	0.006935	1
OTU_250	0.000239	0	9.5e-05	0	0	0	0.041346	1
OTU_2501	0.000653	0	9.3e-05	0.000315	0	5.2e-05	0.014898	1
OTU_2509	0.000606	0	0.000103	0.000122	0	9.7e-05	0.010558	1
OTU_2523	0.000443	0	0.000117	5.2e-05	0	5.2e-05	0.017996	1
OTU_2528	0.001078	0	0.000179	0.000192	0	0.00014	0.005517	1
OTU_2530	0.000559	0	0.000157	0.000105	0	6.1e-05	0.03088	1
OTU_2531	0.000892	0	0.000227	0.000122	0	3.5e-05	0.011827	1
OTU_2546	0.000321	0	9.3e-05	3.5e-05	0	3.5e-05	0.023615	1
OTU_2548	0.00035	0	6.4e-05	5.2e-05	0	5.2e-05	0.007835	1
OTU_2563	9.3e-05	0	3.1e-05	0	0	0	0.020231	1
OTU_2576	0.000262	0	7.4e-05	1.7e-05	0	1.7e-05	0.014071	1
OTU_2581	0.000122	0	3e-05	1.7e-05	0	1.7e-05	0.019171	1
OTU_2583	0.000326	0	7.2e-05	8.7e-05	0	4.6e-05	0.027263	1
OTU_2586	0.000431	0	0.000106	1.7e-05	0	1.7e-05	0.005773	1
OTU_2606	0.000571	0	7.5e-05	0.00014	0	0.000115	0.0157	1
OTU_2609	0.000664	0	9.5e-05	3.5e-05	0	3.5e-05	0.000601	0.680775
OTU_2611	0.001043	0	0.000212	0.000245	0	0.000245	0.04536	1
OTU_2630	0.000157	0	4.1e-05	0	0	0	0.005846	1
OTU_2667	5.2e-05	0	1.7e-05	0	0	0	0.019469	1
OTU_2681	0.000122	0	2.3e-05	0	0	0	0.001198	0.69386
OTU_2696	5.8e-05	0	2e-05	0	0	0	0.024052	1
OTU_2701	6.4e-05	0	1.9e-05	0	0	0	0.011464	1
OTU_2758	6.4e-05	0	2.4e-05	0	0	0	0.034706	1
OTU_2759	5.8e-05	0	2e-05	0	0	0	0.024052	1
OTU_2760	0.001422	2e-06	0.000482	0	0	0	0.020941	1
OTU_2763	0.001801	1e-06	0.000273	0.000577	0	0.000401	0.041422	1
OTU_2765	0.000373	0	0.000128	0	0	0	0.022035	1
OTU_280	0.00021	0	6.1e-05	0	0	0	0.009838	1
OTU_2801	0.000833	0	8.7e-05	0.000455	0	7.6e-05	0.012972	1
OTU_2834	0.000169	0	4.2e-05	1.7e-05	0	1.7e-05	0.011806	1
OTU_2901	5.2e-05	0	2e-05	0	0	0	0.031689	1
OTU_2903	0.000676	0	0.000163	5.2e-05	0	3e-05	0.006689	1
OTU_2932	0.002022	1e-06	0.000252	0.000262	0	3e-05	0.00038	0.641932
OTU_3038	7e-05	0	2.6e-05	0	0	0	0.033198	1
OTU_304	7e-05	0	2.5e-05	0	0	0	0.025175	1
OTU_3061	0.0006	0	0.000191	7e-05	0	7e-05	0.036654	1
OTU_3141	0.000443	0	0.000114	5.2e-05	0	3e-05	0.012441	1
OTU_3187	0.002273	1e-06	0.000328	0.000717	0	0.000223	0.00535	1
OTU_3193	0.001008	1e-06	0.000249	0.00028	0	7.6e-05	0.02706	1
OTU_3195	0.000495	0	0.000102	3.5e-05	0	3.5e-05	0.003489	0.928282
OTU_3200	0.000863	0	0.000176	0.00014	0	0.00014	0.013855	1
OTU_3205	0.001399	1e-06	0.000238	8.7e-05	0	4.6e-05	0.001047	0.69386
OTU_3212	0.000536	0	0.000163	7e-05	0	7e-05	0.035116	1
OTU_3225	0.000542	0	0.000103	0.00021	0	6.1e-05	0.027637	1
OTU_3226	0.000524	0	7e-05	0.000245	0	1.7e-05	0.005646	1
OTU_3238	0.000163	0	5.4e-05	1.7e-05	0	1.7e-05	0.038969	1
OTU_3245	0.000734	0	0.000152	0.000105	0	3e-05	0.004526	1
OTU_3249	0.000472	0	6.9e-05	0.00014	0	6.3e-05	0.008789	1
OTU_3262	0.000979	1e-06	0.00025	0.00021	0	0.000105	0.02491	1
OTU_3267	0.000425	0	0.000138	1.7e-05	0	1.7e-05	0.021304	1
OTU_3268	0.004109	6e-06	0.000834	0.000979	1e-06	0.000638	0.020313	1
OTU_3272	0.000408	0	4.9e-05	3.5e-05	0	3.5e-05	0.000614	0.680775
OTU_3283	0.000536	0	9.1e-05	0.000175	0	0.000106	0.037354	1
OTU_3284	0.000857	1e-06	0.00033	1.7e-05	0	1.7e-05	0.03965	1
OTU_330	5.8e-05	0	1.6e-05	0	0	0	0.007953	1
OTU_3305	0.00039	0	0.000132	1.7e-05	0	1.7e-05	0.026761	1
OTU_3311	0.000146	0	2.9e-05	0	0	0	0.001505	0.69386
OTU_3313	0.000554	0	0.000123	3.5e-05	0	1.7e-05	0.003939	0.938879
OTU_3316	0.000367	0	9.2e-05	7e-05	0	4.6e-05	0.02283	1
OTU_3317	0.000251	0	6.1e-05	5.2e-05	0	3e-05	0.022265	1
OTU_3322	0.000635	0	0.000176	1.7e-05	0	1.7e-05	0.009554	1
OTU_3325	0.00014	0	4.7e-05	0	0	0	0.020483	1
OTU_3327	0.000577	0	0.0001	5.2e-05	0	5.2e-05	0.00224	0.743989
OTU_3336	0.000152	0	4.5e-05	3.5e-05	0	1.7e-05	0.049103	1
OTU_3358	0.00046	0	0.000138	3.5e-05	0	3.5e-05	0.019908	1
OTU_3360	0.000245	0	4.9e-05	3.5e-05	0	3.5e-05	0.009865	1
OTU_3370	0.000216	0	5.1e-05	5.2e-05	0	3e-05	0.028114	1
OTU_3377	0.00021	0	5.9e-05	0	0	0	0.008834	1
OTU_3383	7.6e-05	0	2.8e-05	0	0	0	0.029519	1
OTU_3408	0.00014	0	3.4e-05	1.7e-05	0	1.7e-05	0.014103	1
OTU_3410	8.2e-05	0	3.2e-05	0	0	0	0.037854	1
OTU_3420	0.000105	0	3.2e-05	0	0	0	0.012149	1
OTU_3427	0.000128	0	4.9e-05	0	0	0	0.034706	1
OTU_3443	5.8e-05	0	2e-05	0	0	0	0.024052	1
OTU_3446	5.8e-05	0	2.4e-05	0	0	0	0.047321	1
OTU_3447	5.2e-05	0	2.1e-05	0	0	0	0.046204	1
OTU_3456	8.7e-05	0	3.4e-05	0	0	0	0.037402	1
OTU_3462	0.000122	0	3.2e-05	1.7e-05	0	1.7e-05	0.022109	1
OTU_347	0.000367	0	8.2e-05	7e-05	0	7e-05	0.028462	1
OTU_3475	0.000122	0	4.2e-05	0	0	0	0.02193	1
OTU_3496	8.7e-05	0	2.1e-05	1.7e-05	0	1.7e-05	0.039987	1
OTU_3530	6.4e-05	0	1.2e-05	0	0	0	0.000989	0.680775
OTU_3542	0.000233	0	8.2e-05	0	0	0	0.02484	1
OTU_3555	5.8e-05	0	1.6e-05	0	0	0	0.007953	1
OTU_3579	0.007086	9e-06	0.001011	0.001364	1e-06	0.000556	0.001658	0.700401
OTU_3638	0.004394	1.2e-05	0.001144	0.00035	0	0.000245	0.010061	1
OTU_3653	7e-05	0	2e-05	0	0	0	0.008334	1
OTU_3668	0.000175	0	5.9e-05	1.7e-05	0	1.7e-05	0.039422	1
OTU_3675	0.000332	0	0.00012	0	0	0	0.027631	1
OTU_3685	0.001043	0	0.000191	0.000297	0	7.6e-05	0.007519	1
OTU_3695	6.4e-05	0	2.3e-05	0	0	0	0.025875	1
OTU_373	0.000128	0	5.2e-05	0	0	0	0.044628	1
OTU_376	0.000204	0	4.3e-05	5.2e-05	0	0	0.009178	1
OTU_3763	5.2e-05	0	9e-06	0	0	0	0.000677	0.680775
OTU_3764	0.000507	0	9.6e-05	0.000105	0	8e-05	0.013938	1
OTU_3773	0.000962	0	0.000167	0.000437	0	6.3e-05	0.021569	1
OTU_3812	6.4e-05	0	2.4e-05	0	0	0	0.034706	1
OTU_3824	0.000589	0	0.000107	0.000175	0	0.000126	0.042223	1
OTU_3839	8.2e-05	0	2.5e-05	0	0	0	0.012835	1
OTU_3906	0.000105	0	3.8e-05	0	0	0	0.028639	1
OTU_3928	0.001941	1e-06	0.000267	0.000455	0	7.6e-05	0.001141	0.69386
OTU_3933	0.003561	7e-06	0.000879	0.000787	1e-06	0.000487	0.028315	1
OTU_3934	0.000583	0	9.6e-05	8.7e-05	0	6.3e-05	0.003248	0.901236
OTU_3936	0.000396	0	7e-05	3.5e-05	0	3.5e-05	0.002337	0.762293
OTU_3939	0.000268	0	9.6e-05	0	0	0	0.027536	1
OTU_3941	0.00039	0	7.2e-05	0.000105	0	6.1e-05	0.017711	1
OTU_3943	0.000175	0	4.5e-05	0	0	0	0.0058	1
OTU_3947	0.00102	0	0.000187	5.2e-05	0	3e-05	0.001444	0.69386
OTU_3950	0.00264	2e-06	0.000438	0.000507	0	0.000126	0.00213	0.743989
OTU_3961	0.001014	1e-06	0.000257	0.000175	0	0.000149	0.025651	1
OTU_3968	0.001183	1e-06	0.000273	0.000367	0	0.000182	0.043551	1
OTU_3985	0.000752	0	0.000164	8.7e-05	0	4.6e-05	0.005422	1
OTU_3990	0.000414	0	9.1e-05	0.00014	0	6.3e-05	0.045014	1
OTU_3991	0.000157	0	3.8e-05	3.5e-05	0	1.7e-05	0.02191	1
OTU_4006	0.000128	0	5.2e-05	0	0	0	0.044628	1
OTU_4008	0.000326	0	9e-05	3.5e-05	0	1.7e-05	0.014686	1
OTU_4014	0.000321	0	9.1e-05	0	0	0	0.008999	1
OTU_4015	0.000355	0	0.000101	3.5e-05	0	3.5e-05	0.019914	1
OTU_4017	0.000204	0	6.2e-05	0	0	0	0.012738	1
OTU_4018	0.000128	0	4.4e-05	0	0	0	0.021668	1
OTU_4022	0.000262	0	3e-05	1.7e-05	0	1.7e-05	0.000369	0.641932
OTU_4028	7.6e-05	0	2.3e-05	0	0	0	0.013453	1
OTU_4029	0.000122	0	2.8e-05	0	0	0	0.002921	0.863998
OTU_4033	0.00021	0	6.9e-05	1.7e-05	0	1.7e-05	0.031227	1
OTU_404	0.004779	4e-06	0.000665	0.002308	0	0.00016	0.007738	1
OTU_4058	5.8e-05	0	2.4e-05	0	0	0	0.047016	1
OTU_4060	0.000111	0	4.2e-05	0	0	0	0.035992	1
OTU_4068	0.000152	0	4e-05	1.7e-05	0	1.7e-05	0.016456	1
OTU_4087	5.2e-05	0	2e-05	0	0	0	0.031689	1
OTU_4099	0.001212	1e-06	0.000395	0.000175	0	0.000126	0.042318	1
OTU_4128	5.2e-05	0	1.5e-05	0	0	0	0.009865	1
OTU_4131	0.000181	0	6.3e-05	0	0	0	0.023807	1
OTU_4156	0.00039	0	0.000102	5.2e-05	0	3e-05	0.014893	1
OTU_4172	6.4e-05	0	2.3e-05	0	0	0	0.025875	1
OTU_4173	0.000466	0	0.000137	1.7e-05	0	1.7e-05	0.013598	1
OTU_4197	0.000105	0	4e-05	0	0	0	0.03587	1
OTU_4200	0.004709	2.6e-05	0.001687	0.000175	0	0.000126	0.032712	1
OTU_4228	0.000122	0	2.6e-05	0	0	0	0.00216	0.743989
OTU_4259	5.8e-05	0	1.1e-05	0	0	0	0.000953	0.680775
OTU_4285	5.2e-05	0	2e-05	0	0	0	0.031689	1
OTU_4287	8.2e-05	0	2.2e-05	0	0	0	0.006388	1
OTU_4299	5.2e-05	0	1.7e-05	0	0	0	0.019171	1
OTU_4320	0.000437	0	0.000141	7e-05	0	4.6e-05	0.044183	1
OTU_4341	0.000134	0	4e-05	0	0	0	0.011931	1
OTU_4354	8.7e-05	0	2.9e-05	0	0	0	0.018767	1
OTU_4355	0.000915	0	0.000217	7e-05	0	7e-05	0.007018	1
OTU_4370	0.000647	0	0.00022	0	0	0	0.02122	1
OTU_4376	0.000414	0	0.00014	3.5e-05	0	3.5e-05	0.03467	1
OTU_4377	0.000431	0	0.000103	3.5e-05	0	1.7e-05	0.006262	1
OTU_4381	0.000181	0	5.9e-05	0	0	0	0.017752	1
OTU_4383	0.000204	0	7.2e-05	0	0	0	0.025803	1
OTU_4385	0.001171	1e-06	0.000259	0.000105	0	5.2e-05	0.0047	1
OTU_4388	0.000315	0	0.000106	1.7e-05	0	1.7e-05	0.028462	1
OTU_4398	0.000274	0	7.5e-05	1.7e-05	0	1.7e-05	0.012235	1
OTU_4485	8.2e-05	0	2e-05	0	0	0	0.004121	0.969758
OTU_4488	0.002471	1e-06	0.000339	0.001224	0	0.000275	0.024483	1
OTU_4533	5.2e-05	0	9e-06	0	0	0	0.000677	0.680775
OTU_4538	5.8e-05	0	2e-05	0	0	0	0.023949	1
OTU_4566	0.000128	0	4.5e-05	0	0	0	0.023626	1
OTU_4593	0.001486	1e-06	0.000272	0.000157	0	8e-05	0.002127	0.743989
OTU_4629	0.000938	0	0.000217	0	0	0	0.003221	0.901236
OTU_4635	0.000565	0	8.5e-05	0.00021	0	3e-05	0.005206	1
OTU_4644	0.000175	0	4e-05	1.7e-05	0	1.7e-05	0.007926	1
OTU_4646	0.000146	0	6e-05	0	0	0	0.047819	1
OTU_4649	0.000169	0	6.5e-05	0	0	0	0.03624	1
OTU_4651	8.2e-05	0	3.2e-05	0	0	0	0.03793	1
OTU_4653	0.000186	0	5e-05	1.7e-05	0	1.7e-05	0.013879	1
OTU_4659	0.00035	0	0.000129	0	0	0	0.03042	1
OTU_4667	0.000326	0	0.000102	1.7e-05	0	1.7e-05	0.019973	1
OTU_4668	0.000175	0	5.3e-05	0	0	0	0.012666	1
OTU_4669	0.00049	0	0.000133	8.7e-05	0	8.7e-05	0.041418	1
OTU_4673	9.3e-05	0	2.6e-05	1.7e-05	0	1.7e-05	0.048722	1
OTU_4677	8.2e-05	0	2.6e-05	0	0	0	0.016661	1
OTU_4690	5.8e-05	0	1.8e-05	0	0	0	0.015029	1
OTU_4700	7e-05	0	2.9e-05	0	0	0	0.049332	1
OTU_4752	5.2e-05	0	1.2e-05	0	0	0	0.003679	0.936968
OTU_4755	6.4e-05	0	2.3e-05	0	0	0	0.025875	1
OTU_4765	5.8e-05	0	1.6e-05	0	0	0	0.007953	1
OTU_4811	0.000967	1e-06	0.000243	0.000122	0	7.6e-05	0.012312	1
OTU_4817	0.000233	0	5.3e-05	0	0	0	0.00311	0.889387
OTU_4819	0.000612	0	0.000104	0.000192	0	6.3e-05	0.010077	1
OTU_4821	0.000478	0	0.000157	5.2e-05	0	5.2e-05	0.038317	1
OTU_4825	0.000303	0	0.000117	0	0	0	0.037145	1
OTU_4826	0.000396	0	9.2e-05	3.5e-05	0	3.5e-05	0.007158	1
OTU_4831	0.000111	0	3.3e-05	0	0	0	0.012063	1
OTU_4838	0.000134	0	3.8e-05	1.7e-05	0	1.7e-05	0.027823	1
OTU_4839	6.4e-05	0	2.1e-05	0	0	0	0.017551	1
OTU_4841	0.000192	0	4.7e-05	5.2e-05	0	3e-05	0.042914	1
OTU_4847	0.000146	0	4.3e-05	0	0	0	0.010451	1
OTU_4848	5.2e-05	0	2.1e-05	0	0	0	0.046204	1
OTU_4852	0.000169	0	2.9e-05	7e-05	0	1.7e-05	0.021051	1
OTU_4861	0.001358	0	0.000164	0.000664	0	0.000219	0.039869	1
OTU_4896	5.2e-05	0	1.7e-05	0	0	0	0.019171	1
OTU_491	5.2e-05	0	2.1e-05	0	0	0	0.046204	1
OTU_4926	0.002197	2e-06	0.000478	0.000647	0	0.000183	0.018107	1
OTU_4954	5.2e-05	0	2.1e-05	0	0	0	0.046204	1
OTU_4970	0.001597	3e-06	0.00055	1.7e-05	0	1.7e-05	0.023336	1
OTU_4983	5.8e-05	0	2.4e-05	0	0	0	0.047016	1
OTU_4995	9.9e-05	0	1.6e-05	1.7e-05	0	1.7e-05	0.010427	1
OTU_5018	0.000309	0	0.000102	0	0	0	0.018235	1
OTU_5034	0.000938	0	0.000183	0.000262	0	0.000105	0.014402	1
OTU_5036	0.000699	0	0.000133	0.000192	0	0.000122	0.026874	1
OTU_5045	0.000122	0	2.9e-05	0	0	0	0.003843	0.938879
OTU_5096	9.9e-05	0	3.2e-05	0	0	0	0.016786	1
OTU_5142	9.9e-05	0	4e-05	0	0	0	0.04211	1
OTU_519	5.8e-05	0	2.4e-05	0	0	0	0.047016	1
OTU_5238	7e-05	0	2.6e-05	0	0	0	0.033198	1
OTU_5248	7e-05	0	2.3e-05	0	0	0	0.018294	1
OTU_5263	0.000146	0	3.5e-05	1.7e-05	0	1.7e-05	0.012542	1
OTU_5270	6.4e-05	0	2.1e-05	0	0	0	0.017448	1
OTU_5319	5.8e-05	0	1.8e-05	0	0	0	0.015029	1
OTU_5333	0.003718	3e-06	0.000555	0.000769	2e-06	0.000769	0.016347	1
OTU_5341	0.000927	0	0.000141	0.000227	0	0.000175	0.016264	1
OTU_5345	0.000559	0	9.2e-05	0.000175	0	0.000122	0.041757	1
OTU_5348	0.000769	0	0.000211	0.000157	0	3e-05	0.023024	1
OTU_5354	0.000146	0	3.2e-05	0	0	0	0.00269	0.847644
OTU_5357	9.3e-05	0	3.7e-05	0	0	0	0.040414	1
OTU_5375	6.4e-05	0	2.3e-05	0	0	0	0.025875	1
OTU_5380	0.000326	0	6.4e-05	0	0	0	0.001488	0.69386
OTU_5386	9.9e-05	0	3.1e-05	0	0	0	0.01395	1
OTU_5394	0.000181	0	3.6e-05	1.7e-05	0	1.7e-05	0.004528	1
OTU_5411	0.000868	0	0.000135	0.000332	0	7.6e-05	0.00981	1
OTU_5422	0.000216	0	5.1e-05	3.5e-05	0	1.7e-05	0.012056	1
OTU_5512	0.000816	0	0.000167	0.000105	0	0.000105	0.007741	1
OTU_5514	0.001201	1e-06	0.000243	0.000262	0	0.000169	0.014765	1
OTU_5516	0.00102	0	0.000147	0.00014	0	0.000115	0.002098	0.743989
OTU_5529	0.000344	0	0.000106	0	0	0	0.013421	1
OTU_5541	0.000181	0	6.4e-05	0	0	0	0.024941	1
OTU_5544	0.000157	0	5.5e-05	1.7e-05	0	1.7e-05	0.047706	1
OTU_5548	7.6e-05	0	2.8e-05	0	0	0	0.02948	1
OTU_5551	0.000152	0	4.2e-05	0	0	0	0.008312	1
OTU_5555	0.000297	0	5.7e-05	3.5e-05	0	3.5e-05	0.005288	1
OTU_5557	0.000117	0	4.6e-05	0	0	0	0.040414	1
OTU_5562	0.000111	0	2.2e-05	1.7e-05	0	1.7e-05	0.012449	1
OTU_5566	0.000186	0	4.9e-05	3.5e-05	0	3.5e-05	0.041373	1
OTU_5569	5.8e-05	0	2e-05	0	0	0	0.024052	1
OTU_5576	5.2e-05	0	2.1e-05	0	0	0	0.046536	1
OTU_5593	5.2e-05	0	2e-05	0	0	0	0.031689	1
OTU_566	0.000134	0	4e-05	1.7e-05	0	1.7e-05	0.033657	1
OTU_5741	0.001008	1e-06	0.000249	0.000332	0	8.7e-05	0.03884	1
OTU_5746	0.000181	0	5.2e-05	0	0	0	0.009607	1
OTU_5850	7.6e-05	0	2.2e-05	0	0	0	0.009147	1
OTU_5857	0.000128	0	3.3e-05	1.7e-05	0	1.7e-05	0.020371	1
OTU_5961	6.4e-05	0	2.6e-05	0	0	0	0.044628	1
OTU_6012	0.000169	0	3.5e-05	1.7e-05	0	1.7e-05	0.005524	1
OTU_6069	0.000746	0	0.000163	7e-05	0	7e-05	0.006132	1
OTU_631	6.4e-05	0	2.4e-05	0	0	0	0.034706	1
OTU_732	0.000274	0	6.4e-05	5.2e-05	0	5.2e-05	0.031081	1
OTU_778	0.000105	0	3.4e-05	0	0	0	0.016533	1
OTU_795	6.4e-05	0	1.7e-05	0	0	0	0.006462	1
OTU_86	0.000361	0	8.3e-05	7e-05	0	7e-05	0.031034	1
OTU_877	0.000699	0	0.000157	7e-05	0	3.5e-05	0.005384	1
OTU_886	0.000122	0	4.3e-05	0	0	0	0.023925	1
OTU_894	0.000117	0	3.8e-05	0	0	0	0.017072	1
OTU_899	0.000111	0	2.8e-05	1.7e-05	0	1.7e-05	0.026713	1
OTU_907	0.000192	0	4.9e-05	1.7e-05	0	1.7e-05	0.012019	1
OTU_939	6.4e-05	0	2.1e-05	0	0	0	0.017448	1
OTU_942	0.000146	0	2.9e-05	0	0	0	0.001505	0.69386
OTU_963	0.000216	0	7.5e-05	1.7e-05	0	1.7e-05	0.038888	1

## Sheet: RS-Bulk depleted OTUs 
group RS<group Bulk
OUT (373)	mean(group RS)	variance(group1)	stderr(group1)	mean(group Bulk)	variance(group2)	stderr(group2)	p-value(p≤0.05)	q-value		S2 Table: The enrichment and filtration effects of OTUs among rhizocompartments. The Venn diagram shown in Figure 5 was generated using only one control group, whereas the other three groups were used for comparison, only two groups of OTUs that were significantly different were listed. In other words, each of the R, RS, and RZ groups of the OTU data was compared with the Bulk control group OTU. …
OTU_1070	5.8e-05	0	5.2e-05	0.00042	0	9.1e-05	0.010154	1
OTU_1072	6e-06	0	6e-06	7e-05	0	1.7e-05	0.009693	1
OTU_1105	6e-06	0	6e-06	8.7e-05	0	1.7e-05	0.002928	0.863998
OTU_1174	1.2e-05	0	8e-06	7e-05	0	1.7e-05	0.017603	1
OTU_1432	5.2e-05	0	2e-05	0.000192	0	4.6e-05	0.027409	1
OTU_1442	4.1e-05	0	1.9e-05	0.000105	0	0	0.011446	1
OTU_1485	2.9e-05	0	1.5e-05	8.7e-05	0	1.7e-05	0.042777	1
OTU_15	1.7e-05	0	1.2e-05	0.000105	0	0	0.000349	0.641932
OTU_1757	0	0	0	8.7e-05	0	1.7e-05	0.001605	0.69386
OTU_2011	0.00014	0	5.6e-05	0.000297	0	1.7e-05	0.03219	1
OTU_2037	1.2e-05	0	8e-06	0.000122	0	1.7e-05	0.000795	0.680775
OTU_2043	0.000501	0	0.000102	0.001276	0	0.000167	0.005164	1
OTU_2064	6e-06	0	6e-06	0.000105	0	3e-05	0.01395	1
OTU_2066	0	0	0	0.000157	0	6.1e-05	0.036941	1
OTU_2081	2.3e-05	0	1.8e-05	0.000157	0	5.2e-05	0.048877	1
OTU_2114	0.000134	0	5.7e-05	0.00042	0	3e-05	0.0028	0.863998
OTU_2130	1.7e-05	0	9e-06	5.2e-05	0	0	0.004794	1
OTU_2149	0	0	0	0.000105	0	3e-05	0.009865	1
OTU_2190	0.000128	0	4.2e-05	0.000297	0	3.5e-05	0.016778	1
OTU_2304	0.003258	2e-06	0.000489	0.009231	5e-06	0.001324	0.003816	0.938879
OTU_2487	0.000781	0	0.000148	0.002727	0	0.000292	0.00074	0.680775
OTU_2489	0.000833	0	0.000161	0.003409	2e-06	0.000803	0.015738	1
OTU_2493	0.002115	1e-06	0.000348	0.004109	0	0.000305	0.003312	0.905406
OTU_25	6e-06	0	6e-06	0.00014	0	4.6e-05	0.023	1
OTU_2506	8.7e-05	0	2.1e-05	0.000699	0	0.000206	0.020933	1
OTU_2525	0.003741	3e-06	0.000623	0.005437	0	0.000215	0.038314	1
OTU_2613	8.2e-05	0	3.8e-05	0.000717	0	3.5e-05	3.5e-05	0.250495
OTU_2646	4.7e-05	0	1.4e-05	0.000332	0	0.000115	0.045046	1
OTU_2678	1.7e-05	0	9e-06	7e-05	0	1.7e-05	0.031448	1
OTU_27	0	0	0	8.7e-05	0	1.7e-05	0.001605	0.69386
OTU_2710	0	0	0	5.2e-05	0	0	0	0
OTU_2728	6e-06	0	6e-06	5.2e-05	0	0	0.000179	0.581264
OTU_278	0	0	0	0.00014	0	4.6e-05	0.018276	1
OTU_2905	0.000402	0	0.000106	0.001591	0	0.000351	0.013635	1
OTU_2998	6e-06	0	6e-06	5.2e-05	0	0	0.00019	0.581264
OTU_3001	1.7e-05	0	9e-06	0.000105	0	3e-05	0.027823	1
OTU_3005	0.001457	1e-06	0.000279	0.003619	1e-06	0.000668	0.020021	1
OTU_3016	2.9e-05	0	1.8e-05	0.00014	0	3.5e-05	0.025703	1
OTU_3156	3.5e-05	0	1.5e-05	0.000122	0	1.7e-05	0.006267	1
OTU_3181	0.004505	1.1e-05	0.001092	0.010193	6e-06	0.001408	0.014511	1
OTU_3198	0.000897	0	0.000173	0.001783	0	8e-05	0.002241	0.743989
OTU_3199	0.000624	0	0.000106	0.001329	0	0.000258	0.039954	1
OTU_3204	5.2e-05	0	2.6e-05	0.002308	0	0.000184	4e-05	0.250495
OTU_3246	0.000559	0	0.000115	0.002063	1e-06	0.000479	0.017446	1
OTU_3254	0.00028	0	6.2e-05	0.000857	0	0.000231	0.049806	1
OTU_3323	0.000857	0	0.000194	0.001993	0	0.000218	0.005551	1
OTU_3363	8.7e-05	0	3.6e-05	0.000262	0	0	0.001872	0.743989
OTU_3435	2.9e-05	0	9e-06	0.000559	0	0.000177	0.020034	1
OTU_3471	4.7e-05	0	2.4e-05	0.000192	0	4.6e-05	0.027089	1
OTU_3489	4.7e-05	0	1.6e-05	0.000227	0	4.6e-05	0.007118	1
OTU_3620	2.9e-05	0	1.3e-05	0.000122	0	3.5e-05	0.042161	1
OTU_3624	2.9e-05	0	9e-06	0.000122	0	3.5e-05	0.037803	1
OTU_3688	0.000134	0	3.8e-05	0.000752	0	0.00014	0.003641	0.936968
OTU_3689	0.000105	0	4.3e-05	0.00035	0	6.3e-05	0.014071	1
OTU_3711	1.2e-05	0	8e-06	5.2e-05	0	0	0.001198	0.69386
OTU_3733	7e-05	0	2.3e-05	0.00014	0	1.7e-05	0.049585	1
OTU_3754	1.2e-05	0	8e-06	7e-05	0	1.7e-05	0.017603	1
OTU_3757	0.000315	0	0.000126	0.000997	0	3e-05	0.001263	0.69386
OTU_380	0	0	0	8.7e-05	0	1.7e-05	0.001605	0.69386
OTU_4047	6.4e-05	0	2.3e-05	0.000402	0	7.6e-05	0.003662	0.936968
OTU_4134	4.7e-05	0	1.4e-05	0.000175	0	1.7e-05	0.000815	0.680775
OTU_4137	0	0	0	8.7e-05	0	3.5e-05	0.042647	1
OTU_4177	5.8e-05	0	1.6e-05	0.000192	0	1.7e-05	0.000906	0.680775
OTU_4233	6e-06	0	6e-06	5.2e-05	0	0	0.00019	0.581264
OTU_4276	1.2e-05	0	8e-06	5.2e-05	0	0	0.001198	0.69386
OTU_4602	0	0	0	0.000105	0	3e-05	0.009865	1
OTU_4663	1.7e-05	0	1.2e-05	0.000157	0	5.2e-05	0.037049	1
OTU_468	3.5e-05	0	1.7e-05	0.000192	0	1.7e-05	0.000554	0.680775
OTU_498	1.7e-05	0	9e-06	0.000122	0	3.5e-05	0.022109	1
OTU_5129	0.000175	0	0.000136	0.001119	0	7e-05	0.000617	0.680775
OTU_5130	0.000128	0	7.8e-05	0.001678	0	0.000259	0.000841	0.680775
OTU_5131	6e-06	0	6e-06	0.000332	0	7.6e-05	0.003495	0.928282
OTU_5156	0.000105	0	8.6e-05	0.000594	0	0.000115	0.010477	1
OTU_5226	0.000542	1e-06	0.000374	0.006276	5e-06	0.001248	0.003021	0.877473
OTU_5241	0	0	0	0.000262	0	0.000105	0.042647	1
OTU_5463	1.2e-05	0	1.2e-05	7e-05	0	1.7e-05	0.027786	1
OTU_55	0	0	0	0.00014	0	4.6e-05	0.018294	1
OTU_5518	0.000361	0	8.7e-05	0.001136	0	0.000265	0.027545	1
OTU_5577	5.8e-05	0	2.8e-05	0.000245	0	4.6e-05	0.01026	1
OTU_564	0.001469	1e-06	0.000241	0.00229	0	0.000195	0.033902	1
OTU_5659	1.7e-05	0	9e-06	7e-05	0	1.7e-05	0.031448	1
OTU_5740	1.7e-05	0	1.2e-05	0.000105	0	0	0.000349	0.641932
OTU_576	1.2e-05	0	1.2e-05	0.00028	0	8.7e-05	0.017979	1
OTU_5765	2.3e-05	0	1.3e-05	0.000105	0	3e-05	0.043761	1
OTU_5833	2.9e-05	0	1.8e-05	0.000472	0	0.000151	0.022292	1
OTU_5856	0	0	0	7e-05	0	1.7e-05	0.004794	1
OTU_5891	0	0	0	0.000105	0	3e-05	0.009865	1
OTU_595	4.1e-05	0	2.7e-05	0.000157	0	3e-05	0.023949	1
OTU_765	0.000152	0	0.000101	0.000734	0	0.000169	0.02058	1
OTU_799	1.7e-05	0	1.2e-05	0.000105	0	3e-05	0.032832	1
OTU_801	0	0	0	7e-05	0	1.7e-05	0.004794	1
OTU_812	0	0	0	7e-05	0	1.7e-05	0.004794	1
OTU_875	0.000169	0	4.6e-05	0.000332	0	4.6e-05	0.042885	1
OTU_879	7.6e-05	0	6.3e-05	0.00042	0	3e-05	0.001738	0.717935
OTU_880	5.2e-05	0	4e-05	0.000629	0	0.000139	0.00505	1
OTU_9	1.2e-05	0	8e-06	0.000315	0	9.1e-05	0.012259	1
OTU_910	2.9e-05	0	1.3e-05	8.7e-05	0	1.7e-05	0.030802	1

## Sheet: RZ-Bulk-Raw data
S2 Table: The enrichment and filtration effects of OTUs among rhizocompartments.
OUT (5946)	mean(group RZ)	variance(group1)	stderr(group1)	mean(group Bulk)	variance(group2)	stderr(group2)	p-value	q-value		S2 Table: The enrichment and filtration effects of OTUs among rhizocompartments. The Venn diagram shown in Figure 5 was generated using only one control group, whereas the other three groups were used for comparison, only two groups of OTUs that were significantly different were listed. In other words, each of the R, RS, and RZ groups of the OTU data was compared with the Bulk control group OTU. …
OTU_1	0.000152	0	0.000152	0.000122	0	6.3e-05	0.89706	1
OTU_10	3.5e-05	0	2.9e-05	5.2e-05	0	5.2e-05	0.828708	1
OTU_100	6e-06	0	6e-06	0	0	0	1	1
OTU_1000	6e-06	0	6e-06	0	0	0	1	1
OTU_1001	1.2e-05	0	1.2e-05	0	0	0	1	1
OTU_1002	4.1e-05	0	2.3e-05	0	0	0	0.204033	1
OTU_1003	6e-06	0	6e-06	0	0	0	1	1
OTU_1004	0	0	0	0	0	0	1	1
OTU_1005	6e-06	0	6e-06	0	0	0	1	1
OTU_1006	0	0	0	0	0	0	1	1
OTU_1007	1.7e-05	0	1.7e-05	0	0	0	0.578122	1
OTU_1008	6e-06	0	6e-06	0	0	0	1	1
OTU_1009	1.2e-05	0	8e-06	0	0	0	1	1
OTU_101	6e-06	0	6e-06	3.5e-05	0	1.7e-05	0.156249	1
OTU_1010	3.5e-05	0	1.5e-05	0	0	0	0.347406	1
OTU_1011	3.5e-05	0	1.7e-05	0	0	0	0.347406	1
OTU_1012	1.2e-05	0	1.2e-05	0	0	0	1	1
OTU_1013	1.2e-05	0	8e-06	0	0	0	1	1
OTU_1014	0	0	0	0	0	0	1	1
OTU_1015	0.001375	0	8.6e-05	0.001818	0	0.000175	0.066066	1
OTU_1017	1.7e-05	0	1.2e-05	3.5e-05	0	3.5e-05	0.604489	1
OTU_1018	1.2e-05	0	1.2e-05	0	0	0	1	1
OTU_102	1.7e-05	0	1.2e-05	0.000105	0	6.1e-05	0.247858	1
OTU_1020	0.000542	0	0.000139	0.000175	0	0.000126	0.10976	1
OTU_1021	5.8e-05	0	2.4e-05	1.7e-05	0	1.7e-05	0.26455	1
OTU_1022	0.000303	0	9.1e-05	0.000192	0	0.000115	0.566047	1
OTU_1023	0.00123	2e-06	0.000526	0.001066	0	0.000275	0.840068	1
OTU_1024	0.000251	0	0.000219	0.000227	0	0.000177	0.952162	1
OTU_1025	0.00053	0	0.000187	0.000577	0	0.000349	0.933682	1
OTU_1026	0.000414	0	8.4e-05	0.000105	0	6.1e-05	0.02034	1
OTU_1027	0.000664	0	0.000139	0.000647	0	0.000115	0.945741	1
OTU_1028	0.000478	0	0.000134	0.00042	0	9.1e-05	0.78686	1
OTU_1029	0.000169	0	3e-05	0.000262	0	0.000109	0.531654	1
OTU_103	2.9e-05	0	1.8e-05	1.7e-05	0	1.7e-05	1	1
OTU_1030	0.000315	0	7.9e-05	0.000367	0	0.00016	0.82786	1
OTU_1031	0.000291	0	0.000131	0.000227	0	0.000149	0.807928	1
OTU_1032	0.00102	1e-06	0.000329	0.001661	2e-06	0.000743	0.550804	1
OTU_1033	1.2e-05	0	8e-06	0	0	0	1	1
OTU_1034	1.2e-05	0	8e-06	0.00028	0	0.000115	0.057472	1
OTU_1035	0.000192	0	0.000131	0.00035	0	0.000197	0.614947	1
OTU_1036	5.2e-05	0	2.6e-05	0.000105	0	5.2e-05	0.4929	1
OTU_1037	0.00046	0	0.000176	5.2e-05	0	0	0.058634	1
OTU_1038	2.3e-05	0	1.3e-05	0	0	0	0.578121	1
OTU_1039	0.000449	0	7.5e-05	0.000192	0	0.000167	0.257499	1
OTU_104	6e-06	0	6e-06	0	0	0	1	1
OTU_1040	3.5e-05	0	1.5e-05	0	0	0	0.347406	1
OTU_1041	5.8e-05	0	1.8e-05	0.000122	0	1.7e-05	0.042049	1
OTU_1042	1.2e-05	0	8e-06	7e-05	0	7e-05	0.528809	1
OTU_1043	0.000152	0	3.7e-05	7e-05	0	1.7e-05	0.098771	1
OTU_1044	0.000198	0	5.5e-05	0.000367	0	0.000199	0.535166	1
OTU_1045	0	0	0	0	0	0	1	1
OTU_1046	0.00014	0	5.6e-05	0.00014	0	6.3e-05	0.993094	1
OTU_1047	0.000181	0	0.000126	0	0	0	0.241789	1
OTU_1048	0.000134	0	4.5e-05	0.000227	0	0.000202	0.736771	1
OTU_1049	0.000105	0	3.5e-05	0.000192	0	3.5e-05	0.150444	1
OTU_105	1.2e-05	0	1.2e-05	0	0	0	1	1
OTU_1050	0.000128	0	5.3e-05	0.000577	0	0.000278	0.19417	1
OTU_1051	0	0	0	0	0	0	1	1
OTU_1052	0.000122	0	4.9e-05	7e-05	0	1.7e-05	0.437306	1
OTU_1053	0.000455	0	0.00012	0.00035	0	0.000167	0.703381	1
OTU_1054	8.2e-05	0	5.7e-05	8.7e-05	0	4.6e-05	0.95394	1
OTU_1055	6e-06	0	6e-06	0	0	0	1	1
OTU_1056	2.3e-05	0	9e-06	0.000105	0	0.000105	0.557087	1
OTU_1057	7.6e-05	0	6.4e-05	3.5e-05	0	1.7e-05	0.643255	1
OTU_1058	4.1e-05	0	3e-05	1.7e-05	0	1.7e-05	0.688532	1
OTU_1059	1.2e-05	0	1.2e-05	3.5e-05	0	3.5e-05	0.261718	1
OTU_106	0	0	0	1.7e-05	0	1.7e-05	0.25	1
OTU_1060	0	0	0	0	0	0	1	1
OTU_1061	0.000105	0	3.8e-05	5.2e-05	0	5.2e-05	0.541236	1
OTU_1062	3.5e-05	0	1.5e-05	8.7e-05	0	3.5e-05	0.265527	1
OTU_1063	2.3e-05	0	1.3e-05	5.2e-05	0	3e-05	0.497196	1
OTU_1064	0.000111	0	4.2e-05	1.7e-05	0	1.7e-05	0.0962	1
OTU_1065	0.000659	0	0.000218	0.000297	0	1.7e-05	0.178149	1
OTU_1066	4.1e-05	0	1.9e-05	7e-05	0	3.5e-05	0.578945	1
OTU_1067	0.000128	0	5e-05	0	0	0	0.037754	1
OTU_1068	4.1e-05	0	1.5e-05	1.7e-05	0	1.7e-05	0.688532	1
OTU_1069	0.000192	0	4.5e-05	0.000245	0	4.6e-05	0.538193	1
OTU_107	1.2e-05	0	8e-06	0	0	0	1	1
OTU_1070	0.000186	0	4.2e-05	0.00042	0	9.1e-05	0.057622	1
OTU_1071	0	0	0	5.2e-05	0	3e-05	0.158543	1
OTU_1072	6e-06	0	6e-06	7e-05	0	1.7e-05	0.009769	1
OTU_1073	0.000146	0	3e-05	1.7e-05	0	1.7e-05	0.007302	1
OTU_1074	1.7e-05	0	1.2e-05	0	0	0	0.578122	1
OTU_1075	0.000146	0	3.7e-05	7e-05	0	4.6e-05	0.302825	1
OTU_1076	1.2e-05	0	8e-06	3.5e-05	0	3.5e-05	0.261718	1
OTU_1077	5.2e-05	0	2e-05	1.7e-05	0	1.7e-05	0.278852	1
OTU_1078	3.5e-05	0	1.5e-05	5.2e-05	0	0	0.352398	1
OTU_1079	7.6e-05	0	4.3e-05	0.000105	0	0.000105	0.85099	1
OTU_108	0.000338	0	9.2e-05	0.000385	0	0.000227	0.891708	1
OTU_1080	5.8e-05	0	1.8e-05	1.7e-05	0	1.7e-05	0.189216	1
OTU_1081	0	0	0	0.000105	0	6.1e-05	0.158543	1
OTU_1082	2.3e-05	0	1.8e-05	0	0	0	0.578121	1
OTU_1083	2.3e-05	0	9e-06	0	0	0	0.578121	1
OTU_1084	0.000414	0	7e-05	0.000315	0	5.2e-05	0.363312	1
OTU_1085	1.7e-05	0	1.2e-05	3.5e-05	0	1.7e-05	0.604489	1
OTU_1086	1.7e-05	0	9e-06	5.2e-05	0	3e-05	0.371461	1
OTU_1087	0.000152	0	8.2e-05	3.5e-05	0	1.7e-05	0.261899	1
OTU_1088	0.000111	0	3.3e-05	5.2e-05	0	3e-05	0.298311	1
OTU_1089	6e-06	0	6e-06	0	0	0	1	1
OTU_109	1.2e-05	0	8e-06	0.000262	0	0.000139	0.141154	1
OTU_1090	0.000134	0	6.5e-05	0.00021	0	0.000184	0.77366	1
OTU_1091	0.00014	0	3.9e-05	0.000105	0	5.2e-05	0.689339	1
OTU_1092	5.2e-05	0	4e-05	0	0	0	0.292216	1
OTU_1093	9.9e-05	0	5.2e-05	0.000105	0	5.2e-05	0.954443	1
OTU_1094	6e-06	0	6e-06	1.7e-05	0	1.7e-05	0.437501	1
OTU_1095	0.000128	0	7.7e-05	1.7e-05	0	1.7e-05	0.258701	1
OTU_1096	8.2e-05	0	3.7e-05	8.7e-05	0	1.7e-05	0.919327	1
OTU_1097	1.7e-05	0	9e-06	5.2e-05	0	5.2e-05	0.619093	1
OTU_1098	1.7e-05	0	1.2e-05	1.7e-05	0	1.7e-05	1	1
OTU_1099	0	0	0	0	0	0	1	1
OTU_11	5.2e-05	0	3.4e-05	0.000192	0	9.7e-05	0.271845	1
OTU_110	6e-06	0	6e-06	7e-05	0	7e-05	0.482888	1
OTU_1100	0.000117	0	4.4e-05	0.000175	0	0.000149	0.780927	1
OTU_1101	2.9e-05	0	1.3e-05	3.5e-05	0	1.7e-05	1	1
OTU_1102	6e-06	0	6e-06	5.2e-05	0	5.2e-05	0.49918	1
OTU_1103	6e-06	0	6e-06	3.5e-05	0	1.7e-05	0.156249	1
OTU_1104	0	0	0	1.7e-05	0	1.7e-05	0.25	1
OTU_1105	3.5e-05	0	2.9e-05	8.7e-05	0	1.7e-05	0.203128	1
OTU_1106	1.7e-05	0	9e-06	1.7e-05	0	1.7e-05	1	1
OTU_1107	1.2e-05	0	1.2e-05	0	0	0	1	1
OTU_1108	5.2e-05	0	4.6e-05	0	0	0	0.361868	1
OTU_1109	1.2e-05	0	8e-06	0	0	0	1	1
OTU_111	1.2e-05	0	8e-06	1.7e-05	0	1.7e-05	1	1
OTU_1110	0	0	0	0	0	0	1	1
OTU_1111	2.3e-05	0	9e-06	0	0	0	0.578121	1
OTU_1112	5.8e-05	0	1.4e-05	3.5e-05	0	3.5e-05	0.64176	1
OTU_1113	2.9e-05	0	9e-06	0	0	0	0.340815	1
OTU_1114	0	0	0	0	0	0	1	1
OTU_1115	0.002588	4e-06	0.000625	0.001311	1e-06	0.000446	0.175833	1
OTU_1116	6e-06	0	6e-06	1.7e-05	0	1.7e-05	0.437501	1
OTU_1117	0	0	0	0	0	0	1	1
OTU_1118	6e-06	0	6e-06	0	0	0	1	1
OTU_1119	0	0	0	3.5e-05	0	3.5e-05	0.062499	1
OTU_112	2.3e-05	0	1.8e-05	7e-05	0	4.6e-05	0.469582	1
OTU_1121	1.2e-05	0	1.2e-05	0	0	0	1	1
OTU_1122	0	0	0	0	0	0	1	1
OTU_1123	6.4e-05	0	3.6e-05	0	0	0	0.144488	1
OTU_1124	6e-06	0	6e-06	0	0	0	1	1
OTU_1125	6e-06	0	6e-06	0	0	0	1	1
OTU_1126	0	0	0	0	0	0	1	1
OTU_1127	1.7e-05	0	1.2e-05	3.5e-05	0	3.5e-05	0.604489	1
OTU_1128	0	0	0	1.7e-05	0	1.7e-05	0.25	1
OTU_1129	1.7e-05	0	9e-06	5.2e-05	0	5.2e-05	0.619093	1
OTU_113	6e-06	0	6e-06	1.7e-05	0	1.7e-05	0.437501	1
OTU_1130	1.2e-05	0	8e-06	0	0	0	1	1
OTU_1131	0	0	0	1.7e-05	0	1.7e-05	0.25	1
OTU_1133	1.7e-05	0	1.2e-05	1.7e-05	0	1.7e-05	1	1
OTU_1134	0.000146	0	4.5e-05	5.2e-05	0	3e-05	0.163197	1
OTU_1135	4.7e-05	0	2e-05	3.5e-05	0	1.7e-05	1	1
OTU_1136	0.003508	1e-06	0.000388	0.001556	0	0.000321	0.005907	1
OTU_1137	0.002063	1e-06	0.000345	0.000857	0	1.7e-05	0.009708	1
OTU_1138	6e-06	0	6e-06	0	0	0	1	1
OTU_1139	0	0	0	0	0	0	1	1
OTU_114	6e-06	0	6e-06	3.5e-05	0	3.5e-05	0.156249	1
OTU_1140	0.000828	0	0.000185	0.00014	0	3.5e-05	0.007791	1
OTU_1141	1.2e-05	0	8e-06	0	0	0	1	1
OTU_1142	0	0	0	0	0	0	1	1
OTU_1143	1.2e-05	0	1.2e-05	0	0	0	1	1
OTU_1144	1.2e-05	0	1.2e-05	0	0	0	1	1
OTU_1145	1.2e-05	0	8e-06	0	0	0	1	1
OTU_1146	6e-06	0	6e-06	0	0	0	1	1
OTU_1147	0	0	0	0	0	0	1	1
OTU_1149	0	0	0	0	0	0	1	1
OTU_115	6e-06	0	6e-06	1.7e-05	0	1.7e-05	0.437501	1
OTU_1150	0.002366	1e-06	0.000293	0.001399	0	7.6e-05	0.014927	1
OTU_1151	0	0	0	0	0	0	1	1
OTU_1152	6e-06	0	6e-06	0	0	0	1	1
OTU_1153	0	0	0	0	0	0	1	1
OTU_1154	0	0	0	1.7e-05	0	1.7e-05	0.25	1
OTU_1155	1.2e-05	0	8e-06	0	0	0	1	1
OTU_1156	6e-06	0	6e-06	1.7e-05	0	1.7e-05	0.437501	1
OTU_1157	0	0	0	1.7e-05	0	1.7e-05	0.25	1
OTU_1158	4.1e-05	0	4.1e-05	1.7e-05	0	1.7e-05	0.688532	1
OTU_1159	1.2e-05	0	8e-06	0	0	0	1	1
OTU_1160	0	0	0	0	0	0	1	1
OTU_1161	0	0	0	1.7e-05	0	1.7e-05	0.25	1
OTU_1162	0.003491	3.6e-05	0.001987	0.003759	3.8e-05	0.003575	0.960911	1
OTU_1163	1.2e-05	0	8e-06	0	0	0	1	1
OTU_1164	1.2e-05	0	1.2e-05	0	0	0	1	1
OTU_1165	0	0	0	1.7e-05	0	1.7e-05	0.25	1
OTU_1166	0	0	0	1.7e-05	0	1.7e-05	0.25	1
OTU_1167	0	0	0	0	0	0	1	1
OTU_1168	9.3e-05	0	6.8e-05	3.5e-05	0	3.5e-05	0.562246	1
OTU_1169	0	0	0	1.7e-05	0	1.7e-05	0.25	1
OTU_117	2.3e-05	0	1.3e-05	0.000157	0	0.000109	0.327825	1
OTU_1170	0	0	0	0	0	0	1	1
OTU_1171	0	0	0	0	0	0	1	1
OTU_1172	2.3e-05	0	9e-06	3.5e-05	0	3.5e-05	0.64404	1
OTU_1173	1.2e-05	0	8e-06	5.2e-05	0	3e-05	0.29422	1
OTU_1174	5.2e-05	0	1.7e-05	7e-05	0	1.7e-05	0.59115	1
OTU_1175	2.3e-05	0	9e-06	3.5e-05	0	3.5e-05	0.64404	1
OTU_1176	6e-06	0	6e-06	0	0	0	1	1
OTU_1177	0.001906	4e-06	0.000641	0.00014	0	0.00014	0.031551	1
OTU_1178	0	0	0	0	0	0	1	1
OTU_1179	0	0	0	0	0	0	1	1
OTU_118	0	0	0	5.2e-05	0	3e-05	0.158543	1
OTU_1180	0.000315	0	0.000154	3.5e-05	0	3.5e-05	0.149074	1
OTU_1181	6e-06	0	6e-06	0	0	0	1	1
OTU_1182	6e-06	0	6e-06	1.7e-05	0	1.7e-05	0.437501	1
OTU_1183	0	0	0	0	0	0	1	1
OTU_1184	0	0	0	0	0	0	1	1
OTU_1185	0	0	0	0	0	0	1	1
OTU_1186	0.000361	0	8e-05	5.2e-05	0	3e-05	0.008206	1
OTU_1187	2.3e-05	0	1.3e-05	0	0	0	0.578121	1
OTU_1188	0.003631	1.5e-05	0.001285	0.002465	2e-06	0.000866	0.569629	1
OTU_1189	1.2e-05	0	1.2e-05	1.7e-05	0	1.7e-05	1	1
OTU_119	4.1e-05	0	1.5e-05	8.7e-05	0	4.6e-05	0.460321	1
OTU_1190	7e-05	0	3.6e-05	0	0	0	0.112517	1
OTU_1191	0.003293	4e-06	0.000681	0.002815	3e-06	0.000917	0.755736	1
OTU_1192	1.2e-05	0	1.2e-05	0	0	0	1	1
OTU_1193	0.000991	0	0.000221	0.000472	0	0.000169	0.126668	1
OTU_1194	1.2e-05	0	8e-06	0	0	0	1	1
OTU_1195	1.7e-05	0	9e-06	1.7e-05	0	1.7e-05	1	1
OTU_1196	6e-06	0	6e-06	0	0	0	1	1
OTU_1197	1.2e-05	0	8e-06	0	0	0	1	1
OTU_1198	9.9e-05	0	3.2e-05	1.7e-05	0	1.7e-05	0.06987	1
OTU_1199	1.7e-05	0	1.2e-05	0	0	0	0.578122	1
OTU_12	2.3e-05	0	1.8e-05	5.2e-05	0	5.2e-05	0.693207	1
OTU_120	0	0	0	0	0	0	1	1
OTU_1200	0.000286	0	9.4e-05	1.7e-05	0	1.7e-05	0.026555	1
OTU_1201	1.7e-05	0	1.2e-05	1.7e-05	0	1.7e-05	1	1
OTU_1202	1.7e-05	0	1.2e-05	0	0	0	0.578122	1
OTU_1203	1.2e-05	0	8e-06	1.7e-05	0	1.7e-05	1	1
OTU_1204	6e-06	0	6e-06	0	0	0	1	1
OTU_1205	5.2e-05	0	2.5e-05	1.7e-05	0	1.7e-05	0.352867	1
OTU_1206	2.9e-05	0	2e-05	0	0	0	0.340815	1
OTU_1207	1.2e-05	0	8e-06	0	0	0	1	1
OTU_1208	1.7e-05	0	1.2e-05	0	0	0	0.578122	1
OTU_1209	1.7e-05	0	9e-06	0	0	0	0.578122	1
OTU_121	0	0	0	0	0	0	1	1
OTU_1211	4.1e-05	0	1.9e-05	0	0	0	0.204033	1
OTU_1212	0	0	0	0	0	0	1	1
OTU_1213	6e-06	0	6e-06	0	0	0	1	1
OTU_1214	1.7e-05	0	1.2e-05	0	0	0	0.578122	1
OTU_1216	1.2e-05	0	8e-06	0	0	0	1	1
OTU_1217	1.7e-05	0	1.7e-05	0	0	0	0.578122	1
OTU_1218	4.1e-05	0	2.4e-05	1.7e-05	0	1.7e-05	0.688532	1
OTU_1219	0.003065	4e-06	0.000657	0.002028	0	0.000258	0.231351	1
OTU_122	0	0	0	1.7e-05	0	1.7e-05	0.25	1
OTU_1220	0.008642	1.1e-05	0.001092	0.00827	5e-06	0.001345	0.874981	1
OTU_1221	0.000997	1e-06	0.000365	0.000332	0	1.7e-05	0.137187	1
OTU_1222	0.002465	8e-06	0.00097	0.006241	2.9e-05	0.00313	0.354282	1
OTU_1223	0.003532	1.4e-05	0.001253	0.000839	1e-06	0.00047	0.099123	1
OTU_1224	0.000624	0	0.00015	0.000472	0	0.000229	0.677581	1
OTU_1225	0.000909	0	0.000234	0.000874	0	9.3e-05	0.921224	1
OTU_1226	1.7e-05	0	1.2e-05	0	0	0	0.578122	1
OTU_1227	0.001789	6e-06	0.000793	0.001311	1e-06	0.000632	0.724498	1
OTU_1228	0.000128	0	5.7e-05	0.00014	0	0.000115	0.948743	1
OTU_1229	0.000204	0	8.2e-05	7e-05	0	7e-05	0.318451	1
OTU_123	6e-06	0	6e-06	7e-05	0	4.6e-05	0.266268	1
OTU_1230	0.000857	1e-06	0.000252	0.001329	5e-06	0.00125	0.783111	1
OTU_1231	0.001113	2e-06	0.000445	0.000822	2e-06	0.000796	0.810215	1
OTU_1232	0.000892	2e-06	0.000457	0.000594	0	0.000183	0.649762	1
OTU_1233	0.001748	2e-06	0.000435	0.001853	2e-06	0.000717	0.930315	1
OTU_1234	7.6e-05	0	2.3e-05	3.5e-05	0	3.5e-05	0.456101	1
OTU_1235	0.000519	0	0.000121	0.000122	0	7.6e-05	0.028762	1
OTU_1236	0.000472	0	0.000142	0.001591	2e-06	0.000807	0.268751	1
OTU_1237	0.000105	0	3.2e-05	0.001696	2e-06	0.000846	0.124452	1
OTU_1238	0.000501	0	0.000219	0.000262	0	0.000212	0.553429	1
OTU_1239	0.00046	1e-06	0.000335	0.000192	0	0.000192	0.600975	1
OTU_124	0	0	0	8.7e-05	0	6.3e-05	0.26244	1
OTU_1240	0.000542	0	0.000125	0.000559	0	4.6e-05	0.926137	1
OTU_1241	0.00102	0	0.000169	0.000315	0	0.000109	0.009243	1
OTU_1242	2.9e-05	0	1.8e-05	0	0	0	0.340815	1
OTU_1243	0.000513	1e-06	0.000384	0.001329	1e-06	0.00063	0.374537	1
OTU_1244	5.2e-05	0	1.7e-05	0.000612	1e-06	0.000533	0.398144	1
OTU_1245	0.000781	1e-06	0.00024	0.000297	0	9.7e-05	0.12594	1
OTU_1246	0.000455	0	9.7e-05	0.00028	0	0.000122	0.366421	1
OTU_1247	0.000659	0	0.000226	0.000542	1e-06	0.00049	0.874539	1
OTU_1248	0.000554	0	0.000225	0.000105	0	0.000105	0.140559	1
OTU_1249	0.001643	2e-06	0.000485	0.001591	1e-06	0.000464	0.954962	1
OTU_125	4.1e-05	0	3e-05	0.000315	0	0.000132	0.097977	1
OTU_1250	0.00039	0	8.1e-05	0.000385	0	0.000213	0.974232	1
OTU_1251	0.0006	0	0.000125	0.000297	0	9.7e-05	0.117346	1
OTU_1252	0.001055	1e-06	0.000247	0.000507	0	0.000273	0.224346	1
OTU_1253	0.000851	1e-06	0.000236	0.000979	2e-06	0.00077	0.907864	1
OTU_1254	0.000233	0	0.000104	0.000192	0	7.6e-05	0.811419	1
OTU_1255	0.00046	0	0.000195	5.2e-05	0	3e-05	0.091898	1
OTU_1256	9.3e-05	0	3.6e-05	0	0	0	0.036609	1
OTU_1257	0.001288	0	0.000146	0.000839	0	9.1e-05	0.03653	1
OTU_1258	0.000122	0	5.5e-05	0.000612	0	0.000306	0.197366	1
OTU_1259	0.000355	0	8.6e-05	0.000437	0	0.000126	0.688051	1
OTU_126	6e-06	0	6e-06	0	0	0	1	1
OTU_1260	0.000134	0	2.6e-05	1.7e-05	0	1.7e-05	0.00751	1
OTU_1261	0.001201	1e-06	0.000241	0.00243	2e-06	0.000907	0.291949	1
OTU_1262	0.000583	0	9.4e-05	0.000385	0	4.6e-05	0.123501	1
OTU_1263	0.000227	0	5.5e-05	0.00042	0	0.000199	0.472641	1
OTU_1264	0.000233	0	4e-05	0.000157	0	9.1e-05	0.5633	1
OTU_1265	0.000309	0	5.8e-05	0.000105	0	0	0.009558	1
OTU_1266	0.000169	0	7.2e-05	7e-05	0	4.6e-05	0.354312	1
OTU_1267	0.001317	2e-06	0.00048	0.000559	0	0.000245	0.256772	1
OTU_1268	0.000117	0	5.6e-05	0	0	0	0.088471	1
OTU_1269	0.000309	0	8.7e-05	0.000105	0	5.2e-05	0.099053	1
OTU_127	0	0	0	1.7e-05	0	1.7e-05	0.25	1
OTU_1270	0.000227	0	4.2e-05	0.000175	0	0.000149	0.799382	1
OTU_1271	0.000653	0	6.6e-05	0.000909	0	0.0004	0.632704	1
OTU_1272	9.9e-05	0	7.4e-05	0.000192	0	0.000143	0.66436	1
OTU_1273	0.00021	0	9e-05	0.000122	0	0.000122	0.666846	1
OTU_1274	0.000233	0	8.7e-05	0.000105	0	5.2e-05	0.307608	1
OTU_1275	0.00067	1e-06	0.000322	0.001941	3e-06	0.000924	0.297487	1
OTU_1276	0.000414	0	0.000148	0.000227	0	4.6e-05	0.335321	1
OTU_1277	0.00021	0	4.6e-05	0.000315	0	6.1e-05	0.265527	1
OTU_1278	0.000111	0	3.1e-05	0	0	0	0.008372	1
OTU_1279	0.000332	0	9.6e-05	0.000315	0	0.000184	0.951549	1
OTU_128	0	0	0	5.2e-05	0	3e-05	0.158543	1
OTU_1280	8.7e-05	0	4.7e-05	7e-05	0	3.5e-05	0.824175	1
OTU_1281	2.9e-05	0	1.5e-05	0	0	0	0.340815	1
OTU_1282	8.7e-05	0	4e-05	5.2e-05	0	5.2e-05	0.691487	1
OTU_1283	0.000338	0	0.00014	0.000262	0	0.000132	0.769829	1
OTU_1284	7.6e-05	0	2.5e-05	5.2e-05	0	5.2e-05	0.764972	1
OTU_1285	0.000128	0	8.1e-05	0	0	0	0.195718	1
OTU_1286	0.000326	0	0.000148	0.000175	0	0.000149	0.584378	1
OTU_1287	2.9e-05	0	2.3e-05	0	0	0	0.340815	1
OTU_1288	0.000169	0	6.5e-05	0.00021	0	0.000109	0.808585	1
OTU_1289	0.000367	0	5.3e-05	0.000664	0	3.5e-05	0.002572	1
OTU_129	1.2e-05	0	8e-06	5.2e-05	0	3e-05	0.29422	1
OTU_1290	0.000309	0	4.5e-05	0.000262	0	6.1e-05	0.643054	1
OTU_1291	0.000192	0	5.5e-05	0	0	0	0.009089	1
OTU_1292	0.000425	0	0.000218	0.00014	0	8.7e-05	0.328652	1
OTU_1293	0.000233	0	5.4e-05	0.000332	0	7.6e-05	0.392469	1
OTU_1294	0.000122	0	5.5e-05	5.2e-05	0	5.2e-05	0.477762	1
OTU_1295	0.00046	0	0.000124	0.000402	0	0.000376	0.916315	1
OTU_1296	8.2e-05	0	4.2e-05	0.000402	0	0.000202	0.200993	1
OTU_1297	0.000291	0	7.5e-05	0.000105	0	3e-05	0.060992	1
OTU_1298	0.000303	0	0.000134	5.2e-05	0	3e-05	0.135635	1
OTU_1299	0.000163	0	2.5e-05	0.00028	0	0.000126	0.486865	1
OTU_13	6e-06	0	6e-06	3.5e-05	0	1.7e-05	0.156249	1
OTU_130	0	0	0	1.7e-05	0	1.7e-05	0.25	1
OTU_1300	0.000192	0	5.7e-05	5.2e-05	0	5.2e-05	0.141511	1
OTU_1301	0.000117	0	4.2e-05	0	0	0	0.027718	1
OTU_1302	0.000239	0	6.5e-05	1.7e-05	0	1.7e-05	0.013267	1
OTU_1303	0.000111	0	0.000111	0.000175	0	0.000106	0.755992	1
OTU_1304	0.000169	0	4.9e-05	0.000105	0	0	0.296845	1
OTU_1305	0.000134	0	3.4e-05	0.000297	0	0.000167	0.461349	1
OTU_1306	0.000163	0	8.1e-05	3.5e-05	0	3.5e-05	0.237403	1
OTU_1307	0.00021	0	6.1e-05	0.000402	0	0.000206	0.492656	1
OTU_1308	8.2e-05	0	3.7e-05	1.7e-05	0	1.7e-05	0.200358	1
OTU_1309	8.2e-05	0	6.9e-05	0.000227	0	0.000122	0.402102	1
OTU_131	3.5e-05	0	2.5e-05	0.000664	1e-06	0.000613	0.40776	1
OTU_1310	4.1e-05	0	1.2e-05	7e-05	0	4.6e-05	0.646088	1
OTU_1311	8.7e-05	0	5e-05	7e-05	0	7e-05	0.882733	1
OTU_1312	0.000315	0	8e-05	0.000122	0	4.6e-05	0.089672	1
OTU_1313	0.001119	1e-06	0.000382	0.00021	0	8e-05	0.057727	1
OTU_1314	0.000221	0	6.7e-05	8.7e-05	0	3.5e-05	0.149651	1
OTU_1315	8.2e-05	0	2.2e-05	0.000105	0	6.1e-05	0.786167	1
OTU_1316	6e-06	0	6e-06	1.7e-05	0	1.7e-05	0.437501	1
OTU_1317	0.00021	0	9e-05	0.000105	0	0	0.349149	1
OTU_1318	0.000251	0	0.000132	0	0	0	0.118665	1
OTU_1319	8.7e-05	0	2.1e-05	0.000105	0	3e-05	0.72423	1
OTU_132	2.3e-05	0	1.3e-05	0.00042	0	0.000316	0.312076	1
OTU_1320	7e-05	0	2.5e-05	0.00014	0	0.00014	0.711433	1
OTU_1321	0.00014	0	5.7e-05	1.7e-05	0	1.7e-05	0.092135	1
OTU_1322	0.00021	0	4.5e-05	0.000122	0	7.6e-05	0.445499	1
OTU_1323	0.000472	0	0.000148	0.000385	0	0.000306	0.850977	1
OTU_1324	0.000402	0	7.8e-05	0.000297	0	0.000219	0.736901	1
OTU_1325	4.1e-05	0	2.4e-05	8.7e-05	0	8.7e-05	0.701451	1
OTU_1326	0.000367	0	7.5e-05	0.00014	0	7e-05	0.07322	1
OTU_1327	0.000321	0	6.1e-05	7e-05	0	1.7e-05	0.005497	1
OTU_1328	2.3e-05	0	1.3e-05	0.000122	0	7e-05	0.259855	1
OTU_1329	0.000268	0	0.000117	0.000122	0	3.5e-05	0.34017	1
OTU_133	2.3e-05	0	2.3e-05	3.5e-05	0	3.5e-05	0.64404	1
OTU_1330	0.000973	1e-06	0.000241	0.001066	1e-06	0.000647	0.924276	1
OTU_1331	0.00021	0	4.2e-05	0.000105	0	3e-05	0.097253	1
OTU_1332	2.9e-05	0	2e-05	0	0	0	0.340815	1
OTU_1333	4.1e-05	0	3.5e-05	1.7e-05	0	1.7e-05	0.688532	1
OTU_1334	0.000495	0	0.000188	0.000594	0	0.000247	0.810239	1
OTU_1335	0.000175	0	6.4e-05	0.000105	0	0.000105	0.669889	1
OTU_1336	0.000192	0	5.9e-05	0.00028	0	0.000202	0.757147	1
OTU_1337	0	0	0	0	0	0	1	1
OTU_1338	1.2e-05	0	1.2e-05	0	0	0	1	1
OTU_1339	4.7e-05	0	2e-05	0.000105	0	0.000105	0.682385	1
OTU_134	6e-06	0	6e-06	0	0	0	1	1
OTU_1340	0.000198	0	6.1e-05	0.000175	0	8.7e-05	0.873303	1
OTU_1341	0.000163	0	9.7e-05	0.000227	0	0.000115	0.751405	1
OTU_1342	8.7e-05	0	5.1e-05	1.7e-05	0	1.7e-05	0.297591	1
OTU_1343	0.000175	0	7.6e-05	0.000507	0	0.000361	0.490814	1
OTU_1344	7e-05	0	3.4e-05	0.000297	0	0.000297	0.564527	1
OTU_1345	3.5e-05	0	2.5e-05	1.7e-05	0	1.7e-05	0.688533	1
OTU_1346	1.2e-05	0	8e-06	0	0	0	1	1
OTU_1347	0.001084	3e-06	0.000556	0.000385	0	0.000172	0.33528	1
OTU_1348	0.000186	0	5.2e-05	0	0	0	0.008146	1
OTU_1349	2.3e-05	0	2.3e-05	0.000437	1e-06	0.000437	0.467185	1
OTU_135	0	0	0	0	0	0	1	1
OTU_1350	0.000128	0	5e-05	7e-05	0	3.5e-05	0.464583	1
OTU_1351	0.000216	0	7.4e-05	0.000262	0	0.000262	0.900428	1
OTU_1352	0.000157	0	4.4e-05	7e-05	0	1.7e-05	0.127729	1
OTU_1353	0.000111	0	4.9e-05	1.7e-05	0	1.7e-05	0.144267	1
OTU_1354	2.3e-05	0	1.3e-05	0	0	0	0.578121	1
OTU_1355	8.2e-05	0	3.7e-05	0.000332	0	0.000332	0.57064	1
OTU_1356	0.000192	0	2.8e-05	0.000122	0	4.6e-05	0.297854	1
OTU_1357	6.4e-05	0	2.3e-05	1.7e-05	0	1.7e-05	0.185457	1
OTU_1358	0.000198	0	8.4e-05	0.000385	0	0.000177	0.465075	1
OTU_1359	2.3e-05	0	2.3e-05	0.000262	0	0.000151	0.20031	1
OTU_136	6e-06	0	6e-06	5.2e-05	0	3e-05	0.211944	1
OTU_1360	2.9e-05	0	1.3e-05	1.7e-05	0	1.7e-05	1	1
OTU_1361	1.2e-05	0	8e-06	0	0	0	1	1
OTU_1362	8.2e-05	0	3e-05	7e-05	0	7e-05	0.912015	1
OTU_1363	3.5e-05	0	2.3e-05	3.5e-05	0	3.5e-05	1	1
OTU_1364	6.4e-05	0	2.7e-05	0.00014	0	0.00014	0.690569	1
OTU_1365	0.000163	0	6.3e-05	5.2e-05	0	5.2e-05	0.274229	1
OTU_1366	9.9e-05	0	5.1e-05	1.7e-05	0	1.7e-05	0.208649	1
OTU_1367	0	0	0	0	0	0	1	1
OTU_1368	0.000157	0	4.3e-05	0.000192	0	0.000192	0.897118	1
OTU_1369	0.000443	0	0.000135	0.000455	0	0.000403	0.973759	1
OTU_137	0	0	0	1.7e-05	0	1.7e-05	0.25	1
OTU_1370	1.2e-05	0	1.2e-05	0	0	0	1	1
OTU_1371	0.000169	0	5.5e-05	1.7e-05	0	1.7e-05	0.035964	1
OTU_1372	2.9e-05	0	1.8e-05	0	0	0	0.340815	1
OTU_1373	0.000117	0	3.7e-05	7e-05	0	1.7e-05	0.359155	1
OTU_1374	9.3e-05	0	5.1e-05	5.2e-05	0	5.2e-05	0.675225	1
OTU_1375	0.000221	0	0.000113	7e-05	0	1.7e-05	0.280784	1
OTU_1376	0.000221	0	4.8e-05	0.000332	0	0.000206	0.695896	1
OTU_1377	0.00014	0	5.4e-05	1.7e-05	0	1.7e-05	0.078846	1
OTU_1378	4.1e-05	0	2.9e-05	0.000157	0	0.000109	0.404742	1
OTU_1379	9.9e-05	0	4.3e-05	3.5e-05	0	3.5e-05	0.354037	1
OTU_138	0	0	0	3.5e-05	0	3.5e-05	0.062499	1
OTU_1380	7e-05	0	2.9e-05	0.00021	0	0.000109	0.319737	1
OTU_1381	1.7e-05	0	1.2e-05	1.7e-05	0	1.7e-05	1	1
OTU_1382	0.000186	0	4.1e-05	0.00014	0	7e-05	0.667195	1
OTU_1383	0.000653	0	0.000216	0.000192	0	3.5e-05	0.086584	1
OTU_1384	8.2e-05	0	3.6e-05	3.5e-05	0	3.5e-05	0.47602	1
OTU_1385	9.9e-05	0	7.4e-05	0	0	0	0.276836	1
OTU_1386	2.9e-05	0	1.3e-05	0	0	0	0.340815	1
OTU_1387	0.000169	0	4.2e-05	0.000192	0	6.3e-05	0.816798	1
OTU_1388	2.9e-05	0	1.8e-05	1.7e-05	0	1.7e-05	1	1
OTU_1389	4.7e-05	0	2e-05	0	0	0	0.21392	1
OTU_139	0	0	0	0	0	0	1	1
OTU_1390	1.7e-05	0	1.2e-05	3.5e-05	0	3.5e-05	0.604489	1
OTU_1391	4.7e-05	0	1.6e-05	1.7e-05	0	1.7e-05	0.466055	1
OTU_1392	0.000134	0	5.5e-05	5.2e-05	0	5.2e-05	0.387717	1
OTU_1393	3.5e-05	0	3.5e-05	1.7e-05	0	1.7e-05	0.688533	1
OTU_1394	0.000402	0	6.5e-05	0.000122	0	7e-05	0.022132	1
OTU_1395	3.5e-05	0	2.9e-05	0	0	0	0.347406	1
OTU_1396	3.5e-05	0	1.7e-05	0	0	0	0.347406	1
OTU_1397	1.2e-05	0	8e-06	0.000105	0	5.2e-05	0.152003	1
OTU_1398	0	0	0	0.000157	0	0.000157	0.441168	1
OTU_1399	2.9e-05	0	1.5e-05	0.000175	0	0.000175	0.527786	1
OTU_14	0	0	0	5.2e-05	0	3e-05	0.158543	1
OTU_140	0	0	0	1.7e-05	0	1.7e-05	0.25	1
OTU_1400	4.1e-05	0	3e-05	5.2e-05	0	5.2e-05	0.890608	1
OTU_1401	0.000111	0	4.7e-05	0.000175	0	0.000149	0.760351	1
OTU_1402	5.8e-05	0	5.2e-05	0	0	0	0.367044	1
OTU_1403	0.000332	0	0.0001	0.00035	0	0.000271	0.963074	1
OTU_1404	0.000105	0	3.9e-05	3.5e-05	0	3.5e-05	0.278852	1
OTU_1405	5.8e-05	0	3.1e-05	1.7e-05	0	1.7e-05	0.354988	1
OTU_1406	1.7e-05	0	1.7e-05	5.2e-05	0	5.2e-05	0.632823	1
OTU_1407	6.4e-05	0	3.5e-05	3.5e-05	0	1.7e-05	0.57101	1
OTU_1408	7.6e-05	0	2.5e-05	8.7e-05	0	3.5e-05	0.841316	1
OTU_1409	6e-06	0	6e-06	0.00028	0	0.000177	0.205077	1
OTU_141	6e-06	0	6e-06	0	0	0	1	1
OTU_1410	5.2e-05	0	2.3e-05	3.5e-05	0	1.7e-05	0.650308	1
OTU_1411	0	0	0	3.5e-05	0	3.5e-05	0.062499	1
OTU_1412	6e-06	0	6e-06	0.000157	0	9.1e-05	0.174228	1
OTU_1413	0.00014	0	5e-05	1.7e-05	0	1.7e-05	0.06087	1
OTU_1414	2.3e-05	0	9e-06	3.5e-05	0	3.5e-05	0.64404	1
OTU_1415	1.2e-05	0	8e-06	5.2e-05	0	5.2e-05	0.560005	1
OTU_1416	1.2e-05	0	8e-06	0	0	0	1	1
OTU_1417	4.1e-05	0	1.9e-05	0	0	0	0.204033	1
OTU_1418	4.7e-05	0	1.8e-05	0	0	0	0.21392	1
OTU_1419	1.7e-05	0	9e-06	8.7e-05	0	4.6e-05	0.225574	1
OTU_142	1.2e-05	0	8e-06	0	0	0	1	1
OTU_1420	4.1e-05	0	1.7e-05	0.000157	0	0.000157	0.576683	1
OTU_1421	8.7e-05	0	2.8e-05	1.7e-05	0	1.7e-05	0.080746	1
OTU_1422	2.9e-05	0	9e-06	7e-05	0	7e-05	0.664615	1
OTU_1423	9.3e-05	0	3.7e-05	0.000437	0	0.000275	0.319345	1
OTU_1424	2.9e-05	0	2.9e-05	1.7e-05	0	1.7e-05	1	1
OTU_1425	6e-06	0	6e-06	0	0	0	1	1
OTU_1426	6.4e-05	0	3.4e-05	0	0	0	0.118023	1
OTU_1427	7e-05	0	3e-05	1.7e-05	0	1.7e-05	0.220547	1
OTU_1428	0.000122	0	3.6e-05	0.000122	0	7.6e-05	0.993094	1
OTU_1429	5.2e-05	0	4.1e-05	0	0	0	0.303373	1
OTU_143	8.7e-05	0	5.1e-05	8.7e-05	0	8.7e-05	0.991975	1
OTU_1430	1.7e-05	0	1.2e-05	7e-05	0	7e-05	0.575374	1
OTU_1431	4.7e-05	0	2.2e-05	5.2e-05	0	5.2e-05	0.94194	1
OTU_1432	8.7e-05	0	3e-05	0.000192	0	4.6e-05	0.11955	1
OTU_1433	6.4e-05	0	3e-05	0	0	0	0.081969	1
OTU_1434	7e-05	0	3.8e-05	8.7e-05	0	4.6e-05	0.829025	1
OTU_1435	4.7e-05	0	2.4e-05	1.7e-05	0	1.7e-05	0.466055	1
OTU_1436	3.5e-05	0	1.2e-05	3.5e-05	0	3.5e-05	1	1
OTU_1437	3.5e-05	0	1.5e-05	3.5e-05	0	3.5e-05	1	1
OTU_1438	0.000117	0	2.4e-05	0.000175	0	9.3e-05	0.647367	1
OTU_1439	1.7e-05	0	1.2e-05	0	0	0	0.578122	1
OTU_144	6e-06	0	6e-06	0.000105	0	0.000105	0.46852	1
OTU_1440	2.3e-05	0	1.3e-05	0	0	0	0.578121	1
OTU_1441	0.000268	0	6.5e-05	0.000699	0	0.000327	0.298841	1
OTU_1442	3.5e-05	0	2e-05	0.000105	0	0	0.008521	1
OTU_1443	0	0	0	0	0	0	1	1
OTU_1444	6e-06	0	6e-06	1.7e-05	0	1.7e-05	0.437501	1
OTU_1445	2.3e-05	0	1.3e-05	0.000105	0	5.2e-05	0.211763	1
OTU_1446	1.7e-05	0	1.2e-05	1.7e-05	0	1.7e-05	1	1
OTU_1447	0.000122	0	9.8e-05	1.7e-05	0	1.7e-05	0.395047	1
OTU_1448	4.1e-05	0	1.7e-05	3.5e-05	0	1.7e-05	1	1
OTU_1449	1.7e-05	0	1.2e-05	3.5e-05	0	1.7e-05	0.604489	1
OTU_145	0.000105	0	6.1e-05	0.000122	0	9.7e-05	0.912465	1
OTU_1450	2.3e-05	0	9e-06	3.5e-05	0	3.5e-05	0.64404	1
OTU_1451	0.000128	0	3.4e-05	0.000105	0	3e-05	0.702511	1
OTU_1452	0.000117	0	4.4e-05	7e-05	0	7e-05	0.672821	1
OTU_1453	4.7e-05	0	2e-05	5.2e-05	0	3e-05	0.906984	1
OTU_1454	8.2e-05	0	3.7e-05	0	0	0	0.075157	1
OTU_1455	0	0	0	0	0	0	1	1
OTU_1456	6.4e-05	0	2.1e-05	0.000105	0	8e-05	0.711211	1
OTU_1457	6e-06	0	6e-06	0	0	0	1	1
OTU_1458	0	0	0	0	0	0	1	1
OTU_1459	3.5e-05	0	2.3e-05	5.2e-05	0	5.2e-05	0.818496	1
OTU_146	1.7e-05	0	1.2e-05	0	0	0	0.578122	1
OTU_1460	1.2e-05	0	1.2e-05	0	0	0	1	1
OTU_1461	0	0	0	0	0	0	1	1
OTU_1462	0	0	0	0.000297	0	0.000202	0.230515	1
OTU_1463	4.7e-05	0	1.8e-05	1.7e-05	0	1.7e-05	0.466055	1
OTU_1464	1.7e-05	0	9e-06	7e-05	0	4.6e-05	0.36983	1
OTU_1465	3.5e-05	0	1.7e-05	1.7e-05	0	1.7e-05	0.688533	1
OTU_1466	1.2e-05	0	8e-06	1.7e-05	0	1.7e-05	1	1
OTU_1467	5.2e-05	0	2e-05	3.5e-05	0	3.5e-05	0.745624	1
OTU_1468	6e-06	0	6e-06	7e-05	0	7e-05	0.482888	1
OTU_1469	1.2e-05	0	1.2e-05	3.5e-05	0	3.5e-05	0.261718	1
OTU_147	0	0	0	1.7e-05	0	1.7e-05	0.25	1
OTU_1470	6e-06	0	6e-06	0	0	0	1	1
OTU_1471	0	0	0	8.7e-05	0	3.5e-05	0.043374	1
OTU_1472	3.5e-05	0	1.7e-05	3.5e-05	0	3.5e-05	1	1
OTU_1473	7e-05	0	2.5e-05	3.5e-05	0	3.5e-05	0.537621	1
OTU_1474	6e-06	0	6e-06	0	0	0	1	1
OTU_1475	6e-06	0	6e-06	5.2e-05	0	5.2e-05	0.49918	1
OTU_1476	4.7e-05	0	4e-05	0.000192	0	0.000106	0.303117	1
OTU_1477	3.5e-05	0	2.3e-05	3.5e-05	0	3.5e-05	1	1
OTU_1478	0.000122	0	3.9e-05	7e-05	0	7e-05	0.62163	1
OTU_1479	2.3e-05	0	1.8e-05	0	0	0	0.578121	1
OTU_148	0	0	0	0	0	0	1	1
OTU_1480	9.9e-05	0	4.3e-05	5.2e-05	0	3e-05	0.49918	1
OTU_1481	6.4e-05	0	1.7e-05	0	0	0	0.006629	1
OTU_1482	4.1e-05	0	1.7e-05	0	0	0	0.204033	1
OTU_1483	4.7e-05	0	4.7e-05	0	0	0	0.21392	1
OTU_1484	0	0	0	1.7e-05	0	1.7e-05	0.25	1
OTU_1485	8.2e-05	0	3.4e-05	8.7e-05	0	1.7e-05	0.912525	1
OTU_1486	1.2e-05	0	8e-06	0	0	0	1	1
OTU_1487	1.2e-05	0	8e-06	3.5e-05	0	3.5e-05	0.261718	1
OTU_1488	1.2e-05	0	1.2e-05	3.5e-05	0	1.7e-05	0.261718	1
OTU_1489	2.3e-05	0	9e-06	0.000105	0	0.000105	0.557087	1
OTU_149	0	0	0	0	0	0	1	1
OTU_1490	6.4e-05	0	2.9e-05	0	0	0	0.070222	1
OTU_1491	6e-06	0	6e-06	1.7e-05	0	1.7e-05	0.437501	1
OTU_1492	8.2e-05	0	2.8e-05	7e-05	0	4.6e-05	0.874663	1
OTU_1493	8.7e-05	0	3.4e-05	5.2e-05	0	3e-05	0.559397	1
OTU_1494	7e-05	0	3.4e-05	7e-05	0	3.5e-05	0.979888	1
OTU_1495	0.000233	0	6.2e-05	7e-05	0	4.6e-05	0.086046	1
OTU_1496	6e-06	0	6e-06	0	0	0	1	1
OTU_1497	4.1e-05	0	2.4e-05	7e-05	0	3.5e-05	0.605408	1
OTU_1498	1.7e-05	0	1.2e-05	5.2e-05	0	3e-05	0.388031	1
OTU_1499	1.2e-05	0	1.2e-05	5.2e-05	0	5.2e-05	0.564715	1
OTU_15	5.2e-05	0	1.2e-05	0.000105	0	0	0.004069	1
OTU_150	0.000111	0	5.5e-05	5.2e-05	0	5.2e-05	0.561586	1
OTU_1500	8.7e-05	0	3.3e-05	3.5e-05	0	3.5e-05	0.377843	1
OTU_1501	0	0	0	3.5e-05	0	1.7e-05	0.062499	1
OTU_1502	0.000239	0	5.3e-05	0.000175	0	0.000122	0.719333	1
OTU_1503	2.9e-05	0	2e-05	0	0	0	0.340815	1
OTU_1504	0.000274	0	0.000133	0	0	0	0.090984	1
OTU_1505	3.5e-05	0	9e-06	1.7e-05	0	1.7e-05	0.688533	1
OTU_1506	1.2e-05	0	8e-06	0	0	0	1	1
OTU_1507	3.5e-05	0	1.7e-05	0	0	0	0.347406	1
OTU_1508	4.1e-05	0	2.9e-05	0	0	0	0.204033	1
OTU_1509	2.9e-05	0	9e-06	0	0	0	0.340815	1
OTU_151	0.000146	0	3.7e-05	3.5e-05	0	3.5e-05	0.07678	1
OTU_1510	8.2e-05	0	4.1e-05	3.5e-05	0	3.5e-05	0.509654	1
OTU_1511	0	0	0	0	0	0	1	1
OTU_1512	1.2e-05	0	8e-06	1.7e-05	0	1.7e-05	1	1
OTU_1513	4.1e-05	0	1.7e-05	0	0	0	0.204033	1
OTU_1514	4.7e-05	0	2.7e-05	1.7e-05	0	1.7e-05	0.466055	1
OTU_1515	2.9e-05	0	1.8e-05	0	0	0	0.340815	1
OTU_1516	2.9e-05	0	2.3e-05	3.5e-05	0	1.7e-05	1	1
OTU_1517	2.3e-05	0	1.5e-05	3.5e-05	0	3.5e-05	0.64404	1
OTU_1518	2.3e-05	0	1.3e-05	5.2e-05	0	3e-05	0.497196	1
OTU_1519	0.000105	0	2.9e-05	8.7e-05	0	1.7e-05	0.698752	1
OTU_152	0	0	0	0.000105	0	0.000105	0.418339	1
OTU_1520	2.9e-05	0	1.8e-05	3.5e-05	0	3.5e-05	1	1
OTU_1521	0	0	0	5.2e-05	0	3e-05	0.158543	1
OTU_1522	4.7e-05	0	2.4e-05	1.7e-05	0	1.7e-05	0.466055	1
OTU_1523	5.8e-05	0	1.8e-05	0.000122	0	7.6e-05	0.535991	1
OTU_1524	2.3e-05	0	1.3e-05	0	0	0	0.578121	1
OTU_1525	6.4e-05	0	1.9e-05	1.7e-05	0	1.7e-05	0.141565	1
OTU_1526	4.1e-05	0	2.3e-05	1.7e-05	0	1.7e-05	0.688532	1
OTU_1527	2.9e-05	0	1.3e-05	0	0	0	0.340815	1
OTU_1528	1.2e-05	0	1.2e-05	0	0	0	1	1
OTU_1529	1.2e-05	0	8e-06	0	0	0	1	1
OTU_153	0	0	0	5.2e-05	0	5.2e-05	0.418339	1
OTU_1530	5.8e-05	0	2.8e-05	0.000105	0	3e-05	0.364833	1
OTU_1531	4.7e-05	0	4.7e-05	0	0	0	0.21392	1
OTU_1532	5.8e-05	0	1.8e-05	3.5e-05	0	3.5e-05	0.658503	1
OTU_1533	2.3e-05	0	9e-06	0	0	0	0.578121	1
OTU_1534	7.6e-05	0	2.3e-05	3.5e-05	0	3.5e-05	0.456101	1
OTU_1535	4.7e-05	0	3.5e-05	0	0	0	0.21392	1
OTU_1536	6e-06	0	6e-06	0	0	0	1	1
OTU_1537	0.00014	0	9.7e-05	3.5e-05	0	3.5e-05	0.411027	1
OTU_1538	0	0	0	0	0	0	1	1
OTU_1539	3.5e-05	0	1.2e-05	3.5e-05	0	3.5e-05	1	1
OTU_154	6e-06	0	6e-06	3.5e-05	0	3.5e-05	0.156249	1
OTU_1540	0	0	0	0	0	0	1	1
OTU_1541	4.1e-05	0	2.9e-05	1.7e-05	0	1.7e-05	0.688532	1
OTU_1542	4.7e-05	0	2.8e-05	3.5e-05	0	3.5e-05	1	1
OTU_1543	1.7e-05	0	9e-06	0	0	0	0.578122	1
OTU_1544	0	0	0	1.7e-05	0	1.7e-05	0.25	1
OTU_1545	2.3e-05	0	1.8e-05	3.5e-05	0	1.7e-05	0.64404	1
OTU_1546	2.9e-05	0	1.8e-05	3.5e-05	0	3.5e-05	1	1
OTU_1547	1.2e-05	0	8e-06	0	0	0	1	1
OTU_1548	4.1e-05	0	1.9e-05	1.7e-05	0	1.7e-05	0.688532	1
OTU_1549	0	0	0	0	0	0	1	1
OTU_155	6e-06	0	6e-06	0	0	0	1	1
OTU_1550	6e-06	0	6e-06	1.7e-05	0	1.7e-05	0.437501	1
OTU_1551	2.3e-05	0	1.3e-05	1.7e-05	0	1.7e-05	1	1
OTU_1552	6e-06	0	6e-06	3.5e-05	0	1.7e-05	0.156249	1
OTU_1553	0	0	0	8.7e-05	0	8.7e-05	0.437306	1
OTU_1554	0	0	0	7e-05	0	7e-05	0.418339	1
OTU_1555	1.2e-05	0	8e-06	0	0	0	1	1
OTU_1556	0	0	0	0	0	0	1	1
OTU_1557	6e-06	0	6e-06	0	0	0	1	1
OTU_1558	0.000117	0	5.5e-05	5.2e-05	0	5.2e-05	0.521486	1
OTU_1559	1.7e-05	0	1.2e-05	0	0	0	0.578122	1
OTU_156	0	0	0	0	0	0	1	1
OTU_1560	6e-06	0	6e-06	0	0	0	1	1
OTU_1561	0.000111	0	3.1e-05	0	0	0	0.008372	1
OTU_1562	0	0	0	0	0	0	1	1
OTU_1563	0	0	0	0	0	0	1	1
OTU_1564	0.000402	0	0.000125	0.000122	0	3.5e-05	0.079376	1
OTU_1565	1.2e-05	0	8e-06	3.5e-05	0	3.5e-05	0.261718	1
OTU_1566	6e-06	0	6e-06	0	0	0	1	1
OTU_1567	1.2e-05	0	1.2e-05	1.7e-05	0	1.7e-05	1	1
OTU_1568	9.3e-05	0	5.8e-05	1.7e-05	0	1.7e-05	0.318813	1
OTU_1569	4.7e-05	0	3.4e-05	1.7e-05	0	1.7e-05	0.466055	1
OTU_157	1.2e-05	0	1.2e-05	0	0	0	1	1
OTU_1570	3.5e-05	0	2.9e-05	0	0	0	0.347406	1
OTU_1571	6e-06	0	6e-06	0	0	0	1	1
OTU_1572	1.7e-05	0	1.2e-05	0	0	0	0.578122	1
OTU_1573	5.2e-05	0	3.5e-05	0	0	0	0.220082	1
OTU_1574	0	0	0	0	0	0	1	1
OTU_1575	0	0	0	0	0	0	1	1
OTU_1576	5.2e-05	0	2.9e-05	0	0	0	0.13894	1
OTU_1577	0	0	0	1.7e-05	0	1.7e-05	0.25	1
OTU_1578	0	0	0	1.7e-05	0	1.7e-05	0.25	1
OTU_1579	0	0	0	1.7e-05	0	1.7e-05	0.25	1
OTU_158	6e-06	0	6e-06	0	0	0	1	1
OTU_1580	0	0	0	1.7e-05	0	1.7e-05	0.25	1
OTU_1581	0	0	0	3.5e-05	0	1.7e-05	0.062499	1
OTU_1582	4.7e-05	0	2e-05	0.000175	0	9.7e-05	0.300544	1
OTU_1583	0	0	0	1.7e-05	0	1.7e-05	0.25	1
OTU_1584	6e-06	0	6e-06	0	0	0	1	1
OTU_1585	0	0	0	0	0	0	1	1
OTU_1586	0	0	0	3.5e-05	0	1.7e-05	0.062499	1
OTU_1587	1.2e-05	0	1.2e-05	0	0	0	1	1
OTU_1588	1.2e-05	0	1.2e-05	1.7e-05	0	1.7e-05	1	1
OTU_1589	0	0	0	0	0	0	1	1
OTU_159	0	0	0	3.5e-05	0	3.5e-05	0.062499	1
OTU_1590	6e-06	0	6e-06	0	0	0	1	1
OTU_1591	1.2e-05	0	1.2e-05	0	0	0	1	1
OTU_1592	0	0	0	1.7e-05	0	1.7e-05	0.25	1
OTU_1593	6e-06	0	6e-06	1.7e-05	0	1.7e-05	0.437501	1
OTU_1594	1.2e-05	0	8e-06	3.5e-05	0	1.7e-05	0.261718	1
OTU_1595	0.000629	0	0.000216	0.000192	0	9.7e-05	0.130427	1
OTU_1596	5.2e-05	0	5.2e-05	7e-05	0	4.6e-05	0.85507	1
OTU_1597	1.7e-05	0	9e-06	1.7e-05	0	1.7e-05	1	1
OTU_1598	1.2e-05	0	8e-06	1.7e-05	0	1.7e-05	1	1
OTU_1599	0	0	0	1.7e-05	0	1.7e-05	0.25	1
OTU_16	1.2e-05	0	8e-06	0	0	0	1	1
OTU_160	1.2e-05	0	1.2e-05	5.2e-05	0	5.2e-05	0.564715	1
OTU_1600	4.1e-05	0	1.9e-05	0	0	0	0.204033	1
OTU_1601	6e-06	0	6e-06	1.7e-05	0	1.7e-05	0.437501	1
OTU_1602	2.3e-05	0	1.3e-05	1.7e-05	0	1.7e-05	1	1
OTU_1603	6e-06	0	6e-06	0	0	0	1	1
OTU_1604	0	0	0	0	0	0	1	1
OTU_1605	6e-06	0	6e-06	0	0	0	1	1
OTU_1606	6e-06	0	6e-06	0	0	0	1	1
OTU_1607	1.2e-05	0	8e-06	0	0	0	1	1
OTU_1608	4.1e-05	0	3e-05	0	0	0	0.204033	1
OTU_1609	6e-06	0	6e-06	0	0	0	1	1
OTU_161	0.000338	0	0.00016	8.7e-05	0	1.7e-05	0.199905	1
OTU_1610	2.3e-05	0	9e-06	1.7e-05	0	1.7e-05	1	1
OTU_1611	1.7e-05	0	1.2e-05	1.7e-05	0	1.7e-05	1	1
OTU_1612	0	0	0	0	0	0	1	1
OTU_1613	7e-05	0	2.6e-05	0	0	0	0.033476	1
OTU_1614	0	0	0	0	0	0	1	1
OTU_1615	2.3e-05	0	1.3e-05	0	0	0	0.578121	1
OTU_1616	5.2e-05	0	5.2e-05	0	0	0	0.423061	1
OTU_1617	2.9e-05	0	2.3e-05	3.5e-05	0	3.5e-05	1	1
OTU_1618	6e-06	0	6e-06	0	0	0	1	1
OTU_1619	1.7e-05	0	9e-06	0	0	0	0.578122	1
OTU_162	8.2e-05	0	7.5e-05	0	0	0	0.382553	1
OTU_1620	1.7e-05	0	1.2e-05	0	0	0	0.578122	1
OTU_1621	6e-06	0	6e-06	1.7e-05	0	1.7e-05	0.437501	1
OTU_1622	0	0	0	0	0	0	1	1
OTU_1623	2.3e-05	0	1.3e-05	1.7e-05	0	1.7e-05	1	1
OTU_1624	1.2e-05	0	1.2e-05	1.7e-05	0	1.7e-05	1	1
OTU_1625	1.2e-05	0	1.2e-05	1.7e-05	0	1.7e-05	1	1
OTU_1626	1.2e-05	0	8e-06	0	0	0	1	1
OTU_1627	3.5e-05	0	9e-06	1.7e-05	0	1.7e-05	0.688533	1
OTU_1628	8.7e-05	0	4.5e-05	0	0	0	0.108741	1
OTU_1629	1.7e-05	0	1.2e-05	0	0	0	0.578122	1
OTU_163	0	0	0	5.2e-05	0	5.2e-05	0.418339	1
OTU_1630	1.2e-05	0	8e-06	0	0	0	1	1
OTU_1631	1.2e-05	0	1.2e-05	0	0	0	1	1
OTU_1632	6e-06	0	6e-06	0	0	0	1	1
OTU_1633	0	0	0	0	0	0	1	1
OTU_1634	1.2e-05	0	8e-06	0	0	0	1	1
OTU_1635	1.2e-05	0	1.2e-05	7e-05	0	7e-05	0.532113	1
OTU_1636	0	0	0	0	0	0	1	1
OTU_1637	0	0	0	5.2e-05	0	5.2e-05	0.418339	1
OTU_1638	6e-06	0	6e-06	1.7e-05	0	1.7e-05	0.437501	1
OTU_1639	0	0	0	0	0	0	1	1
OTU_164	2.9e-05	0	1.3e-05	1.7e-05	0	1.7e-05	1	1
OTU_1640	0	0	0	1.7e-05	0	1.7e-05	0.25	1
OTU_1641	0	0	0	0	0	0	1	1
OTU_1642	0	0	0	1.7e-05	0	1.7e-05	0.25	1
OTU_1643	0	0	0	1.7e-05	0	1.7e-05	0.25	1
OTU_1644	2.9e-05	0	1.3e-05	7e-05	0	7e-05	0.667458	1
OTU_1645	2.3e-05	0	1.8e-05	1.7e-05	0	1.7e-05	1	1
OTU_1646	4.1e-05	0	2.9e-05	3.5e-05	0	3.5e-05	1	1
OTU_1647	0	0	0	0	0	0	1	1
OTU_1648	6e-06	0	6e-06	0	0	0	1	1
OTU_1649	1.7e-05	0	9e-06	3.5e-05	0	3.5e-05	0.604489	1
OTU_165	8.2e-05	0	4e-05	3.5e-05	0	1.7e-05	0.391287	1
OTU_1650	6e-06	0	6e-06	8.7e-05	0	8.7e-05	0.473821	1
OTU_1651	2.9e-05	0	9e-06	0	0	0	0.340815	1
OTU_1652	6e-06	0	6e-06	7e-05	0	4.6e-05	0.266268	1
OTU_1653	1.2e-05	0	8e-06	3.5e-05	0	3.5e-05	0.261718	1
OTU_1654	6e-06	0	6e-06	3.5e-05	0	3.5e-05	0.156249	1
OTU_1655	1.2e-05	0	8e-06	1.7e-05	0	1.7e-05	1	1
OTU_1656	4.1e-05	0	1.5e-05	7e-05	0	4.6e-05	0.652728	1
OTU_1657	0	0	0	0	0	0	1	1
OTU_1658	6e-06	0	6e-06	5.2e-05	0	5.2e-05	0.49918	1
OTU_166	6e-06	0	6e-06	0	0	0	1	1
OTU_1660	6e-06	0	6e-06	1.7e-05	0	1.7e-05	0.437501	1
OTU_1661	0	0	0	3.5e-05	0	3.5e-05	0.062499	1
OTU_1662	1.2e-05	0	1.2e-05	3.5e-05	0	1.7e-05	0.261718	1
OTU_1663	0	0	0	1.7e-05	0	1.7e-05	0.25	1
OTU_1664	6.4e-05	0	2.3e-05	7e-05	0	7e-05	0.954107	1
OTU_1665	4.1e-05	0	1.7e-05	1.7e-05	0	1.7e-05	0.688532	1
OTU_1666	0	0	0	1.7e-05	0	1.7e-05	0.25	1
OTU_1667	0.002057	5e-06	0.000745	0.002727	5e-06	0.001324	0.743527	1
OTU_1668	0.000181	0	8.8e-05	0.000734	0	0.000387	0.259229	1
OTU_1669	0.004423	1e-05	0.001044	0.005595	2e-06	0.000886	0.51346	1
OTU_167	3.5e-05	0	2.9e-05	0	0	0	0.347406	1
OTU_1670	0	0	0	1.7e-05	0	1.7e-05	0.25	1
OTU_1671	1.7e-05	0	1.2e-05	0	0	0	0.578122	1
OTU_1672	1.2e-05	0	8e-06	7e-05	0	4.6e-05	0.317811	1
OTU_1673	0.000315	0	5.4e-05	0.000105	0	6.1e-05	0.037825	1
OTU_1674	1.7e-05	0	1.2e-05	1.7e-05	0	1.7e-05	1	1
OTU_1675	1.7e-05	0	9e-06	3.5e-05	0	1.7e-05	0.604489	1
OTU_1676	1.7e-05	0	1.2e-05	0	0	0	0.578122	1
OTU_1677	0	0	0	0	0	0	1	1
OTU_1678	6e-06	0	6e-06	0	0	0	1	1
OTU_1679	0	0	0	0	0	0	1	1
OTU_168	6e-06	0	6e-06	0	0	0	1	1
OTU_1680	0	0	0	0	0	0	1	1
OTU_1681	0	0	0	0	0	0	1	1
OTU_1682	2.3e-05	0	9e-06	1.7e-05	0	1.7e-05	1	1
OTU_1683	2.9e-05	0	1.5e-05	0	0	0	0.340815	1
OTU_1684	0	0	0	0	0	0	1	1
OTU_1685	1.7e-05	0	9e-06	0	0	0	0.578122	1
OTU_1686	0	0	0	0	0	0	1	1
OTU_1687	1.2e-05	0	8e-06	0	0	0	1	1
OTU_1688	6e-06	0	6e-06	0	0	0	1	1
OTU_1689	2.3e-05	0	1.3e-05	1.7e-05	0	1.7e-05	1	1
OTU_169	1.2e-05	0	8e-06	1.7e-05	0	1.7e-05	1	1
OTU_1690	2.9e-05	0	1.5e-05	0	0	0	0.340815	1
OTU_1691	1.2e-05	0	8e-06	1.7e-05	0	1.7e-05	1	1
OTU_1692	0	0	0	0	0	0	1	1
OTU_1693	4.1e-05	0	2.4e-05	0	0	0	0.204033	1
OTU_1694	0	0	0	0	0	0	1	1
OTU_1695	1.2e-05	0	8e-06	1.7e-05	0	1.7e-05	1	1
OTU_1696	4.7e-05	0	2.2e-05	0	0	0	0.21392	1
OTU_1697	0	0	0	0	0	0	1	1
OTU_1698	0.001014	0	0.000129	0.000385	0	7.6e-05	0.004387	1
OTU_1699	6e-06	0	6e-06	1.7e-05	0	1.7e-05	0.437501	1
OTU_17	1.7e-05	0	1.2e-05	1.7e-05	0	1.7e-05	1	1
OTU_170	1.2e-05	0	8e-06	3.5e-05	0	1.7e-05	0.261718	1
OTU_1700	2.3e-05	0	2.3e-05	0	0	0	0.578121	1
OTU_1701	4.1e-05	0	2.4e-05	0	0	0	0.204033	1
OTU_1702	3.5e-05	0	1.7e-05	0	0	0	0.347406	1
OTU_1703	1.2e-05	0	8e-06	1.7e-05	0	1.7e-05	1	1
OTU_1704	1.7e-05	0	1.2e-05	0	0	0	0.578122	1
OTU_1705	2.9e-05	0	2.3e-05	0	0	0	0.340815	1
OTU_1706	2.3e-05	0	1.3e-05	0	0	0	0.578121	1
OTU_1707	1.2e-05	0	8e-06	0	0	0	1	1
OTU_1708	1.7e-05	0	1.2e-05	8.7e-05	0	4.6e-05	0.233991	1
OTU_1709	2.3e-05	0	2.3e-05	1.7e-05	0	1.7e-05	1	1
OTU_171	2.9e-05	0	1.5e-05	1.7e-05	0	1.7e-05	1	1
OTU_1710	1.2e-05	0	8e-06	0	0	0	1	1
OTU_1711	0	0	0	0	0	0	1	1
OTU_1712	6e-06	0	6e-06	3.5e-05	0	1.7e-05	0.156249	1
OTU_1713	8.7e-05	0	2.6e-05	0.000157	0	0.000132	0.697312	1
OTU_1714	1.2e-05	0	8e-06	1.7e-05	0	1.7e-05	1	1
OTU_1715	6e-06	0	6e-06	0	0	0	1	1
OTU_1717	0	0	0	0	0	0	1	1
OTU_1718	0	0	0	0	0	0	1	1
OTU_1719	0	0	0	0	0	0	1	1
OTU_172	0	0	0	3.5e-05	0	3.5e-05	0.062499	1
OTU_1720	1.2e-05	0	8e-06	0	0	0	1	1
OTU_1721	1.2e-05	0	1.2e-05	0	0	0	1	1
OTU_1722	1.7e-05	0	1.7e-05	0	0	0	0.578122	1
OTU_1723	6e-06	0	6e-06	0	0	0	1	1
OTU_1724	0	0	0	0	0	0	1	1
OTU_1725	2.3e-05	0	1.8e-05	0	0	0	0.578121	1
OTU_1726	6e-06	0	6e-06	0	0	0	1	1
OTU_1727	0	0	0	5.2e-05	0	3e-05	0.158543	1
OTU_1728	2.9e-05	0	2.9e-05	0	0	0	0.340815	1
OTU_173	6e-06	0	6e-06	0	0	0	1	1
OTU_1730	6e-06	0	6e-06	1.7e-05	0	1.7e-05	0.437501	1
OTU_1731	1.2e-05	0	8e-06	1.7e-05	0	1.7e-05	1	1
OTU_1732	0	0	0	1.7e-05	0	1.7e-05	0.25	1
OTU_1733	0	0	0	1.7e-05	0	1.7e-05	0.25	1
OTU_1734	1.2e-05	0	1.2e-05	0	0	0	1	1
OTU_1735	1.2e-05	0	8e-06	0	0	0	1	1
OTU_1736	1.2e-05	0	8e-06	0	0	0	1	1
OTU_1737	0	0	0	3.5e-05	0	3.5e-05	0.062499	1
OTU_1738	0	0	0	0	0	0	1	1
OTU_1739	1.7e-05	0	1.2e-05	1.7e-05	0	1.7e-05	1	1
OTU_174	0	0	0	1.7e-05	0	1.7e-05	0.25	1
OTU_1740	1.2e-05	0	8e-06	3.5e-05	0	3.5e-05	0.261718	1
OTU_1741	1.2e-05	0	1.2e-05	8.7e-05	0	8.7e-05	0.51179	1
OTU_1742	3.5e-05	0	1.7e-05	0	0	0	0.347406	1
OTU_1743	0	0	0	1.7e-05	0	1.7e-05	0.25	1
OTU_1744	6e-06	0	6e-06	0	0	0	1	1
OTU_1745	1.2e-05	0	8e-06	1.7e-05	0	1.7e-05	1	1
OTU_1747	0	0	0	1.7e-05	0	1.7e-05	0.25	1
OTU_1748	0	0	0	1.7e-05	0	1.7e-05	0.25	1
OTU_1749	0.000152	0	5.7e-05	0.000192	0	0.000192	0.882546	1
OTU_175	6e-06	0	6e-06	0	0	0	1	1
OTU_1750	1.2e-05	0	8e-06	3.5e-05	0	3.5e-05	0.261718	1
OTU_1751	9.3e-05	0	2.9e-05	1.7e-05	0	1.7e-05	0.068339	1
OTU_1752	4.1e-05	0	1.5e-05	5.2e-05	0	5.2e-05	0.875688	1
OTU_1753	6e-06	0	6e-06	0	0	0	1	1
OTU_1754	6e-06	0	6e-06	0	0	0	1	1
OTU_1755	1.2e-05	0	8e-06	3.5e-05	0	1.7e-05	0.261718	1
OTU_1756	1.7e-05	0	1.2e-05	3.5e-05	0	3.5e-05	0.604489	1
OTU_1757	1.2e-05	0	8e-06	8.7e-05	0	1.7e-05	0.005443	1
OTU_1758	2.3e-05	0	1.8e-05	0	0	0	0.578121	1
OTU_1759	3.5e-05	0	1.5e-05	1.7e-05	0	1.7e-05	0.688533	1
OTU_176	0	0	0	0	0	0	1	1
OTU_1760	6e-06	0	6e-06	0	0	0	1	1
OTU_1761	6e-06	0	6e-06	3.5e-05	0	3.5e-05	0.156249	1
OTU_1762	2.3e-05	0	9e-06	0.00014	0	7.6e-05	0.21062	1
OTU_1763	3.5e-05	0	2e-05	1.7e-05	0	1.7e-05	0.688533	1
OTU_1764	4.7e-05	0	3.4e-05	5.2e-05	0	3e-05	0.929131	1
OTU_1765	6e-06	0	6e-06	3.5e-05	0	1.7e-05	0.156249	1
OTU_1766	0	0	0	3.5e-05	0	3.5e-05	0.062499	1
OTU_1767	1.7e-05	0	1.2e-05	7e-05	0	4.6e-05	0.377843	1
OTU_1768	3.5e-05	0	2.3e-05	0.000105	0	6.1e-05	0.383845	1
OTU_1769	2.9e-05	0	1.3e-05	7e-05	0	1.7e-05	0.122735	1
OTU_177	0	0	0	0	0	0	1	1
OTU_1770	1.2e-05	0	8e-06	0	0	0	1	1
OTU_1771	6e-06	0	6e-06	0	0	0	1	1
OTU_1772	4.1e-05	0	3e-05	1.7e-05	0	1.7e-05	0.688532	1
OTU_1773	0	0	0	1.7e-05	0	1.7e-05	0.25	1
OTU_1774	0	0	0	0	0	0	1	1
OTU_1775	1.2e-05	0	8e-06	1.7e-05	0	1.7e-05	1	1
OTU_1776	6e-06	0	6e-06	1.7e-05	0	1.7e-05	0.437501	1
OTU_1777	1.7e-05	0	1.2e-05	3.5e-05	0	1.7e-05	0.604489	1
OTU_1778	1.7e-05	0	9e-06	1.7e-05	0	1.7e-05	1	1
OTU_1779	6e-06	0	6e-06	1.7e-05	0	1.7e-05	0.437501	1
OTU_178	6e-06	0	6e-06	0	0	0	1	1
OTU_1780	6e-06	0	6e-06	7e-05	0	7e-05	0.482888	1
OTU_1781	0	0	0	1.7e-05	0	1.7e-05	0.25	1
OTU_1783	1.2e-05	0	8e-06	3.5e-05	0	3.5e-05	0.261718	1
OTU_1784	0	0	0	0	0	0	1	1
OTU_1785	2.3e-05	0	1.8e-05	5.2e-05	0	3e-05	0.527339	1
OTU_1786	0.001603	2e-06	0.000449	0.000682	0	0.000139	0.109297	1
OTU_1787	0	0	0	0	0	0	1	1
OTU_1788	1.2e-05	0	1.2e-05	0	0	0	1	1
OTU_1789	0	0	0	0	0	0	1	1
OTU_1790	0	0	0	0	0	0	1	1
OTU_1791	6e-06	0	6e-06	0	0	0	1	1
OTU_1792	6e-06	0	6e-06	0	0	0	1	1
OTU_1793	0	0	0	0	0	0	1	1
OTU_1794	0	0	0	0	0	0	1	1
OTU_1795	0	0	0	0	0	0	1	1
OTU_1796	0.000239	0	5.8e-05	0.00014	0	3.5e-05	0.233696	1
OTU_1797	0	0	0	0	0	0	1	1
OTU_1798	0	0	0	0	0	0	1	1
OTU_1799	6e-06	0	6e-06	0	0	0	1	1
OTU_18	1.2e-05	0	8e-06	5.2e-05	0	3e-05	0.29422	1
OTU_180	6e-06	0	6e-06	0	0	0	1	1
OTU_1800	0	0	0	0	0	0	1	1
OTU_1801	0	0	0	0	0	0	1	1
OTU_1802	0	0	0	0	0	0	1	1
OTU_1803	0	0	0	0	0	0	1	1
OTU_1804	1.2e-05	0	8e-06	1.7e-05	0	1.7e-05	1	1
OTU_1805	0	0	0	0	0	0	1	1
OTU_1806	1.2e-05	0	8e-06	1.7e-05	0	1.7e-05	1	1
OTU_1807	0	0	0	0	0	0	1	1
OTU_1808	0	0	0	0	0	0	1	1
OTU_1809	0.000169	0	9.3e-05	0.000105	0	0.000105	0.734483	1
OTU_181	0	0	0	0	0	0	1	1
OTU_1810	6e-06	0	6e-06	0	0	0	1	1
OTU_1811	2.3e-05	0	1.5e-05	3.5e-05	0	3.5e-05	0.64404	1
OTU_1812	6e-06	0	6e-06	0	0	0	1	1
OTU_1813	2.9e-05	0	1.8e-05	0	0	0	0.340815	1
OTU_1814	2.3e-05	0	1.5e-05	1.7e-05	0	1.7e-05	1	1
OTU_1817	6e-06	0	6e-06	0	0	0	1	1
OTU_1819	0	0	0	0	0	0	1	1
OTU_182	0.003065	6e-06	0.000827	0.002168	1e-06	0.00063	0.509797	1
OTU_1820	1.7e-05	0	1.2e-05	0	0	0	0.578122	1
OTU_1821	1.2e-05	0	8e-06	0	0	0	1	1
OTU_1822	6e-06	0	6e-06	0	0	0	1	1
OTU_1823	2.3e-05	0	1.5e-05	0	0	0	0.578121	1
OTU_1824	1.2e-05	0	8e-06	0	0	0	1	1
OTU_1825	6e-06	0	6e-06	0	0	0	1	1
OTU_1826	0	0	0	0	0	0	1	1
OTU_1827	0	0	0	3.5e-05	0	3.5e-05	0.062499	1
OTU_1828	0	0	0	0	0	0	1	1
OTU_1829	0	0	0	0	0	0	1	1
OTU_183	1.2e-05	0	1.2e-05	0	0	0	1	1
OTU_1830	6e-06	0	6e-06	0	0	0	1	1
OTU_1831	1.7e-05	0	1.7e-05	0	0	0	0.578122	1
OTU_1832	0.00014	0	5.1e-05	3.5e-05	0	1.7e-05	0.110912	1
OTU_1833	2.3e-05	0	1.8e-05	1.7e-05	0	1.7e-05	1	1
OTU_1834	1.2e-05	0	8e-06	0	0	0	1	1
OTU_1835	0	0	0	0	0	0	1	1
OTU_1836	1.2e-05	0	1.2e-05	0	0	0	1	1
OTU_1837	1.2e-05	0	8e-06	0	0	0	1	1
OTU_1838	6e-06	0	6e-06	0	0	0	1	1
OTU_1839	6e-06	0	6e-06	0	0	0	1	1
OTU_184	6e-06	0	6e-06	0	0	0	1	1
OTU_1840	0.002185	4e-06	0.000632	0.001381	2e-06	0.000778	0.544378	1
OTU_1841	0	0	0	0	0	0	1	1
OTU_1842	0.00039	0	9e-05	0.000315	0	0.000237	0.823615	1
OTU_1843	0	0	0	1.7e-05	0	1.7e-05	0.25	1
OTU_1844	1.7e-05	0	1.2e-05	0	0	0	0.578122	1
OTU_1845	3.5e-05	0	2.5e-05	0	0	0	0.347406	1
OTU_1846	2.3e-05	0	1.8e-05	0	0	0	0.578121	1
OTU_1847	6e-06	0	6e-06	1.7e-05	0	1.7e-05	0.437501	1
OTU_1848	6.4e-05	0	3.4e-05	5.2e-05	0	5.2e-05	0.893113	1
OTU_1849	2.3e-05	0	1.3e-05	0	0	0	0.578121	1
OTU_185	0.000868	2e-06	0.000417	0.000332	0	0.000215	0.358834	1
OTU_1850	1.2e-05	0	1.2e-05	0	0	0	1	1
OTU_1851	6e-06	0	6e-06	0	0	0	1	1
OTU_1852	0	0	0	0	0	0	1	1
OTU_1853	0.000519	0	0.00016	0.000594	0	0.000261	0.856783	1
OTU_1854	6e-06	0	6e-06	0	0	0	1	1
OTU_1855	1.2e-05	0	8e-06	0	0	0	1	1
OTU_1856	0	0	0	0	0	0	1	1
OTU_1857	2.9e-05	0	1.5e-05	3.5e-05	0	3.5e-05	1	1
OTU_1858	4.7e-05	0	1.8e-05	1.7e-05	0	1.7e-05	0.466055	1
OTU_1859	3.5e-05	0	2.5e-05	3.5e-05	0	1.7e-05	1	1
OTU_186	0.001335	3e-06	0.000564	0.000892	0	0.000248	0.584772	1
OTU_1860	4.1e-05	0	1.9e-05	0	0	0	0.204033	1
OTU_1861	6e-06	0	6e-06	0	0	0	1	1
OTU_1862	0.000256	0	8e-05	0.000175	0	0.000149	0.719028	1
OTU_1863	6e-06	0	6e-06	0	0	0	1	1
OTU_1864	0	0	0	0	0	0	1	1
OTU_1865	5.2e-05	0	1.2e-05	5.2e-05	0	3e-05	0.993094	1
OTU_1866	6e-06	0	6e-06	0	0	0	1	1
OTU_1867	0	0	0	0	0	0	1	1
OTU_1868	2.3e-05	0	1.3e-05	0	0	0	0.578121	1
OTU_187	0.000105	0	8e-05	0.000122	0	6.3e-05	0.899924	1
OTU_1870	4.7e-05	0	1.1e-05	0	0	0	0.21392	1
OTU_1871	0	0	0	0	0	0	1	1
OTU_1872	0.00035	0	0.000123	0.000262	0	0.000132	0.717375	1
OTU_1873	0	0	0	0	0	0	1	1
OTU_1874	1.2e-05	0	8e-06	0	0	0	1	1
OTU_1875	3.5e-05	0	2e-05	0	0	0	0.347406	1
OTU_1877	2.9e-05	0	1.8e-05	1.7e-05	0	1.7e-05	1	1
OTU_1878	2.3e-05	0	1.3e-05	1.7e-05	0	1.7e-05	1	1
OTU_1879	0.000181	0	5.5e-05	0.000332	0	3.5e-05	0.058608	1
OTU_188	9.3e-05	0	4.1e-05	1.7e-05	0	1.7e-05	0.164416	1
OTU_1880	0	0	0	0	0	0	1	1
OTU_1881	0	0	0	0	0	0	1	1
OTU_1882	2.3e-05	0	1.3e-05	0	0	0	0.578121	1
OTU_1883	1.2e-05	0	8e-06	0	0	0	1	1
OTU_1884	6e-06	0	6e-06	0	0	0	1	1
OTU_1885	0	0	0	0	0	0	1	1
OTU_1886	1.2e-05	0	8e-06	0	0	0	1	1
OTU_1887	0.000122	0	5.5e-05	8.7e-05	0	8.7e-05	0.799581	1
OTU_1888	1.7e-05	0	1.2e-05	0	0	0	0.578122	1
OTU_1889	1.2e-05	0	8e-06	1.7e-05	0	1.7e-05	1	1
OTU_189	7e-05	0	3e-05	0.000105	0	8e-05	0.760759	1
OTU_1890	1.7e-05	0	1.2e-05	0	0	0	0.578122	1
OTU_1891	0.000758	0	0.000202	0.00042	0	0.000212	0.353719	1
OTU_1892	1.2e-05	0	8e-06	0	0	0	1	1
OTU_1893	1.7e-05	0	9e-06	0	0	0	0.578122	1
OTU_1894	0.000111	0	3.5e-05	5.2e-05	0	3e-05	0.314827	1
OTU_1895	6e-06	0	6e-06	0	0	0	1	1
OTU_1896	0.000641	0	0.000127	0.000385	0	0.000115	0.221557	1
OTU_1897	0	0	0	0	0	0	1	1
OTU_1898	2.9e-05	0	1.3e-05	0	0	0	0.340815	1
OTU_1899	1.2e-05	0	8e-06	0	0	0	1	1
OTU_19	4.1e-05	0	2.7e-05	1.7e-05	0	1.7e-05	0.688532	1
OTU_190	5.2e-05	0	2.3e-05	7e-05	0	7e-05	0.861581	1
OTU_1900	6e-06	0	6e-06	0	0	0	1	1
OTU_1901	4.1e-05	0	1.2e-05	3.5e-05	0	1.7e-05	1	1
OTU_1902	2.3e-05	0	1.5e-05	0	0	0	0.578121	1
OTU_1903	0	0	0	1.7e-05	0	1.7e-05	0.25	1
OTU_1904	2.9e-05	0	1.3e-05	0	0	0	0.340815	1
OTU_1905	1.2e-05	0	8e-06	0	0	0	1	1
OTU_1906	0	0	0	0	0	0	1	1
OTU_1907	6e-06	0	6e-06	0	0	0	1	1
OTU_1908	0	0	0	0	0	0	1	1
OTU_1909	1.2e-05	0	1.2e-05	0	0	0	1	1
OTU_191	6e-06	0	6e-06	5.2e-05	0	5.2e-05	0.49918	1
OTU_1910	0	0	0	0	0	0	1	1
OTU_1911	1.2e-05	0	8e-06	0	0	0	1	1
OTU_1912	6e-06	0	6e-06	0	0	0	1	1
OTU_1913	2.3e-05	0	9e-06	0	0	0	0.578121	1
OTU_1914	2.9e-05	0	2e-05	0	0	0	0.340815	1
OTU_1915	1.7e-05	0	9e-06	0	0	0	0.578122	1
OTU_1916	2.9e-05	0	1.8e-05	0	0	0	0.340815	1
OTU_1917	6e-06	0	6e-06	0	0	0	1	1
OTU_1918	1.2e-05	0	8e-06	0	0	0	1	1
OTU_1919	1.7e-05	0	1.2e-05	0	0	0	0.578122	1
OTU_192	3.5e-05	0	9e-06	0	0	0	0.347406	1
OTU_1920	0.001812	1e-05	0.001043	0.000664	1e-06	0.000587	0.461252	1
OTU_1921	0.002424	3e-06	0.000539	0.001206	0	0.000189	0.083893	1
OTU_1922	0.000163	0	6.1e-05	0.003881	1e-05	0.001863	0.104249	1
OTU_1923	0.000268	0	7e-05	1.7e-05	0	1.7e-05	0.009963	1
OTU_1924	0.002354	7e-06	0.000892	0.001241	1e-06	0.00053	0.386606	1
OTU_1925	0.004895	3.2e-05	0.001899	0.003322	2.2e-05	0.002721	0.722405	1
OTU_1926	0.000501	1e-06	0.000386	5.2e-05	0	3e-05	0.350697	1
OTU_1927	0.001253	2e-06	0.000461	0.00021	0	8e-05	0.070629	1
OTU_1928	0.001608	5e-06	0.000769	0.000402	0	0.000215	0.218128	1
OTU_1929	0.00053	0	0.000186	0.001364	0	0.000349	0.086466	1
OTU_193	6e-06	0	6e-06	0	0	0	1	1
OTU_1930	0.000758	0	0.000223	0.001486	1e-06	0.000695	0.442398	1
OTU_1931	0.003875	1.5e-05	0.001306	0.003095	1e-06	0.000656	0.689635	1
OTU_1932	0.000146	0	5.6e-05	0.00014	0	7.6e-05	0.962506	1
OTU_1933	0.00102	1e-06	0.000284	0.001329	1e-06	0.000591	0.724556	1
OTU_1934	0.000583	0	0.000207	1.7e-05	0	1.7e-05	0.030624	1
OTU_1935	0.001032	1e-06	0.000304	0.000892	0	0.000316	0.810554	1
OTU_1936	0	0	0	0	0	0	1	1
OTU_1937	0.000256	0	4.5e-05	0.000332	0	0.000177	0.758285	1
OTU_1938	0.000804	0	0.000234	0.00035	0	0.000106	0.150723	1
OTU_1939	0.000379	0	0.000197	7e-05	0	7e-05	0.228493	1
OTU_194	6e-06	0	6e-06	0	0	0	1	1
OTU_1940	0.000221	0	8.3e-05	0.000192	0	6.3e-05	0.834665	1
OTU_1941	0.001958	3e-06	0.000608	0.001888	3e-06	0.000948	0.962375	1
OTU_1942	0.000455	0	0.000143	0.000175	0	0.000122	0.224541	1
OTU_1943	0.000321	0	0.000113	8.7e-05	0	8.7e-05	0.184057	1
OTU_1944	0.001585	2e-06	0.000497	0.001416	1e-06	0.000629	0.877939	1
OTU_1945	0.000221	0	9.8e-05	0.000157	0	0.000157	0.794684	1
OTU_1946	0.000828	1e-06	0.000276	0.001469	1e-06	0.000626	0.471157	1
OTU_1947	0.000227	0	0.000152	0.00028	0	0.00028	0.90376	1
OTU_1948	1.2e-05	0	8e-06	0.000822	1e-06	0.000411	0.107573	1
OTU_1949	0.000169	0	6.2e-05	0.000507	0	0.000227	0.242337	1
OTU_195	4.7e-05	0	2.5e-05	3.5e-05	0	3.5e-05	1	1
OTU_1950	0.000157	0	6.2e-05	5.2e-05	0	5.2e-05	0.301294	1
OTU_1951	1.7e-05	0	9e-06	0	0	0	0.578122	1
OTU_1952	0.002867	3e-06	0.000531	0.002325	0	0.000192	0.461102	1
OTU_1953	0.000752	1e-06	0.000339	0.000594	0	0.000137	0.749479	1
OTU_1954	4.1e-05	0	1.9e-05	0	0	0	0.204033	1
OTU_1955	0.000251	1e-06	0.000238	0	0	0	0.395914	1
OTU_1956	0.000175	0	0.000117	0.00014	0	9.3e-05	0.862924	1
OTU_1957	0.000221	0	7.6e-05	0.000105	0	6.1e-05	0.336839	1
OTU_1958	0.000344	0	0.000156	0.00014	0	9.3e-05	0.364735	1
OTU_1959	0.000262	1e-06	0.000236	0.00014	0	0.00014	0.741025	1
OTU_196	1.2e-05	0	8e-06	0	0	0	1	1
OTU_1960	0.000414	0	0.00014	0.00028	0	0.000152	0.62637	1
OTU_1961	0.00028	0	9.3e-05	0.000122	0	0.000122	0.408057	1
OTU_1962	2.3e-05	0	9e-06	0.000629	0	0.000316	0.116123	1
OTU_1963	8.7e-05	0	5e-05	0	0	0	0.156211	1
OTU_1964	0.000478	1e-06	0.000253	1.7e-05	0	1.7e-05	0.138069	1
OTU_1965	9.9e-05	0	3.4e-05	0.000122	0	4.6e-05	0.763339	1
OTU_1966	8.7e-05	0	3e-05	0	0	0	0.022848	1
OTU_1967	0.000204	0	0.000118	0	0	0	0.160491	1
OTU_1968	8.2e-05	0	4.5e-05	7e-05	0	7e-05	0.920183	1
OTU_1969	0.000157	0	8.4e-05	0	0	0	0.126242	1
OTU_197	6e-06	0	6e-06	0	0	0	1	1
OTU_1970	0.00039	0	0.000125	0.000787	0	0.000264	0.271437	1
OTU_1971	0.000868	1e-06	0.000316	0.000769	1e-06	0.000587	0.915252	1
OTU_1972	0.000344	0	9.4e-05	7e-05	0	4.6e-05	0.036014	1
OTU_1973	0.000227	0	5.2e-05	0.000315	0	0.000109	0.583785	1
OTU_1974	1.7e-05	0	1.2e-05	0.000122	0	7e-05	0.228019	1
OTU_1975	9.9e-05	0	5e-05	0	0	0	0.104772	1
OTU_1976	0.000192	0	8.1e-05	7e-05	0	7e-05	0.358883	1
OTU_1977	0.000152	0	5.7e-05	0.00021	0	0.000139	0.773164	1
OTU_1978	0.000233	0	7.1e-05	0.000367	0	0.00016	0.562755	1
OTU_1979	0.000624	1e-06	0.000258	5.2e-05	0	0	0.073246	1
OTU_198	0	0	0	8.7e-05	0	4.6e-05	0.1213	1
OTU_1980	0.000309	0	6e-05	0.000472	0	3e-05	0.049489	1
OTU_1981	0.00035	0	0.000112	3.5e-05	0	1.7e-05	0.028665	1
OTU_1982	0.000274	0	0.000185	8.7e-05	0	1.7e-05	0.417965	1
OTU_1983	0.000787	0	0.000194	0.000472	0	0.000259	0.454416	1
OTU_1984	0.000414	0	0.000117	0.000717	1e-06	0.00064	0.728924	1
OTU_1985	0.000221	0	9.7e-05	7e-05	0	4.6e-05	0.256731	1
OTU_1986	9.3e-05	0	4.2e-05	0.000105	0	5.2e-05	0.898862	1
OTU_1987	0	0	0	0	0	0	1	1
OTU_1988	8.2e-05	0	5.6e-05	0	0	0	0.235066	1
OTU_1989	0.000117	0	3e-05	0.000175	0	3.5e-05	0.308639	1
OTU_199	6e-06	0	6e-06	0	0	0	1	1
OTU_1990	0.000245	0	6.1e-05	0.00021	0	0.000184	0.896212	1
OTU_1991	0	0	0	0.00021	0	0.000105	0.100181	1
OTU_1992	8.2e-05	0	3.5e-05	0	0	0	0.058015	1
OTU_1993	0.000221	0	0.000156	0.000315	0	0.000289	0.832469	1
OTU_1994	0.000198	0	0.000137	7e-05	0	7e-05	0.525187	1
OTU_1995	7.6e-05	0	2.5e-05	0	0	0	0.018611	1
OTU_1996	0.000268	0	8.1e-05	8.7e-05	0	1.7e-05	0.076286	1
OTU_1997	0	0	0	0	0	0	1	1
OTU_1998	0.000157	0	4.5e-05	0.000122	0	1.7e-05	0.579725	1
OTU_1999	0.000565	1e-06	0.000356	0.000472	0	0.000259	0.877333	1
OTU_2	6e-06	0	6e-06	0	0	0	1	1
OTU_20	0	0	0	3.5e-05	0	1.7e-05	0.062499	1
OTU_200	1.7e-05	0	1.2e-05	0	0	0	0.578122	1
OTU_2000	6e-06	0	6e-06	0	0	0	1	1
OTU_2001	2.9e-05	0	1.8e-05	0	0	0	0.340815	1
OTU_2002	1.7e-05	0	9e-06	0.000262	0	0.000109	0.06987	1
OTU_2003	0.000111	0	2.4e-05	0.00028	0	0.000143	0.349384	1
OTU_2004	0.000117	0	5.3e-05	0.00042	0	0.000237	0.31289	1
OTU_2005	5.8e-05	0	3.1e-05	1.7e-05	0	1.7e-05	0.354988	1
OTU_2006	8.7e-05	0	2.6e-05	0.000105	0	3e-05	0.745624	1
OTU_2007	8.2e-05	0	2.8e-05	0.000122	0	7.6e-05	0.7064	1
OTU_2008	0.000198	0	9.5e-05	1.7e-05	0	1.7e-05	0.126579	1
OTU_2009	0.000198	0	7.8e-05	0.000175	0	0.000126	0.908939	1
OTU_201	6e-06	0	6e-06	0	0	0	1	1
OTU_2010	0	0	0	0	0	0	1	1
OTU_2011	1.7e-05	0	1.2e-05	0.000297	0	1.7e-05	6.5e-05	0.295856
OTU_2012	6.4e-05	0	3e-05	0.000122	0	6.3e-05	0.52506	1
OTU_2013	0.000245	0	0.000149	0	0	0	0.178747	1
OTU_2014	4.1e-05	0	2.9e-05	1.7e-05	0	1.7e-05	0.688532	1
OTU_2015	0.000157	0	8.2e-05	0.000385	0	0.000195	0.385591	1
OTU_2016	6e-06	0	6e-06	0	0	0	1	1
OTU_2017	3.5e-05	0	2e-05	5.2e-05	0	5.2e-05	0.814889	1
OTU_2018	0.00028	0	0.000152	0.001941	2e-06	0.000867	0.122733	1
OTU_2019	0.000321	0	0.000172	0	0	0	0.126502	1
OTU_202	0	0	0	3.5e-05	0	1.7e-05	0.062499	1
OTU_2020	9.3e-05	0	3.2e-05	7e-05	0	7e-05	0.820976	1
OTU_2021	0	0	0	1.7e-05	0	1.7e-05	0.25	1
OTU_2022	4.7e-05	0	1.8e-05	0.000122	0	7.6e-05	0.458251	1
OTU_2023	1.7e-05	0	1.2e-05	0.000105	0	3e-05	0.033169	1
OTU_2024	2.9e-05	0	1.8e-05	1.7e-05	0	1.7e-05	1	1
OTU_2025	0.000105	0	3.2e-05	0	0	0	0.012366	1
OTU_2026	1.2e-05	0	8e-06	0	0	0	1	1
OTU_2027	7.6e-05	0	5.5e-05	0	0	0	0.262802	1
OTU_2028	2.3e-05	0	1.8e-05	1.7e-05	0	1.7e-05	1	1
OTU_2029	5.8e-05	0	2.5e-05	0	0	0	0.061345	1
OTU_203	1.7e-05	0	1.2e-05	0.000105	0	8e-05	0.384153	1
OTU_2030	5.8e-05	0	5.2e-05	0	0	0	0.367778	1
OTU_2031	1.7e-05	0	9e-06	1.7e-05	0	1.7e-05	1	1
OTU_2032	0.000111	0	3.7e-05	5.2e-05	0	3e-05	0.323025	1
OTU_2033	5.2e-05	0	2e-05	1.7e-05	0	1.7e-05	0.278852	1
OTU_2034	8.7e-05	0	3.5e-05	3.5e-05	0	1.7e-05	0.275881	1
OTU_2035	5.2e-05	0	4e-05	0	0	0	0.292216	1
OTU_2036	0.000198	0	0.000109	0.000245	0	8.7e-05	0.801629	1
OTU_2037	7.6e-05	0	4.7e-05	0.000122	0	1.7e-05	0.476103	1
OTU_2038	2.3e-05	0	1.3e-05	0.000122	0	6.3e-05	0.205356	1
OTU_2039	6e-06	0	6e-06	0	0	0	1	1
OTU_204	6e-06	0	6e-06	0	0	0	1	1
OTU_2040	8.7e-05	0	3.4e-05	1.7e-05	0	1.7e-05	0.131713	1
OTU_2041	1.2e-05	0	8e-06	3.5e-05	0	3.5e-05	0.261718	1
OTU_2042	8.7e-05	0	1.7e-05	1.7e-05	0	1.7e-05	0.025176	1
OTU_2043	0.000583	0	0.000127	0.001276	0	0.000167	0.012605	1
OTU_2044	2.9e-05	0	1.8e-05	0.000157	0	3e-05	0.007749	1
OTU_2045	0.000181	0	4.8e-05	0.000105	0	3e-05	0.278223	1
OTU_2046	3.5e-05	0	1.2e-05	5.2e-05	0	5.2e-05	0.80687	1
OTU_2047	7e-05	0	2.6e-05	0.000105	0	6.1e-05	0.691464	1
OTU_2048	0.000152	0	9e-05	1.7e-05	0	1.7e-05	0.232946	1
OTU_2049	4.7e-05	0	4.7e-05	0	0	0	0.21392	1
OTU_205	6e-06	0	6e-06	0	0	0	1	1
OTU_2050	0.000111	0	3.3e-05	0.000245	0	1.7e-05	0.008704	1
OTU_2051	7e-05	0	2.8e-05	3.5e-05	0	1.7e-05	0.38911	1
OTU_2052	0	0	0	0.00014	0	7.6e-05	0.131713	1
OTU_2053	0.000262	0	6.8e-05	0.000227	0	7e-05	0.788495	1
OTU_2054	6e-06	0	6e-06	0	0	0	1	1
OTU_2055	1.2e-05	0	1.2e-05	1.7e-05	0	1.7e-05	1	1
OTU_2056	8.7e-05	0	3e-05	1.7e-05	0	1.7e-05	0.100181	1
OTU_2057	9.3e-05	0	3e-05	0	0	0	0.016963	1
OTU_2058	2.3e-05	0	9e-06	0	0	0	0.578121	1
OTU_2059	4.7e-05	0	1.8e-05	5.2e-05	0	0	0.812059	1
OTU_206	8.7e-05	0	3e-05	0.000437	0	0.000258	0.273887	1
OTU_2060	8.2e-05	0	4.6e-05	0	0	0	0.15159	1
OTU_2061	0.000152	0	3e-05	0.000245	0	7e-05	0.323184	1
OTU_2062	2.3e-05	0	1.5e-05	0	0	0	0.578121	1
OTU_2063	8.2e-05	0	3.2e-05	1.7e-05	0	1.7e-05	0.149702	1
OTU_2064	4.7e-05	0	2.4e-05	0.000105	0	3e-05	0.213075	1
OTU_2065	3.5e-05	0	2.5e-05	3.5e-05	0	1.7e-05	1	1
OTU_2066	1.7e-05	0	1.7e-05	0.000157	0	6.1e-05	0.072226	1
OTU_2067	2.3e-05	0	1.8e-05	3.5e-05	0	3.5e-05	0.64404	1
OTU_2068	3.5e-05	0	2.3e-05	0.000175	0	0.000126	0.379452	1
OTU_2069	1.7e-05	0	1.2e-05	5.2e-05	0	0	0.025176	1
OTU_207	0	0	0	1.7e-05	0	1.7e-05	0.25	1
OTU_2070	6.4e-05	0	3.5e-05	7e-05	0	7e-05	0.956692	1
OTU_2071	6e-06	0	6e-06	8.7e-05	0	4.6e-05	0.154408	1
OTU_2072	6e-06	0	6e-06	5.2e-05	0	3e-05	0.211944	1
OTU_2073	8.2e-05	0	2.5e-05	0	0	0	0.013045	1
OTU_2074	0	0	0	0	0	0	1	1
OTU_2075	6e-06	0	6e-06	0.000122	0	7.6e-05	0.208862	1
OTU_2076	0	0	0	0.000122	0	7.6e-05	0.189105	1
OTU_2077	0.000111	0	6.2e-05	5.2e-05	0	0	0.470519	1
OTU_2078	2.9e-05	0	1.8e-05	1.7e-05	0	1.7e-05	1	1
OTU_2079	5.8e-05	0	2.7e-05	0	0	0	0.07754	1
OTU_208	6e-06	0	6e-06	5.2e-05	0	3e-05	0.211944	1
OTU_2080	2.9e-05	0	2.9e-05	0	0	0	0.340815	1
OTU_2081	1.2e-05	0	1.2e-05	0.000157	0	5.2e-05	0.030904	1
OTU_2082	0	0	0	1.7e-05	0	1.7e-05	0.25	1
OTU_2083	1.2e-05	0	8e-06	0.000122	0	0.000122	0.488418	1
OTU_2084	0	0	0	7e-05	0	3.5e-05	0.100181	1
OTU_2085	6e-06	0	6e-06	0.000122	0	6.3e-05	0.130895	1
OTU_2086	6.4e-05	0	2.6e-05	5.2e-05	0	0	0.737492	1
OTU_2087	5.2e-05	0	3.2e-05	8.7e-05	0	6.3e-05	0.70989	1
OTU_2088	5.8e-05	0	4e-05	5.2e-05	0	3e-05	0.934007	1
OTU_2089	0.000105	0	3.3e-05	0	0	0	0.014651	1
OTU_209	0	0	0	0	0	0	1	1
OTU_2090	6e-06	0	6e-06	0	0	0	1	1
OTU_2091	4.1e-05	0	2.4e-05	3.5e-05	0	3.5e-05	1	1
OTU_2092	6e-06	0	6e-06	0	0	0	1	1
OTU_2093	0	0	0	3.5e-05	0	3.5e-05	0.062499	1
OTU_2094	3.5e-05	0	1.2e-05	5.2e-05	0	3e-05	0.68862	1
OTU_2095	8.2e-05	0	3.2e-05	3.5e-05	0	3.5e-05	0.446181	1
OTU_2096	2.9e-05	0	1.3e-05	0	0	0	0.340815	1
OTU_2097	5.8e-05	0	2e-05	1.7e-05	0	1.7e-05	0.210139	1
OTU_2098	1.7e-05	0	1.2e-05	0	0	0	0.578122	1
OTU_2099	6e-06	0	6e-06	0	0	0	1	1
OTU_21	6e-06	0	6e-06	0	0	0	1	1
OTU_210	0	0	0	0	0	0	1	1
OTU_2100	0.000268	0	0.00014	0.000192	0	0.000143	0.778406	1
OTU_2101	2.3e-05	0	9e-06	5.2e-05	0	0	0.015525	1
OTU_2102	6e-06	0	6e-06	0	0	0	1	1
OTU_2103	1.7e-05	0	1.2e-05	3.5e-05	0	3.5e-05	0.604489	1
OTU_2104	3.5e-05	0	2e-05	8.7e-05	0	3.5e-05	0.293211	1
OTU_2105	6.4e-05	0	2.6e-05	0.000122	0	3.5e-05	0.277189	1
OTU_2106	1.2e-05	0	1.2e-05	0	0	0	1	1
OTU_2107	6e-06	0	6e-06	1.7e-05	0	1.7e-05	0.437501	1
OTU_2108	1.2e-05	0	8e-06	0	0	0	1	1
OTU_2109	0	0	0	0	0	0	1	1
OTU_2110	2.9e-05	0	1.8e-05	0	0	0	0.340815	1
OTU_2111	0	0	0	7e-05	0	3.5e-05	0.100181	1
OTU_2112	3.5e-05	0	1.5e-05	0	0	0	0.347406	1
OTU_2113	0.005338	3e-05	0.001825	0.005734	2e-05	0.002554	0.929951	1
OTU_2114	0.000245	0	0.00013	0.00042	0	3e-05	0.291932	1
OTU_2115	6.4e-05	0	2.7e-05	1.7e-05	0	1.7e-05	0.241102	1
OTU_2116	3.5e-05	0	2.5e-05	0	0	0	0.347406	1
OTU_2117	0	0	0	0	0	0	1	1
OTU_2118	0	0	0	0	0	0	1	1
OTU_2119	0	0	0	0	0	0	1	1
OTU_212	6e-06	0	6e-06	0	0	0	1	1
OTU_2120	0	0	0	0	0	0	1	1
OTU_2121	6e-06	0	6e-06	1.7e-05	0	1.7e-05	0.437501	1
OTU_2122	2.3e-05	0	1.8e-05	5.2e-05	0	3e-05	0.527339	1
OTU_2123	0	0	0	1.7e-05	0	1.7e-05	0.25	1
OTU_2124	8.7e-05	0	3.2e-05	0.000105	0	0	0.676639	1
OTU_2125	0.000332	0	8.1e-05	0.000262	0	5.2e-05	0.582812	1
OTU_2126	2.3e-05	0	1.3e-05	1.7e-05	0	1.7e-05	1	1
OTU_2127	6e-06	0	6e-06	5.2e-05	0	3e-05	0.211944	1
OTU_2128	0	0	0	0.000105	0	5.2e-05	0.100181	1
OTU_2129	0.000233	0	7.8e-05	0.000157	0	0	0.45751	1
OTU_213	0.001265	1e-06	0.000388	0.001906	3e-06	0.000927	0.630726	1
OTU_2130	6e-06	0	6e-06	5.2e-05	0	0	0.000318	0.720069
OTU_2131	0.000163	0	7.6e-05	0.00035	0	0.000197	0.50115	1
OTU_2132	1.2e-05	0	8e-06	1.7e-05	0	1.7e-05	1	1
OTU_2133	2.9e-05	0	9e-06	5.2e-05	0	3e-05	0.576544	1
OTU_2134	0	0	0	0	0	0	1	1
OTU_2135	6e-06	0	6e-06	0	0	0	1	1
OTU_2136	6e-06	0	6e-06	1.7e-05	0	1.7e-05	0.437501	1
OTU_2137	1.7e-05	0	1.2e-05	0	0	0	0.578122	1
OTU_2138	0	0	0	0	0	0	1	1
OTU_2139	8.7e-05	0	2.8e-05	5.2e-05	0	3e-05	0.51483	1
OTU_214	0.001702	5e-06	0.000777	0	0	0	0.075881	1
OTU_2140	1.7e-05	0	9e-06	8.7e-05	0	8.7e-05	0.54768	1
OTU_2141	0	0	0	0	0	0	1	1
OTU_2142	0	0	0	0	0	0	1	1
OTU_2143	6e-06	0	6e-06	0	0	0	1	1
OTU_2144	5.2e-05	0	2.8e-05	1.7e-05	0	1.7e-05	0.388552	1
OTU_2145	5.8e-05	0	3.2e-05	3.5e-05	0	3.5e-05	0.712117	1
OTU_2146	1.7e-05	0	1.7e-05	0	0	0	0.578122	1
OTU_2147	1.2e-05	0	8e-06	0	0	0	1	1
OTU_2148	0.001906	4e-06	0.000628	0.002203	1e-05	0.001811	0.910934	1
OTU_2149	8.2e-05	0	2.3e-05	0.000105	0	3e-05	0.646867	1
OTU_215	0.000921	1e-06	0.000346	0.000559	0	0.000318	0.561333	1
OTU_2150	2.9e-05	0	1.8e-05	0.000192	0	0.000192	0.520505	1
OTU_2151	6e-06	0	6e-06	0	0	0	1	1
OTU_2152	6e-06	0	6e-06	0	0	0	1	1
OTU_2153	0	0	0	7e-05	0	7e-05	0.418339	1
OTU_2154	6e-06	0	6e-06	3.5e-05	0	3.5e-05	0.156249	1
OTU_2155	0	0	0	0	0	0	1	1
OTU_2156	1.2e-05	0	8e-06	1.7e-05	0	1.7e-05	1	1
OTU_2157	4.7e-05	0	2.2e-05	0	0	0	0.21392	1
OTU_2158	6e-06	0	6e-06	0	0	0	1	1
OTU_2159	0	0	0	3.5e-05	0	1.7e-05	0.062499	1
OTU_216	0.00137	1e-06	0.000387	0.000332	0	4.6e-05	0.033809	1
OTU_2160	6e-06	0	6e-06	0	0	0	1	1
OTU_2161	6e-06	0	6e-06	0.000175	0	9.3e-05	0.136718	1
OTU_2162	4.1e-05	0	1.7e-05	0.000105	0	8e-05	0.554001	1
OTU_2163	6e-06	0	6e-06	3.5e-05	0	1.7e-05	0.156249	1
OTU_2164	0.000216	0	7.6e-05	0.000402	0	0.000206	0.517684	1
OTU_2166	2.3e-05	0	2.3e-05	7e-05	0	7e-05	0.632823	1
OTU_2167	1.2e-05	0	1.2e-05	8.7e-05	0	8.7e-05	0.51179	1
OTU_2168	0	0	0	0	0	0	1	1
OTU_2169	6e-06	0	6e-06	0	0	0	1	1
OTU_217	0.001539	2e-06	0.000499	0.001014	0	0.000299	0.488995	1
OTU_2170	2.9e-05	0	1.3e-05	1.7e-05	0	1.7e-05	1	1
OTU_2171	0	0	0	0	0	0	1	1
OTU_2172	1.7e-05	0	1.2e-05	0	0	0	0.578122	1
OTU_2173	1.2e-05	0	1.2e-05	0	0	0	1	1
OTU_2174	1.7e-05	0	9e-06	0	0	0	0.578122	1
OTU_2175	0.000122	0	6e-05	0.000262	0	0.000212	0.631995	1
OTU_2176	4.1e-05	0	1.7e-05	0	0	0	0.204033	1
OTU_2177	1.2e-05	0	1.2e-05	5.2e-05	0	3e-05	0.310877	1
OTU_2178	7.6e-05	0	1.3e-05	7e-05	0	4.6e-05	0.932064	1
OTU_2179	1.7e-05	0	9e-06	0	0	0	0.578122	1
OTU_218	0.001428	2e-06	0.000447	0.000664	0	0.000115	0.176625	1
OTU_2180	0	0	0	0	0	0	1	1
OTU_2181	1.2e-05	0	8e-06	0	0	0	1	1
OTU_2182	3.5e-05	0	2.5e-05	0	0	0	0.347406	1
OTU_2183	0.000181	0	6.2e-05	5.2e-05	0	3e-05	0.129632	1
OTU_2184	1.7e-05	0	1.2e-05	3.5e-05	0	3.5e-05	0.604489	1
OTU_2185	1.2e-05	0	1.2e-05	0	0	0	1	1
OTU_2186	0.000227	0	0.000134	7e-05	0	7e-05	0.400838	1
OTU_2187	0	0	0	0	0	0	1	1
OTU_2188	7.6e-05	0	3.7e-05	0	0	0	0.096047	1
OTU_2189	0	0	0	0	0	0	1	1
OTU_219	0.000256	0	6.8e-05	0.00028	0	0.000155	0.92244	1
OTU_2190	8.2e-05	0	3.3e-05	0.000297	0	3.5e-05	0.003051	1
OTU_2191	1.2e-05	0	1.2e-05	0	0	0	1	1
OTU_2192	0.001498	3e-06	0.000577	0.000315	0	0.000189	0.110809	1
OTU_2193	0	0	0	1.7e-05	0	1.7e-05	0.25	1
OTU_2194	0	0	0	0	0	0	1	1
OTU_2195	0	0	0	3.5e-05	0	3.5e-05	0.062499	1
OTU_2196	2.3e-05	0	1.8e-05	1.7e-05	0	1.7e-05	1	1
OTU_2197	3.5e-05	0	1.7e-05	1.7e-05	0	1.7e-05	0.688533	1
OTU_2198	1.7e-05	0	9e-06	5.2e-05	0	3e-05	0.371461	1
OTU_2199	6e-06	0	6e-06	1.7e-05	0	1.7e-05	0.437501	1
OTU_22	1.7e-05	0	1.7e-05	1.7e-05	0	1.7e-05	1	1
OTU_220	0.000152	0	4.5e-05	0.000245	0	7.6e-05	0.39617	1
OTU_2200	6e-06	0	6e-06	0	0	0	1	1
OTU_2202	2.3e-05	0	1.3e-05	0	0	0	0.578121	1
OTU_2203	2.9e-05	0	2.3e-05	3.5e-05	0	3.5e-05	1	1
OTU_2204	4.1e-05	0	2.3e-05	8.7e-05	0	3.5e-05	0.368663	1
OTU_2205	6e-06	0	6e-06	0	0	0	1	1
OTU_2206	0.000554	1e-06	0.000243	0.002745	6e-06	0.001355	0.193435	1
OTU_2207	0	0	0	5.2e-05	0	3e-05	0.158543	1
OTU_2208	6e-06	0	6e-06	0	0	0	1	1
OTU_2209	0.027833	0.000401	0.006672	0.016941	0.000193	0.008013	0.399237	1
OTU_221	0.00014	0	3.9e-05	0.000105	0	0.000105	0.815167	1
OTU_2210	2.9e-05	0	1.5e-05	0	0	0	0.340815	1
OTU_2211	4.1e-05	0	1.9e-05	0.00014	0	7.6e-05	0.309922	1
OTU_2212	0	0	0	5.2e-05	0	3e-05	0.158543	1
OTU_2213	5.8e-05	0	2.5e-05	0.000105	0	6.1e-05	0.589294	1
OTU_2214	0.000321	0	0.000148	5.2e-05	0	3e-05	0.148489	1
OTU_2215	4.1e-05	0	1.5e-05	1.7e-05	0	1.7e-05	0.688532	1
OTU_2216	0.000997	0	0.000149	0.00028	0	3.5e-05	0.002527	1
OTU_2217	0	0	0	0	0	0	1	1
OTU_2218	1.2e-05	0	8e-06	0	0	0	1	1
OTU_2219	1.2e-05	0	8e-06	5.2e-05	0	3e-05	0.29422	1
OTU_222	3.5e-05	0	1.2e-05	0.000245	0	9.3e-05	0.068958	1
OTU_2220	0	0	0	0	0	0	1	1
OTU_2221	0	0	0	0	0	0	1	1
OTU_2222	1.2e-05	0	1.2e-05	1.7e-05	0	1.7e-05	1	1
OTU_2223	0.003532	9e-06	0.000974	0.001364	1e-06	0.000524	0.109549	1
OTU_2224	0	0	0	0	0	0	1	1
OTU_2225	6e-06	0	6e-06	0	0	0	1	1
OTU_2226	6e-06	0	6e-06	0	0	0	1	1
OTU_2227	2.3e-05	0	9e-06	0	0	0	0.578121	1
OTU_2228	4.7e-05	0	2.2e-05	0	0	0	0.21392	1
OTU_2229	9.3e-05	0	5.5e-05	3.5e-05	0	1.7e-05	0.415653	1
OTU_223	9.9e-05	0	6.9e-05	0.00014	0	0.000115	0.81834	1
OTU_2230	6e-06	0	6e-06	0	0	0	1	1
OTU_2231	0.00095	0	0.000213	0.000769	0	0.000252	0.681167	1
OTU_2232	8.2e-05	0	4e-05	7e-05	0	3.5e-05	0.873007	1
OTU_2233	1.2e-05	0	8e-06	0	0	0	1	1
OTU_2234	0	0	0	0	0	0	1	1
OTU_2235	0	0	0	0	0	0	1	1
OTU_2236	0	0	0	0	0	0	1	1
OTU_2237	1.2e-05	0	1.2e-05	0	0	0	1	1
OTU_2238	1.2e-05	0	8e-06	0	0	0	1	1
OTU_2239	0	0	0	0	0	0	1	1
OTU_224	0.000221	0	5.8e-05	0.00014	0	9.3e-05	0.572518	1
OTU_2240	4.7e-05	0	2e-05	5.2e-05	0	5.2e-05	0.94119	1
OTU_2241	1.2e-05	0	1.2e-05	0	0	0	1	1
OTU_2242	2.3e-05	0	1.3e-05	1.7e-05	0	1.7e-05	1	1
OTU_2243	1.2e-05	0	1.2e-05	0	0	0	1	1
OTU_2244	7.6e-05	0	7.6e-05	0	0	0	0.423061	1
OTU_2245	2.9e-05	0	1.3e-05	5.2e-05	0	5.2e-05	0.748771	1
OTU_2246	0	0	0	0	0	0	1	1
OTU_2247	0	0	0	0	0	0	1	1
OTU_2248	6e-06	0	6e-06	0	0	0	1	1
OTU_2249	2.9e-05	0	2e-05	0	0	0	0.340815	1
OTU_225	0.000606	1e-06	0.000259	0	0	0	0.056194	1
OTU_2250	2.9e-05	0	2e-05	0	0	0	0.340815	1
OTU_2251	0	0	0	0	0	0	1	1
OTU_2252	6e-06	0	6e-06	0	0	0	1	1
OTU_2253	1.7e-05	0	1.7e-05	1.7e-05	0	1.7e-05	1	1
OTU_2254	1.7e-05	0	1.2e-05	0	0	0	0.578122	1
OTU_2255	4.7e-05	0	2e-05	7e-05	0	3.5e-05	0.666297	1
OTU_2256	4.1e-05	0	2.9e-05	3.5e-05	0	3.5e-05	1	1
OTU_2257	0.000163	0	0.000151	3.5e-05	0	1.7e-05	0.519842	1
OTU_2258	0.001929	1e-06	0.000265	0.002815	0	0.000305	0.075529	1
OTU_2259	3.5e-05	0	2e-05	0.00014	0	0.000115	0.488911	1
OTU_226	0.000787	1e-06	0.000268	0.00042	0	0.000139	0.328674	1
OTU_2260	6e-06	0	6e-06	1.7e-05	0	1.7e-05	0.437501	1
OTU_2261	0	0	0	1.7e-05	0	1.7e-05	0.25	1
OTU_2262	0.001474	2e-06	0.000516	0.001311	4e-06	0.001128	0.926149	1
OTU_2263	0	0	0	1.7e-05	0	1.7e-05	0.25	1
OTU_2264	1.2e-05	0	8e-06	1.7e-05	0	1.7e-05	1	1
OTU_2266	0	0	0	1.7e-05	0	1.7e-05	0.25	1
OTU_2267	0	0	0	0	0	0	1	1
OTU_2268	1.2e-05	0	1.2e-05	0	0	0	1	1
OTU_2269	6e-06	0	6e-06	3.5e-05	0	1.7e-05	0.156249	1
OTU_227	0.000385	0	0.000152	0.000227	0	0.000115	0.530147	1
OTU_2270	0	0	0	1.7e-05	0	1.7e-05	0.25	1
OTU_2272	0	0	0	1.7e-05	0	1.7e-05	0.25	1
OTU_2274	0	0	0	0	0	0	1	1
OTU_2275	1.7e-05	0	9e-06	1.7e-05	0	1.7e-05	1	1
OTU_2276	0	0	0	0	0	0	1	1
OTU_2277	6e-06	0	6e-06	1.7e-05	0	1.7e-05	0.437501	1
OTU_2279	2.3e-05	0	1.3e-05	1.7e-05	0	1.7e-05	1	1
OTU_228	0.000198	0	6.2e-05	3.5e-05	0	1.7e-05	0.040002	1
OTU_2280	1.2e-05	0	8e-06	0	0	0	1	1
OTU_2281	1.2e-05	0	8e-06	1.7e-05	0	1.7e-05	1	1
OTU_2282	0	0	0	0	0	0	1	1
OTU_2283	6e-06	0	6e-06	0	0	0	1	1
OTU_2285	0	0	0	1.7e-05	0	1.7e-05	0.25	1
OTU_2286	6e-06	0	6e-06	0	0	0	1	1
OTU_2287	6e-06	0	6e-06	0	0	0	1	1
OTU_2288	0	0	0	3.5e-05	0	3.5e-05	0.062499	1
OTU_2289	5.8e-05	0	2.4e-05	1.7e-05	0	1.7e-05	0.26455	1
OTU_229	0.000268	0	0.000178	7e-05	0	7e-05	0.402976	1
OTU_2290	1.7e-05	0	9e-06	0	0	0	0.578122	1
OTU_2291	6.4e-05	0	3e-05	3.5e-05	0	1.7e-05	0.522746	1
OTU_2292	0	0	0	1.7e-05	0	1.7e-05	0.25	1
OTU_2293	1.7e-05	0	1.2e-05	3.5e-05	0	3.5e-05	0.604489	1
OTU_2294	2.9e-05	0	1.3e-05	3.5e-05	0	1.7e-05	1	1
OTU_2295	0	0	0	0	0	0	1	1
OTU_2296	6e-06	0	6e-06	0	0	0	1	1
OTU_2297	2.9e-05	0	1.8e-05	3.5e-05	0	3.5e-05	1	1
OTU_2298	5.8e-05	0	2.5e-05	0	0	0	0.061345	1
OTU_2299	0.000676	0	0.000175	0.001311	0	0.000349	0.185097	1
OTU_23	0	0	0	1.7e-05	0	1.7e-05	0.25	1
OTU_230	0.000239	0	8.3e-05	0.000227	0	9.7e-05	0.948761	1
OTU_2300	6e-06	0	6e-06	1.7e-05	0	1.7e-05	0.437501	1
OTU_2301	0	0	0	1.7e-05	0	1.7e-05	0.25	1
OTU_2302	2.9e-05	0	2e-05	0	0	0	0.340815	1
OTU_2303	2.9e-05	0	2e-05	5.2e-05	0	0	0.343462	1
OTU_2304	0.006836	1e-05	0.001043	0.009231	5e-06	0.001324	0.246083	1
OTU_2305	9.9e-05	0	4.3e-05	8.7e-05	0	4.6e-05	0.89462	1
OTU_2306	1.7e-05	0	1.7e-05	0	0	0	0.578122	1
OTU_2307	2.3e-05	0	1.3e-05	5.2e-05	0	3e-05	0.497196	1
OTU_2308	0	0	0	1.7e-05	0	1.7e-05	0.25	1
OTU_2309	2.9e-05	0	1.8e-05	3.5e-05	0	1.7e-05	1	1
OTU_231	9.3e-05	0	2.9e-05	1.7e-05	0	1.7e-05	0.068339	1
OTU_2310	6e-06	0	6e-06	0	0	0	1	1
OTU_2311	1.2e-05	0	8e-06	1.7e-05	0	1.7e-05	1	1
OTU_2312	0	0	0	1.7e-05	0	1.7e-05	0.25	1
OTU_2313	3.5e-05	0	1.2e-05	0	0	0	0.347406	1
OTU_2314	6.4e-05	0	3.8e-05	0.000122	0	7.6e-05	0.605024	1
OTU_2316	6e-06	0	6e-06	0	0	0	1	1
OTU_2317	2.3e-05	0	9e-06	0	0	0	0.578121	1
OTU_2318	0	0	0	0	0	0	1	1
OTU_2319	1.2e-05	0	8e-06	1.7e-05	0	1.7e-05	1	1
OTU_232	0.000122	0	4.3e-05	0.000105	0	8e-05	0.890733	1
OTU_2320	1.2e-05	0	8e-06	3.5e-05	0	1.7e-05	0.261718	1
OTU_2321	1.7e-05	0	9e-06	1.7e-05	0	1.7e-05	1	1
OTU_2322	6e-06	0	6e-06	1.7e-05	0	1.7e-05	0.437501	1
OTU_2323	7.6e-05	0	3.5e-05	7e-05	0	4.6e-05	0.943339	1
OTU_2324	6e-06	0	6e-06	0	0	0	1	1
OTU_2325	1.7e-05	0	9e-06	0	0	0	0.578122	1
OTU_2326	0.000117	0	3.5e-05	8.7e-05	0	4.6e-05	0.706124	1
OTU_2327	0.00461	1.4e-05	0.001235	0.008479	2.1e-05	0.00263	0.280223	1
OTU_2328	6e-06	0	6e-06	0	0	0	1	1
OTU_2329	6e-06	0	6e-06	1.7e-05	0	1.7e-05	0.437501	1
OTU_233	0.000216	0	0.000138	7e-05	0	4.6e-05	0.418232	1
OTU_2330	0.00137	2e-06	0.000435	0.000664	0	0.000254	0.257894	1
OTU_2331	2.9e-05	0	1.8e-05	8.7e-05	0	6.3e-05	0.496102	1
OTU_2332	1.7e-05	0	9e-06	0	0	0	0.578122	1
OTU_2333	0.006352	3e-06	0.000606	0.002972	1e-05	0.001793	0.14718	1
OTU_2334	0	0	0	0	0	0	1	1
OTU_2335	0	0	0	0	0	0	1	1
OTU_2336	6e-06	0	6e-06	0	0	0	1	1
OTU_2337	4.7e-05	0	3e-05	5.2e-05	0	5.2e-05	0.94576	1
OTU_2338	6e-06	0	6e-06	0	0	0	1	1
OTU_2339	0	0	0	0	0	0	1	1
OTU_234	9.9e-05	0	4.2e-05	0.00028	0	0.000126	0.271242	1
OTU_2340	0	0	0	0	0	0	1	1
OTU_2341	0	0	0	0	0	0	1	1
OTU_2342	0	0	0	0	0	0	1	1
OTU_2343	1.2e-05	0	8e-06	0	0	0	1	1
OTU_2344	6e-06	0	6e-06	0	0	0	1	1
OTU_2345	2.9e-05	0	1.5e-05	3.5e-05	0	3.5e-05	1	1
OTU_2346	6e-06	0	6e-06	0	0	0	1	1
OTU_2347	0	0	0	0	0	0	1	1
OTU_2348	0	0	0	0	0	0	1	1
OTU_2349	5.2e-05	0	2.9e-05	0	0	0	0.13894	1
OTU_235	0.000105	0	4.6e-05	5.2e-05	0	3e-05	0.465813	1
OTU_2350	1.2e-05	0	8e-06	0	0	0	1	1
OTU_2351	4.7e-05	0	1.8e-05	0.000105	0	3e-05	0.179078	1
OTU_2352	1.2e-05	0	8e-06	1.7e-05	0	1.7e-05	1	1
OTU_2353	0	0	0	0	0	0	1	1
OTU_2354	0	0	0	0	0	0	1	1
OTU_2355	6e-06	0	6e-06	0	0	0	1	1
OTU_2356	6e-06	0	6e-06	0	0	0	1	1
OTU_2357	0	0	0	0	0	0	1	1
OTU_2358	1.7e-05	0	1.2e-05	0	0	0	0.578122	1
OTU_2359	1.2e-05	0	8e-06	1.7e-05	0	1.7e-05	1	1
OTU_236	0.000233	0	0.000129	0	0	0	0.140877	1
OTU_2360	1.7e-05	0	1.2e-05	0	0	0	0.578122	1
OTU_2361	0	0	0	0	0	0	1	1
OTU_2362	0	0	0	0	0	0	1	1
OTU_2363	0	0	0	0	0	0	1	1
OTU_2364	0	0	0	0	0	0	1	1
OTU_2365	0.000262	0	7.5e-05	0.000385	0	0.000306	0.773531	1
OTU_2366	1.2e-05	0	8e-06	0	0	0	1	1
OTU_2367	0.00933	2.2e-05	0.001552	0.013077	4.2e-05	0.003727	0.475552	1
OTU_2368	6e-06	0	6e-06	0	0	0	1	1
OTU_2369	1.7e-05	0	9e-06	0	0	0	0.578122	1
OTU_237	3.5e-05	0	2e-05	0.000122	0	0.000122	0.594451	1
OTU_2370	0	0	0	0	0	0	1	1
OTU_2372	0.00014	0	2.8e-05	0.00014	0	3.5e-05	0.97747	1
OTU_2373	0	0	0	0	0	0	1	1
OTU_2374	1.2e-05	0	8e-06	3.5e-05	0	3.5e-05	0.261718	1
OTU_2376	6e-06	0	6e-06	0	0	0	1	1
OTU_2377	0	0	0	0	0	0	1	1
OTU_2378	5.2e-05	0	3.7e-05	0	0	0	0.247858	1
OTU_2379	0.00042	1e-06	0.000238	0.000524	0	0.000212	0.803434	1
OTU_238	0.000361	0	0.000151	0.000122	0	7.6e-05	0.255665	1
OTU_2380	6e-06	0	6e-06	0	0	0	1	1
OTU_2381	2.3e-05	0	1.5e-05	0	0	0	0.578121	1
OTU_2382	6e-06	0	6e-06	0	0	0	1	1
OTU_2383	2.9e-05	0	1.8e-05	3.5e-05	0	3.5e-05	1	1
OTU_2384	6e-06	0	6e-06	0	0	0	1	1
OTU_2385	1.2e-05	0	8e-06	0	0	0	1	1
OTU_2386	0.00095	1e-06	0.000276	0.000769	1e-06	0.000638	0.849323	1
OTU_2387	0	0	0	0	0	0	1	1
OTU_2388	1.2e-05	0	8e-06	0	0	0	1	1
OTU_2389	7e-05	0	1.5e-05	3.5e-05	0	1.7e-05	0.213828	1
OTU_239	1.7e-05	0	1.7e-05	0.000157	0	0.000109	0.308639	1
OTU_2390	2.9e-05	0	1.3e-05	0	0	0	0.340815	1
OTU_2392	6e-06	0	6e-06	0	0	0	1	1
OTU_2393	1.7e-05	0	1.2e-05	0	0	0	0.578122	1
OTU_2394	0	0	0	0	0	0	1	1
OTU_2396	2.9e-05	0	1.3e-05	0	0	0	0.340815	1
OTU_2397	3.5e-05	0	1.2e-05	3.5e-05	0	1.7e-05	1	1
OTU_2398	2.9e-05	0	9e-06	0	0	0	0.340815	1
OTU_2399	0.011778	3.9e-05	0.002095	0.016487	8.3e-05	0.005274	0.527988	1
OTU_24	1.7e-05	0	1.2e-05	0	0	0	0.578122	1
OTU_240	0.000169	0	7e-05	0.000105	0	5.2e-05	0.579502	1
OTU_2400	7e-05	0	2.9e-05	1.7e-05	0	1.7e-05	0.203128	1
OTU_2401	0	0	0	0	0	0	1	1
OTU_2402	2.9e-05	0	1.8e-05	0	0	0	0.340815	1
OTU_2403	3.5e-05	0	1.7e-05	5.2e-05	0	5.2e-05	0.811601	1
OTU_2404	1.2e-05	0	8e-06	0	0	0	1	1
OTU_2405	0	0	0	0	0	0	1	1
OTU_2406	0.000897	2e-06	0.000418	0.001399	5e-06	0.00132	0.78641	1
OTU_2407	6e-06	0	6e-06	0	0	0	1	1
OTU_2408	6e-06	0	6e-06	0	0	0	1	1
OTU_2409	1.7e-05	0	9e-06	0	0	0	0.578122	1
OTU_241	4.1e-05	0	1.5e-05	5.2e-05	0	3e-05	0.793896	1
OTU_2410	1.7e-05	0	1.2e-05	0	0	0	0.578122	1
OTU_2411	4.1e-05	0	1.7e-05	0	0	0	0.204033	1
OTU_2413	0	0	0	1.7e-05	0	1.7e-05	0.25	1
OTU_2414	6e-06	0	6e-06	0	0	0	1	1
OTU_2415	1.7e-05	0	9e-06	0	0	0	0.578122	1
OTU_2416	0	0	0	0	0	0	1	1
OTU_2417	6e-06	0	6e-06	1.7e-05	0	1.7e-05	0.437501	1
OTU_2418	0	0	0	0	0	0	1	1
OTU_2419	0.000431	0	0.000123	0.000332	0	9.7e-05	0.636956	1
OTU_242	7.6e-05	0	3.8e-05	7e-05	0	4.6e-05	0.94562	1
OTU_2420	2.9e-05	0	1.5e-05	1.7e-05	0	1.7e-05	1	1
OTU_2421	2.3e-05	0	1.3e-05	0	0	0	0.578121	1
OTU_2422	0	0	0	3.5e-05	0	3.5e-05	0.062499	1
OTU_2423	0	0	0	0	0	0	1	1
OTU_2424	0	0	0	0	0	0	1	1
OTU_2425	4.7e-05	0	1.8e-05	1.7e-05	0	1.7e-05	0.466055	1
OTU_2426	2.3e-05	0	1.3e-05	0	0	0	0.578121	1
OTU_2427	0	0	0	0	0	0	1	1
OTU_2428	2.9e-05	0	1.3e-05	0	0	0	0.340815	1
OTU_2429	0	0	0	0	0	0	1	1
OTU_243	9.9e-05	0	4e-05	0.00014	0	9.3e-05	0.763029	1
OTU_2430	0	0	0	0	0	0	1	1
OTU_2431	0	0	0	0	0	0	1	1
OTU_2432	0	0	0	0	0	0	1	1
OTU_2433	0	0	0	0	0	0	1	1
OTU_2434	1.7e-05	0	9e-06	0	0	0	0.578122	1
OTU_2435	1.7e-05	0	9e-06	0	0	0	0.578122	1
OTU_2436	3.5e-05	0	1.2e-05	0	0	0	0.347406	1
OTU_2437	2.9e-05	0	1.3e-05	0	0	0	0.340815	1
OTU_2438	5.2e-05	0	2.8e-05	0	0	0	0.119953	1
OTU_2439	1.2e-05	0	8e-06	0	0	0	1	1
OTU_244	6.4e-05	0	2.6e-05	0.000122	0	6.3e-05	0.513618	1
OTU_2440	0	0	0	0	0	0	1	1
OTU_2441	1.2e-05	0	8e-06	0	0	0	1	1
OTU_2442	2.9e-05	0	1.3e-05	0	0	0	0.340815	1
OTU_2443	1.7e-05	0	1.7e-05	0	0	0	0.578122	1
OTU_2444	0	0	0	0	0	0	1	1
OTU_2445	0	0	0	0	0	0	1	1
OTU_2446	0	0	0	0	0	0	1	1
OTU_2447	6e-06	0	6e-06	0	0	0	1	1
OTU_2448	0	0	0	0	0	0	1	1
OTU_2449	0	0	0	0	0	0	1	1
OTU_245	0.000128	0	6.4e-05	0	0	0	0.104325	1
OTU_2450	6e-06	0	6e-06	0	0	0	1	1
OTU_2451	0	0	0	1.7e-05	0	1.7e-05	0.25	1
OTU_2452	0	0	0	0	0	0	1	1
OTU_2453	2.3e-05	0	1.5e-05	3.5e-05	0	3.5e-05	0.64404	1
OTU_2454	0.000157	0	3.7e-05	0.00028	0	0.00014	0.520147	1
OTU_2455	0	0	0	0	0	0	1	1
OTU_2456	6e-06	0	6e-06	0	0	0	1	1
OTU_2457	0	0	0	0	0	0	1	1
OTU_2458	6e-06	0	6e-06	0	0	0	1	1
OTU_2459	0	0	0	0	0	0	1	1
OTU_246	4.1e-05	0	1.9e-05	1.7e-05	0	1.7e-05	0.688532	1
OTU_2460	6e-06	0	6e-06	0	0	0	1	1
OTU_2461	1.2e-05	0	8e-06	0	0	0	1	1
OTU_2462	1.2e-05	0	8e-06	0	0	0	1	1
OTU_2463	6.4e-05	0	3.6e-05	7e-05	0	3.5e-05	0.934138	1
OTU_2464	0	0	0	0	0	0	1	1
OTU_2465	0	0	0	0	0	0	1	1
OTU_2466	2.3e-05	0	1.3e-05	0	0	0	0.578121	1
OTU_2467	9.9e-05	0	4.3e-05	7e-05	0	1.7e-05	0.63954	1
OTU_2468	6e-06	0	6e-06	0	0	0	1	1
OTU_2469	2.9e-05	0	1.5e-05	3.5e-05	0	1.7e-05	1	1
OTU_247	0.000128	0	5.3e-05	1.7e-05	0	1.7e-05	0.100875	1
OTU_2470	1.2e-05	0	8e-06	1.7e-05	0	1.7e-05	1	1
OTU_2471	6e-06	0	6e-06	0	0	0	1	1
OTU_2472	1.2e-05	0	8e-06	0	0	0	1	1
OTU_2473	1.7e-05	0	1.7e-05	0	0	0	0.578122	1
OTU_2474	0.00292	1e-06	0.000402	0.002762	0	0.000195	0.791028	1
OTU_2475	0.009872	2.5e-05	0.00168	0.00792	1.5e-05	0.002272	0.602063	1
OTU_2476	0.003992	1.2e-05	0.00115	0.003252	1e-06	0.000525	0.660428	1
OTU_2477	0.002885	5e-06	0.000733	0.004266	7e-06	0.001533	0.539438	1
OTU_2478	0.000431	0	0.000232	5.2e-05	0	3e-05	0.187338	1
OTU_2479	0.002535	2e-06	0.000426	0.001958	0	0.000275	0.36037	1
OTU_248	0.000548	0	0.000179	0.000105	0	3e-05	0.048076	1
OTU_2480	0.000414	0	0.000116	0.000105	0	3e-05	0.038672	1
OTU_2481	0.001206	1e-06	0.000391	0.000612	1e-06	0.000533	0.491089	1
OTU_2482	0.000734	0	0.000109	0.000542	0	0.000195	0.510707	1
OTU_2483	3.5e-05	0	1.7e-05	0	0	0	0.347406	1
OTU_2484	0.000635	1e-06	0.000377	0.000105	0	0	0.256438	1
OTU_2485	0.000385	0	0.000201	0.000157	0	8e-05	0.396885	1
OTU_2486	0.003124	2e-06	0.000459	0.00514	1.2e-05	0.002019	0.45416	1
OTU_2487	0.001434	1e-06	0.000383	0.002727	0	0.000292	0.031747	1
OTU_2488	0.001871	3e-06	0.000617	0.000944	0	0.000212	0.24628	1
OTU_2489	0.000915	0	0.000191	0.003409	2e-06	0.000803	0.019408	1
OTU_249	5.8e-05	0	1.6e-05	8.7e-05	0	6.3e-05	0.73841	1
OTU_2490	0.000775	0	0.000192	0.000524	0	0.000237	0.531833	1
OTU_2491	0.000839	0	0.000229	0.000787	0	0.000289	0.91908	1
OTU_2492	0.000816	2e-06	0.000519	0.00021	0	0.00016	0.369258	1
OTU_2493	0.004149	4e-06	0.000673	0.004109	0	0.000305	0.965119	1
OTU_2494	0.00345	2e-06	0.000467	0.003322	1e-06	0.000624	0.90381	1
OTU_2495	0.003223	2e-06	0.000428	0.002255	0	0.000289	0.125607	1
OTU_2496	0.002098	3e-06	0.000569	0.002115	2e-06	0.000719	0.975553	1
OTU_2497	8.7e-05	0	2.9e-05	0.000122	0	9.7e-05	0.795257	1
OTU_2498	0.003916	8e-06	0.000915	0.00236	0	0.000184	0.173744	1
OTU_2499	0.00095	1e-06	0.000292	0.000874	1e-06	0.000418	0.915242	1
OTU_25	4.7e-05	0	1.8e-05	0.00014	0	4.6e-05	0.125464	1
OTU_250	0.000117	0	5.4e-05	0	0	0	0.07754	1
OTU_2500	0.001206	1e-06	0.000244	0.002605	4e-06	0.001198	0.358789	1
OTU_2501	0.000507	0	6.9e-05	0.000315	0	5.2e-05	0.071571	1
OTU_2502	0.000192	0	7.3e-05	0.001032	1e-06	0.000521	0.193086	1
OTU_2503	0.000647	0	0.000199	0.000664	0	0.000245	0.965065	1
OTU_2504	0.000606	0	0.000168	0.000647	0	0.000306	0.934105	1
OTU_2505	0.000542	0	0.000121	0.000839	0	0.00032	0.507938	1
OTU_2506	0.000385	0	0.00017	0.000699	0	0.000206	0.34442	1
OTU_2507	0.000425	1e-06	0.000248	0.00042	1e-06	0.00042	0.976674	1
OTU_2508	0.006236	1.3e-05	0.001196	0.012238	7.3e-05	0.004934	0.342507	1
OTU_2509	0.000344	0	0.000141	0.000122	0	9.7e-05	0.299976	1
OTU_251	6e-06	0	6e-06	8.7e-05	0	8.7e-05	0.473821	1
OTU_2510	0.000897	1e-06	0.000381	0.000734	0	0.000397	0.825586	1
OTU_2511	0.000828	5e-06	0.00077	3.5e-05	0	1.7e-05	0.4068	1
OTU_2512	0.000309	0	9e-05	0.000559	0	0.000281	0.518858	1
OTU_2513	0.001096	0	0.000195	0.001836	1e-06	0.000546	0.304425	1
OTU_2514	0.000157	0	4.4e-05	0.000437	0	0.000206	0.281503	1
OTU_2515	0.00042	0	0.00013	0.000472	0	0.000289	0.90353	1
OTU_2516	0.001976	1e-06	0.000389	0.00299	3e-06	0.001001	0.467912	1
OTU_2517	0.000927	0	0.000153	0.001311	0	0.000319	0.381106	1
OTU_2518	0.00021	0	6e-05	0.000577	0	0.000289	0.317357	1
OTU_2519	3.5e-05	0	1.5e-05	0	0	0	0.347406	1
OTU_252	0.000478	0	8.3e-05	0.000245	0	6.3e-05	0.070021	1
OTU_2520	0.000227	0	6.8e-05	0.000122	0	0.000122	0.571365	1
OTU_2521	0.001166	1e-06	0.000296	0.001014	2e-06	0.000857	0.902844	1
OTU_2522	4.1e-05	0	1.9e-05	0	0	0	0.204033	1
OTU_2523	0.000198	0	4.4e-05	5.2e-05	0	5.2e-05	0.085302	1
OTU_2524	0.000816	0	0.000142	0.000857	0	0.000152	0.888908	1
OTU_2525	0.003992	9e-06	0.001022	0.005437	0	0.000215	0.26326	1
OTU_2526	0.000169	0	5.7e-05	0.000559	0	0.000202	0.126669	1
OTU_2527	5.2e-05	0	1.7e-05	1.7e-05	0	1.7e-05	0.248624	1
OTU_2528	0.000635	0	0.000125	0.000192	0	0.00014	0.054145	1
OTU_2529	4.7e-05	0	4e-05	0	0	0	0.21392	1
OTU_253	8.7e-05	0	4.1e-05	0.000157	0	9.1e-05	0.595955	1
OTU_2530	0.000291	0	5.3e-05	0.000105	0	6.1e-05	0.058696	1
OTU_2531	0.00042	0	0.000126	0.000122	0	3.5e-05	0.067261	1
OTU_2532	0.000163	0	4.2e-05	0.000472	0	0.000394	0.55505	1
OTU_2533	6.4e-05	0	5.8e-05	0.000455	0	0.000273	0.258611	1
OTU_2534	0.000338	0	0.000125	8.7e-05	0	3.5e-05	0.114924	1
OTU_2535	0.000169	0	6.4e-05	3.5e-05	0	3.5e-05	0.129192	1
OTU_2536	0.000192	0	9.5e-05	0.000297	0	0.000149	0.656337	1
OTU_2537	0.001539	1e-06	0.000299	0.001014	1e-06	0.000543	0.519776	1
OTU_2538	0.000274	0	6.5e-05	0.000559	0	0.000143	0.138102	1
OTU_2539	0.000111	0	6.2e-05	8.7e-05	0	6.3e-05	0.847447	1
OTU_254	3.5e-05	0	2.9e-05	0	0	0	0.347406	1
OTU_2540	0.000175	0	7.6e-05	8.7e-05	0	8.7e-05	0.568938	1
OTU_2541	8.2e-05	0	4.2e-05	0.000175	0	0.000175	0.697737	1
OTU_2542	6.4e-05	0	3.5e-05	0.00014	0	0.000115	0.632823	1
OTU_2543	0.000216	0	7.1e-05	0.000472	0	0.000237	0.401803	1
OTU_2544	0.000134	0	6.1e-05	0.000455	0	0.000235	0.283891	1
OTU_2545	0.000239	0	0.000104	0.000175	0	0.000175	0.813116	1
OTU_2546	0.000122	0	3.3e-05	3.5e-05	0	3.5e-05	0.136317	1
OTU_2547	0.000146	0	6e-05	0.000402	0	0.000324	0.555562	1
OTU_2548	0.000198	0	9.5e-05	5.2e-05	0	5.2e-05	0.277133	1
OTU_2549	0.004173	1e-05	0.001029	0.00479	1.1e-05	0.001942	0.834185	1
OTU_255	5.8e-05	0	5.2e-05	1.7e-05	0	1.7e-05	0.573591	1
OTU_2550	1.7e-05	0	1.2e-05	0	0	0	0.578122	1
OTU_2551	1.7e-05	0	1.2e-05	0	0	0	0.578122	1
OTU_2552	0.000163	0	7.5e-05	0.000175	0	9.7e-05	0.946884	1
OTU_2553	0.00028	0	0.000105	3.5e-05	0	3.5e-05	0.073175	1
OTU_2554	2.9e-05	0	2.3e-05	0	0	0	0.340815	1
OTU_2555	0.000152	0	7e-05	3.5e-05	0	3.5e-05	0.224642	1
OTU_2556	9.3e-05	0	6.4e-05	0	0	0	0.232078	1
OTU_2557	8.7e-05	0	5.7e-05	3.5e-05	0	3.5e-05	0.551725	1
OTU_2558	7.6e-05	0	4.1e-05	5.2e-05	0	5.2e-05	0.792318	1
OTU_2559	5.2e-05	0	3.5e-05	0.000245	0	0.000143	0.294915	1
OTU_256	0	0	0	0.00014	0	7e-05	0.100181	1
OTU_2560	0.000559	0	7.5e-05	0.000332	0	0.000155	0.284213	1
OTU_2561	0.000309	0	5.2e-05	0.000192	0	0.000106	0.449251	1
OTU_2562	0.001509	0	0.000236	0.002343	0	0.000235	0.043001	1
OTU_2563	0.000117	0	7.9e-05	0	0	0	0.226496	1
OTU_2564	0.00046	0	0.000101	0.000752	1e-06	0.000413	0.605132	1
OTU_2565	0.003555	7e-06	0.000884	0.003584	4e-06	0.001093	0.97523	1
OTU_2566	3.5e-05	0	1.7e-05	0.000245	0	0.000152	0.268269	1
OTU_2567	0.000163	0	0.000116	0.000332	0	0.000167	0.526123	1
OTU_2568	5.2e-05	0	2.3e-05	0	0	0	0.066199	1
OTU_2569	4.7e-05	0	2e-05	0	0	0	0.21392	1
OTU_257	5.2e-05	0	2.3e-05	0.000105	0	6.1e-05	0.541213	1
OTU_2570	0.004412	3.8e-05	0.002043	0.00542	1.7e-05	0.002352	0.807464	1
OTU_2571	8.2e-05	0	5e-05	0.000402	0	0.000177	0.156975	1
OTU_2572	9.9e-05	0	4.4e-05	5.2e-05	0	3e-05	0.506172	1
OTU_2573	0.000216	0	0.000139	8.7e-05	0	6.3e-05	0.523776	1
OTU_2574	0.000752	1e-06	0.000269	0.000455	0	0.000299	0.57513	1
OTU_2575	0.00116	3e-06	0.000623	0.000507	1e-06	0.000481	0.528216	1
OTU_2576	7.6e-05	0	3.7e-05	1.7e-05	0	1.7e-05	0.246858	1
OTU_2577	0.000111	0	4.2e-05	1.7e-05	0	1.7e-05	0.0962	1
OTU_2578	1.7e-05	0	1.2e-05	0.000175	0	0.000175	0.49166	1
OTU_2579	0.000117	0	3.5e-05	8.7e-05	0	4.6e-05	0.706124	1
OTU_258	1.2e-05	0	1.2e-05	1.7e-05	0	1.7e-05	1	1
OTU_2580	0.000111	0	2.8e-05	0.000122	0	1.7e-05	0.791542	1
OTU_2581	7.6e-05	0	3.5e-05	1.7e-05	0	1.7e-05	0.224642	1
OTU_2582	1.7e-05	0	1.2e-05	0	0	0	0.578122	1
OTU_2583	0.000192	0	3.8e-05	8.7e-05	0	4.6e-05	0.153931	1
OTU_2584	6e-06	0	6e-06	0.000175	0	9.7e-05	0.15825	1
OTU_2585	0.000117	0	0.000104	7e-05	0	4.6e-05	0.759927	1
OTU_2586	0.000117	0	4.6e-05	1.7e-05	0	1.7e-05	0.099213	1
OTU_2587	9.3e-05	0	3.4e-05	7e-05	0	7e-05	0.822973	1
OTU_2588	0.00035	0	7.2e-05	0.000752	0	0.000126	0.028319	1
OTU_2589	8.2e-05	0	4.9e-05	0.000385	0	0.000359	0.524106	1
OTU_259	1.7e-05	0	1.2e-05	7e-05	0	7e-05	0.575374	1
OTU_2590	1.2e-05	0	8e-06	1.7e-05	0	1.7e-05	1	1
OTU_2591	0.000425	0	0.000166	3.5e-05	0	1.7e-05	0.057064	1
OTU_2592	6.4e-05	0	2.7e-05	5.2e-05	0	3e-05	0.831889	1
OTU_2593	0.000146	0	0.000104	0.00014	0	7e-05	0.968271	1
OTU_2594	0.000134	0	4.8e-05	0.000245	0	7e-05	0.294167	1
OTU_2595	6.4e-05	0	3.4e-05	0.000122	0	3.5e-05	0.335094	1
OTU_2596	7.6e-05	0	3.4e-05	5.2e-05	0	3e-05	0.70215	1
OTU_2597	0.000845	0	0.000196	0.000874	0	0.000334	0.956266	1
OTU_2598	0.00049	1e-06	0.000315	8.7e-05	0	6.3e-05	0.312193	1
OTU_2599	0.000181	0	5.2e-05	0.000262	0	0.000109	0.609747	1
OTU_26	6e-06	0	6e-06	3.5e-05	0	1.7e-05	0.156249	1
OTU_260	2.9e-05	0	1.3e-05	0	0	0	0.340815	1
OTU_2600	0.000122	0	6.1e-05	0.000192	0	0.000122	0.702992	1
OTU_2601	0.000117	0	3e-05	1.7e-05	0	1.7e-05	0.024368	1
OTU_2602	3.5e-05	0	1.7e-05	0.000105	0	6.1e-05	0.371461	1
OTU_2603	8.2e-05	0	4.6e-05	0.000157	0	0.000157	0.730234	1
OTU_2604	6e-06	0	6e-06	0	0	0	1	1
OTU_2605	8.7e-05	0	2.5e-05	3.5e-05	0	3.5e-05	0.324806	1
OTU_2606	0.000227	0	7.7e-05	0.00014	0	0.000115	0.632347	1
OTU_2607	3.5e-05	0	2.9e-05	0.00014	0	4.6e-05	0.115444	1
OTU_2608	5.8e-05	0	1.6e-05	7e-05	0	4.6e-05	0.861136	1
OTU_2609	0.000303	0	9.6e-05	3.5e-05	0	3.5e-05	0.036471	1
OTU_261	0.000128	0	0.000109	1.7e-05	0	1.7e-05	0.417144	1
OTU_2610	7e-05	0	4.5e-05	0	0	0	0.205813	1
OTU_2611	0.000705	1e-06	0.000347	0.000245	0	0.000245	0.382859	1
OTU_2612	8.2e-05	0	3.7e-05	0	0	0	0.075157	1
OTU_2613	9.9e-05	0	4e-05	0.000717	0	3.5e-05	7.7e-05	0.295856
OTU_2614	7e-05	0	3.2e-05	0.000122	0	6.3e-05	0.572929	1
OTU_2615	0.000198	0	8.3e-05	0	0	0	0.052148	1
OTU_2616	0.000122	0	9.1e-05	0	0	0	0.276561	1
OTU_2617	9.3e-05	0	3.8e-05	0	0	0	0.046165	1
OTU_2618	1.2e-05	0	1.2e-05	1.7e-05	0	1.7e-05	1	1
OTU_2619	0.000268	0	5.3e-05	0.00028	0	9.3e-05	0.937527	1
OTU_262	9.3e-05	0	4.3e-05	1.7e-05	0	1.7e-05	0.178977	1
OTU_2620	1.7e-05	0	9e-06	0.000105	0	8e-05	0.381469	1
OTU_2621	2.3e-05	0	1.3e-05	0	0	0	0.578121	1
OTU_2622	7.6e-05	0	2.5e-05	7e-05	0	3.5e-05	0.923909	1
OTU_2623	0.000111	0	3.8e-05	5.2e-05	0	3e-05	0.330949	1
OTU_2624	5.2e-05	0	2.9e-05	0	0	0	0.139576	1
OTU_2625	3.5e-05	0	1.7e-05	0	0	0	0.347406	1
OTU_2626	0	0	0	0	0	0	1	1
OTU_2627	9.3e-05	0	4.4e-05	1.7e-05	0	1.7e-05	0.193957	1
OTU_2628	0.000111	0	4.2e-05	0.000262	0	0.000262	0.669055	1
OTU_2629	0	0	0	5.2e-05	0	3e-05	0.158543	1
OTU_263	4.7e-05	0	2e-05	0.000122	0	3.5e-05	0.12565	1
OTU_2630	4.7e-05	0	2.4e-05	0	0	0	0.21392	1
OTU_2631	4.7e-05	0	4e-05	5.2e-05	0	5.2e-05	0.949986	1
OTU_2632	3.5e-05	0	1.2e-05	0.000122	0	7e-05	0.321942	1
OTU_2633	0.000303	1e-06	0.000246	0.000262	0	0.000105	0.912153	1
OTU_2634	3.5e-05	0	2.5e-05	0.00014	0	6.3e-05	0.202686	1
OTU_2635	0.00049	0	8.8e-05	0.000577	0	0.000109	0.640326	1
OTU_2636	0.000175	0	5.4e-05	7e-05	0	7e-05	0.340323	1
OTU_2637	2.9e-05	0	2.3e-05	0	0	0	0.340815	1
OTU_2638	3.5e-05	0	1.7e-05	0.000122	0	6.3e-05	0.278034	1
OTU_2639	1.2e-05	0	8e-06	1.7e-05	0	1.7e-05	1	1
OTU_264	2.3e-05	0	1.8e-05	0	0	0	0.578121	1
OTU_2640	1.2e-05	0	1.2e-05	3.5e-05	0	3.5e-05	0.261718	1
OTU_2641	2.3e-05	0	1.5e-05	3.5e-05	0	3.5e-05	0.64404	1
OTU_2642	8.7e-05	0	3.8e-05	5.2e-05	0	5.2e-05	0.685017	1
OTU_2643	0.000111	0	3.9e-05	5.2e-05	0	5.2e-05	0.492628	1
OTU_2644	0.001673	7e-06	0.0009	0.003095	7e-06	0.001574	0.553375	1
OTU_2645	6.4e-05	0	3.6e-05	8.7e-05	0	3.5e-05	0.729046	1
OTU_2646	7.6e-05	0	2.2e-05	0.000332	0	0.000115	0.074922	1
OTU_2647	6e-06	0	6e-06	0.000105	0	5.2e-05	0.124705	1
OTU_2648	3.5e-05	0	1.5e-05	0	0	0	0.347406	1
OTU_2649	1.2e-05	0	1.2e-05	0	0	0	1	1
OTU_265	1.7e-05	0	9e-06	1.7e-05	0	1.7e-05	1	1
OTU_2650	2.3e-05	0	1.5e-05	0	0	0	0.578121	1
OTU_2651	1.7e-05	0	1.2e-05	0	0	0	0.578122	1
OTU_2652	0.000647	1e-06	0.000255	0.000385	0	0.000332	0.639035	1
OTU_2653	1.2e-05	0	1.2e-05	0	0	0	1	1
OTU_2654	8.7e-05	0	3.2e-05	3.5e-05	0	1.7e-05	0.235793	1
OTU_2655	6e-06	0	6e-06	0	0	0	1	1
OTU_2656	0.000111	0	6.5e-05	8.7e-05	0	6.3e-05	0.850849	1
OTU_2657	5.8e-05	0	2.5e-05	3.5e-05	0	3.5e-05	0.68591	1
OTU_2658	4.7e-05	0	3.4e-05	3.5e-05	0	3.5e-05	1	1
OTU_2659	0.000227	0	6.3e-05	0.00028	0	9.3e-05	0.7257	1
OTU_266	1.7e-05	0	1.7e-05	3.5e-05	0	3.5e-05	0.604489	1
OTU_2660	4.1e-05	0	1.5e-05	3.5e-05	0	3.5e-05	1	1
OTU_2661	0.000111	0	3.8e-05	7e-05	0	4.6e-05	0.605081	1
OTU_2662	0.000117	0	4.8e-05	0.00014	0	8.7e-05	0.863024	1
OTU_2663	0.00218	7e-06	0.000896	0.002762	4e-06	0.001162	0.768022	1
OTU_2664	1.7e-05	0	9e-06	1.7e-05	0	1.7e-05	1	1
OTU_2665	3.5e-05	0	3.5e-05	0	0	0	0.347406	1
OTU_2666	1.7e-05	0	1.7e-05	0	0	0	0.578122	1
OTU_2667	3.5e-05	0	2e-05	0	0	0	0.347406	1
OTU_2668	7.6e-05	0	2e-05	7e-05	0	4.6e-05	0.93447	1
OTU_2669	1.2e-05	0	8e-06	0	0	0	1	1
OTU_267	6.4e-05	0	2.3e-05	1.7e-05	0	1.7e-05	0.185457	1
OTU_2670	2.9e-05	0	2.3e-05	0	0	0	0.340815	1
OTU_2671	4.7e-05	0	2.7e-05	0	0	0	0.21392	1
OTU_2672	0	0	0	0	0	0	1	1
OTU_2673	7e-05	0	2.8e-05	0.000157	0	9.1e-05	0.478852	1
OTU_2674	4.7e-05	0	4.7e-05	1.7e-05	0	1.7e-05	0.466055	1
OTU_2675	2.9e-05	0	2e-05	3.5e-05	0	1.7e-05	1	1
OTU_2676	6e-06	0	6e-06	5.2e-05	0	3e-05	0.211944	1
OTU_2677	7e-05	0	1.5e-05	0.000175	0	0.000126	0.530092	1
OTU_2678	4.1e-05	0	1.7e-05	7e-05	0	1.7e-05	0.337487	1
OTU_2679	2.9e-05	0	1.5e-05	1.7e-05	0	1.7e-05	1	1
OTU_268	0	0	0	3.5e-05	0	3.5e-05	0.062499	1
OTU_2680	1.2e-05	0	1.2e-05	0	0	0	1	1
OTU_2681	6.4e-05	0	1.7e-05	0	0	0	0.006612	1
OTU_2682	2.9e-05	0	1.5e-05	0	0	0	0.340815	1
OTU_2683	2.9e-05	0	2.3e-05	0	0	0	0.340815	1
OTU_2684	0	0	0	0	0	0	1	1
OTU_2685	8.2e-05	0	4.2e-05	1.7e-05	0	1.7e-05	0.256355	1
OTU_2686	5.2e-05	0	4.6e-05	0	0	0	0.361868	1
OTU_2687	0.000385	0	0.000178	0.000909	2e-06	0.000726	0.595752	1
OTU_2688	7e-05	0	4.1e-05	8.7e-05	0	8.7e-05	0.895893	1
OTU_2689	6e-06	0	6e-06	1.7e-05	0	1.7e-05	0.437501	1
OTU_269	3.5e-05	0	2e-05	1.7e-05	0	1.7e-05	0.688533	1
OTU_2690	6e-06	0	6e-06	3.5e-05	0	1.7e-05	0.156249	1
OTU_2691	0	0	0	3.5e-05	0	3.5e-05	0.062499	1
OTU_2692	0	0	0	1.7e-05	0	1.7e-05	0.25	1
OTU_2693	5.2e-05	0	2.9e-05	1.7e-05	0	1.7e-05	0.403493	1
OTU_2694	6e-06	0	6e-06	0	0	0	1	1
OTU_2695	4.7e-05	0	3e-05	0	0	0	0.21392	1
OTU_2696	3.5e-05	0	2e-05	0	0	0	0.347406	1
OTU_2697	3.5e-05	0	1.7e-05	0.000105	0	8e-05	0.514524	1
OTU_2698	1.2e-05	0	1.2e-05	0	0	0	1	1
OTU_2699	1.2e-05	0	8e-06	1.7e-05	0	1.7e-05	1	1
OTU_27	4.7e-05	0	3.5e-05	8.7e-05	0	1.7e-05	0.405103	1
OTU_270	1.2e-05	0	8e-06	1.7e-05	0	1.7e-05	1	1
OTU_2700	3.5e-05	0	1.7e-05	0	0	0	0.347406	1
OTU_2701	3.5e-05	0	2e-05	0	0	0	0.347406	1
OTU_2702	1.7e-05	0	9e-06	0	0	0	0.578122	1
OTU_2703	2.9e-05	0	2.9e-05	0	0	0	0.340815	1
OTU_2704	7e-05	0	3e-05	1.7e-05	0	1.7e-05	0.220547	1
OTU_2705	0	0	0	0	0	0	1	1
OTU_2706	6e-06	0	6e-06	0	0	0	1	1
OTU_2707	0	0	0	3.5e-05	0	3.5e-05	0.062499	1
OTU_2708	0	0	0	0	0	0	1	1
OTU_2709	1.2e-05	0	1.2e-05	1.7e-05	0	1.7e-05	1	1
OTU_271	9.9e-05	0	5.7e-05	0	0	0	0.156608	1
OTU_2710	0	0	0	5.2e-05	0	0	0	0
OTU_2711	1.2e-05	0	8e-06	7e-05	0	4.6e-05	0.317811	1
OTU_2712	2.3e-05	0	1.3e-05	7e-05	0	3.5e-05	0.311824	1
OTU_2713	0.000122	0	2.5e-05	8.7e-05	0	6.3e-05	0.698807	1
OTU_2714	2.3e-05	0	1.3e-05	1.7e-05	0	1.7e-05	1	1
OTU_2715	3.5e-05	0	2.3e-05	3.5e-05	0	3.5e-05	1	1
OTU_2716	2.9e-05	0	1.3e-05	0	0	0	0.340815	1
OTU_2717	0	0	0	0	0	0	1	1
OTU_2718	3.5e-05	0	2.3e-05	1.7e-05	0	1.7e-05	0.688533	1
OTU_2719	2.3e-05	0	1.5e-05	0	0	0	0.578121	1
OTU_272	1.2e-05	0	1.2e-05	0	0	0	1	1
OTU_2720	0	0	0	0	0	0	1	1
OTU_2721	2.9e-05	0	1.8e-05	0	0	0	0.340815	1
OTU_2722	0.001235	5e-06	0.000725	0.00035	0	0.000185	0.341718	1
OTU_2723	6e-06	0	6e-06	3.5e-05	0	3.5e-05	0.156249	1
OTU_2724	0.000134	0	4.9e-05	0.000122	0	4.6e-05	0.899326	1
OTU_2725	6.4e-05	0	1.7e-05	1.7e-05	0	1.7e-05	0.116998	1
OTU_2726	6e-06	0	6e-06	0	0	0	1	1
OTU_2727	1.2e-05	0	8e-06	0	0	0	1	1
OTU_2728	0	0	0	5.2e-05	0	0	0	0
OTU_2729	0.002343	4e-06	0.000643	0.003497	8e-06	0.001619	0.616142	1
OTU_273	0	0	0	1.7e-05	0	1.7e-05	0.25	1
OTU_2730	3.5e-05	0	1.5e-05	1.7e-05	0	1.7e-05	0.688533	1
OTU_2731	0	0	0	0	0	0	1	1
OTU_2732	1.7e-05	0	9e-06	0	0	0	0.578122	1
OTU_2733	0	0	0	0	0	0	1	1
OTU_2734	6e-06	0	6e-06	0	0	0	1	1
OTU_2735	2.3e-05	0	1.8e-05	0	0	0	0.578121	1
OTU_2736	0.000204	0	5.4e-05	0.00021	0	9.1e-05	0.965166	1
OTU_2737	0.000122	0	0.000103	0	0	0	0.340638	1
OTU_2738	3.5e-05	0	1.7e-05	3.5e-05	0	3.5e-05	1	1
OTU_2739	8.2e-05	0	2.6e-05	3.5e-05	0	3.5e-05	0.391175	1
OTU_274	3.5e-05	0	2.5e-05	5.2e-05	0	5.2e-05	0.822018	1
OTU_2740	5.2e-05	0	2.3e-05	1.7e-05	0	1.7e-05	0.333818	1
OTU_2741	0	0	0	0	0	0	1	1
OTU_2742	2.3e-05	0	1.3e-05	3.5e-05	0	3.5e-05	0.64404	1
OTU_2743	6.4e-05	0	2.7e-05	0.000192	0	0.000192	0.617521	1
OTU_2744	4.1e-05	0	2.4e-05	7e-05	0	7e-05	0.770088	1
OTU_2745	6e-06	0	6e-06	0	0	0	1	1
OTU_2746	2.9e-05	0	1.3e-05	3.5e-05	0	3.5e-05	1	1
OTU_2747	0	0	0	0	0	0	1	1
OTU_2748	6e-06	0	6e-06	5.2e-05	0	5.2e-05	0.49918	1
OTU_2749	1.2e-05	0	8e-06	1.7e-05	0	1.7e-05	1	1
OTU_275	5.8e-05	0	2.4e-05	3.5e-05	0	3.5e-05	0.679316	1
OTU_2750	6e-06	0	6e-06	0	0	0	1	1
OTU_2751	0	0	0	1.7e-05	0	1.7e-05	0.25	1
OTU_2752	4.7e-05	0	2.7e-05	1.7e-05	0	1.7e-05	0.466055	1
OTU_2753	2.3e-05	0	9e-06	0.000122	0	7.6e-05	0.300063	1
OTU_2754	4.7e-05	0	3.5e-05	5.2e-05	0	3e-05	0.930401	1
OTU_2755	1.7e-05	0	1.2e-05	0	0	0	0.578122	1
OTU_2756	1.7e-05	0	9e-06	0	0	0	0.578122	1
OTU_2757	2.9e-05	0	1.8e-05	0	0	0	0.340815	1
OTU_2758	6e-06	0	6e-06	0	0	0	1	1
OTU_2759	2.3e-05	0	1.3e-05	0	0	0	0.578121	1
OTU_276	3.5e-05	0	1.7e-05	1.7e-05	0	1.7e-05	0.688533	1
OTU_2760	0.000606	1e-06	0.000258	0	0	0	0.055231	1
OTU_2761	6e-06	0	6e-06	0	0	0	1	1
OTU_2762	1.7e-05	0	1.2e-05	5.2e-05	0	5.2e-05	0.624881	1
OTU_2763	0.001387	0	0.000224	0.000577	0	0.000401	0.151183	1
OTU_2764	1.2e-05	0	1.2e-05	0	0	0	1	1
OTU_2765	0.000361	0	0.000135	0	0	0	0.032705	1
OTU_2766	7e-05	0	5.8e-05	0	0	0	0.331532	1
OTU_2767	3.5e-05	0	1.5e-05	0	0	0	0.347406	1
OTU_2768	1.7e-05	0	1.2e-05	3.5e-05	0	3.5e-05	0.604489	1
OTU_2769	3.5e-05	0	2.3e-05	0	0	0	0.347406	1
OTU_277	2.9e-05	0	1.3e-05	3.5e-05	0	1.7e-05	1	1
OTU_2770	1.2e-05	0	1.2e-05	0	0	0	1	1
OTU_2771	1.7e-05	0	1.7e-05	1.7e-05	0	1.7e-05	1	1
OTU_2772	1.7e-05	0	1.7e-05	0	0	0	0.578122	1
OTU_2773	0.000122	0	4.5e-05	7e-05	0	3.5e-05	0.47673	1
OTU_2774	1.7e-05	0	9e-06	3.5e-05	0	3.5e-05	0.604489	1
OTU_2775	0.000886	1e-06	0.00027	0.000455	0	0.000245	0.342195	1
OTU_2776	6e-06	0	6e-06	0	0	0	1	1
OTU_2777	0	0	0	0	0	0	1	1
OTU_2778	7e-05	0	2.3e-05	5.2e-05	0	5.2e-05	0.819701	1
OTU_2779	3.5e-05	0	1.2e-05	1.7e-05	0	1.7e-05	0.688533	1
OTU_278	0	0	0	0.00014	0	4.6e-05	0.019061	1
OTU_2780	0	0	0	7e-05	0	4.6e-05	0.211944	1
OTU_2781	6e-06	0	6e-06	7e-05	0	7e-05	0.482888	1
OTU_2782	6e-06	0	6e-06	1.7e-05	0	1.7e-05	0.437501	1
OTU_2783	0.000321	0	0.000143	0.000385	0	0.000385	0.910105	1
OTU_2784	1.2e-05	0	1.2e-05	3.5e-05	0	3.5e-05	0.261718	1
OTU_2785	1.7e-05	0	9e-06	0	0	0	0.578122	1
OTU_2786	6e-06	0	6e-06	0	0	0	1	1
OTU_2787	1.2e-05	0	8e-06	0	0	0	1	1
OTU_2788	0	0	0	0	0	0	1	1
OTU_2789	1.7e-05	0	9e-06	0	0	0	0.578122	1
OTU_279	1.2e-05	0	8e-06	0.000105	0	8e-05	0.35132	1
OTU_2790	0	0	0	1.7e-05	0	1.7e-05	0.25	1
OTU_2791	6.4e-05	0	3.2e-05	3.5e-05	0	3.5e-05	0.646338	1
OTU_2792	6e-06	0	6e-06	0	0	0	1	1
OTU_2793	6e-06	0	6e-06	1.7e-05	0	1.7e-05	0.437501	1
OTU_2794	6e-06	0	6e-06	3.5e-05	0	1.7e-05	0.156249	1
OTU_2795	4.1e-05	0	1.5e-05	0.000192	0	0.000167	0.4876	1
OTU_2796	0.000274	0	5.8e-05	8.7e-05	0	4.6e-05	0.042292	1
OTU_2797	0.003974	6e-06	0.000831	0.004983	0	0.000367	0.371425	1
OTU_2798	1.7e-05	0	1.7e-05	0	0	0	0.578122	1
OTU_2799	1.7e-05	0	1.2e-05	1.7e-05	0	1.7e-05	1	1
OTU_28	1.2e-05	0	1.2e-05	1.7e-05	0	1.7e-05	1	1
OTU_280	5.8e-05	0	2.8e-05	0	0	0	0.09224	1
OTU_2800	0.002162	8e-06	0.000956	0.005437	2.1e-05	0.002624	0.346156	1
OTU_2801	0.000495	0	8.4e-05	0.000455	0	7.6e-05	0.787137	1
OTU_2802	5.8e-05	0	2.2e-05	7e-05	0	3.5e-05	0.833691	1
OTU_2803	6e-06	0	6e-06	1.7e-05	0	1.7e-05	0.437501	1
OTU_2804	0	0	0	5.2e-05	0	3e-05	0.158543	1
OTU_2805	0.000122	0	6.4e-05	5.2e-05	0	5.2e-05	0.519117	1
OTU_2806	1.2e-05	0	8e-06	0	0	0	1	1
OTU_2807	0	0	0	0	0	0	1	1
OTU_2808	0	0	0	0	0	0	1	1
OTU_2809	2.3e-05	0	9e-06	0	0	0	0.578121	1
OTU_281	5.2e-05	0	2.3e-05	0	0	0	0.067008	1
OTU_2810	6e-06	0	6e-06	0	0	0	1	1
OTU_2811	1.7e-05	0	1.2e-05	0	0	0	0.578122	1
OTU_2812	4.1e-05	0	1.2e-05	0	0	0	0.204033	1
OTU_2813	6e-06	0	6e-06	0	0	0	1	1
OTU_2814	6e-06	0	6e-06	0	0	0	1	1
OTU_2815	2.3e-05	0	1.8e-05	0	0	0	0.578121	1
OTU_2816	7e-05	0	3.3e-05	0.000175	0	0.000149	0.604532	1
OTU_2817	0	0	0	0	0	0	1	1
OTU_2818	0	0	0	0	0	0	1	1
OTU_2819	6e-06	0	6e-06	0	0	0	1	1
OTU_282	5.2e-05	0	3.2e-05	1.7e-05	0	1.7e-05	0.456755	1
OTU_2820	0	0	0	0	0	0	1	1
OTU_2821	1.7e-05	0	1.2e-05	0	0	0	0.578122	1
OTU_2822	0	0	0	1.7e-05	0	1.7e-05	0.25	1
OTU_2823	5.2e-05	0	2.5e-05	0	0	0	0.084397	1
OTU_2824	1.2e-05	0	8e-06	0	0	0	1	1
OTU_2825	2.9e-05	0	1.8e-05	1.7e-05	0	1.7e-05	1	1
OTU_2826	1.2e-05	0	8e-06	0	0	0	1	1
[truncated: 3,948 more rows]

## Sheet: RZ-Bulk enriched OTUs
group RZ>group Bulk
OUT (120)	mean(group RZ)	variance(group1)	stderr(group1)	mean(group Bulk)	variance(group2)	stderr(group2)	p-value(p≤0.05)	q-value		S2 Table: The enrichment and filtration effects of OTUs among rhizocompartments. The Venn diagram shown in Figure 5 was generated using only one control group, whereas the other three groups were used for comparison, only two groups of OTUs that were significantly different were listed. In other words, each of the R, RS, and RZ groups of the OTU data was compared with the Bulk control group OTU. …
OTU_1026	0.000414	0	8.4e-05	0.000105	0	6.1e-05	0.02034	1
OTU_1067	0.000128	0	5e-05	0	0	0	0.037754	1
OTU_1073	0.000146	0	3e-05	1.7e-05	0	1.7e-05	0.007302	1
OTU_1136	0.003508	1e-06	0.000388	0.001556	0	0.000321	0.005907	1
OTU_1137	0.002063	1e-06	0.000345	0.000857	0	1.7e-05	0.009708	1
OTU_1140	0.000828	0	0.000185	0.00014	0	3.5e-05	0.007791	1
OTU_1150	0.002366	1e-06	0.000293	0.001399	0	7.6e-05	0.014927	1
OTU_1177	0.001906	4e-06	0.000641	0.00014	0	0.00014	0.031551	1
OTU_1186	0.000361	0	8e-05	5.2e-05	0	3e-05	0.008206	1
OTU_1200	0.000286	0	9.4e-05	1.7e-05	0	1.7e-05	0.026555	1
OTU_1235	0.000519	0	0.000121	0.000122	0	7.6e-05	0.028762	1
OTU_1241	0.00102	0	0.000169	0.000315	0	0.000109	0.009243	1
OTU_1256	9.3e-05	0	3.6e-05	0	0	0	0.036609	1
OTU_1257	0.001288	0	0.000146	0.000839	0	9.1e-05	0.03653	1
OTU_1260	0.000134	0	2.6e-05	1.7e-05	0	1.7e-05	0.00751	1
OTU_1265	0.000309	0	5.8e-05	0.000105	0	0	0.009558	1
OTU_1278	0.000111	0	3.1e-05	0	0	0	0.008372	1
OTU_1291	0.000192	0	5.5e-05	0	0	0	0.009089	1
OTU_1301	0.000117	0	4.2e-05	0	0	0	0.027718	1
OTU_1302	0.000239	0	6.5e-05	1.7e-05	0	1.7e-05	0.013267	1
OTU_1327	0.000321	0	6.1e-05	7e-05	0	1.7e-05	0.005497	1
OTU_1348	0.000186	0	5.2e-05	0	0	0	0.008146	1
OTU_1371	0.000169	0	5.5e-05	1.7e-05	0	1.7e-05	0.035964	1
OTU_1394	0.000402	0	6.5e-05	0.000122	0	7e-05	0.022132	1
OTU_1481	6.4e-05	0	1.7e-05	0	0	0	0.006629	1
OTU_1561	0.000111	0	3.1e-05	0	0	0	0.008372	1
OTU_1613	7e-05	0	2.6e-05	0	0	0	0.033476	1
OTU_1673	0.000315	0	5.4e-05	0.000105	0	6.1e-05	0.037825	1
OTU_1698	0.001014	0	0.000129	0.000385	0	7.6e-05	0.004387	1
OTU_1923	0.000268	0	7e-05	1.7e-05	0	1.7e-05	0.009963	1
OTU_1934	0.000583	0	0.000207	1.7e-05	0	1.7e-05	0.030624	1
OTU_1966	8.7e-05	0	3e-05	0	0	0	0.022848	1
OTU_1972	0.000344	0	9.4e-05	7e-05	0	4.6e-05	0.036014	1
OTU_1981	0.00035	0	0.000112	3.5e-05	0	1.7e-05	0.028665	1
OTU_1995	7.6e-05	0	2.5e-05	0	0	0	0.018611	1
OTU_2025	0.000105	0	3.2e-05	0	0	0	0.012366	1
OTU_2042	8.7e-05	0	1.7e-05	1.7e-05	0	1.7e-05	0.025176	1
OTU_2057	9.3e-05	0	3e-05	0	0	0	0.016963	1
OTU_2073	8.2e-05	0	2.5e-05	0	0	0	0.013045	1
OTU_2089	0.000105	0	3.3e-05	0	0	0	0.014651	1
OTU_216	0.00137	1e-06	0.000387	0.000332	0	4.6e-05	0.033809	1
OTU_2216	0.000997	0	0.000149	0.00028	0	3.5e-05	0.002527	1
OTU_228	0.000198	0	6.2e-05	3.5e-05	0	1.7e-05	0.040002	1
OTU_248	0.000548	0	0.000179	0.000105	0	3e-05	0.048076	1
OTU_2480	0.000414	0	0.000116	0.000105	0	3e-05	0.038672	1
OTU_2601	0.000117	0	3e-05	1.7e-05	0	1.7e-05	0.024368	1
OTU_2609	0.000303	0	9.6e-05	3.5e-05	0	3.5e-05	0.036471	1
OTU_2617	9.3e-05	0	3.8e-05	0	0	0	0.046165	1
OTU_2681	6.4e-05	0	1.7e-05	0	0	0	0.006612	1
OTU_2765	0.000361	0	0.000135	0	0	0	0.032705	1
OTU_2796	0.000274	0	5.8e-05	8.7e-05	0	4.6e-05	0.042292	1
OTU_2932	0.001772	1e-06	0.00032	0.000262	0	3e-05	0.002538	1
OTU_2978	5.8e-05	0	1.6e-05	0	0	0	0.008244	1
OTU_3141	0.00042	0	0.000145	5.2e-05	0	3e-05	0.045562	1
OTU_3195	0.000466	0	0.000151	3.5e-05	0	3.5e-05	0.027858	1
OTU_3225	0.00049	0	8.9e-05	0.00021	0	6.1e-05	0.037394	1
OTU_3226	0.000682	0	9.1e-05	0.000245	0	1.7e-05	0.002518	1
OTU_3245	0.000385	0	9.9e-05	0.000105	0	3e-05	0.031049	1
OTU_3249	0.000472	0	9.4e-05	0.00014	0	6.3e-05	0.02156	1
OTU_3263	0.002407	5e-06	0.000713	0.000664	0	7.6e-05	0.048827	1
OTU_3313	0.000221	0	4.5e-05	3.5e-05	0	1.7e-05	0.006044	1
OTU_3449	7e-05	0	2.9e-05	0	0	0	0.04999	1
OTU_3579	0.004301	3e-06	0.00059	0.001364	1e-06	0.000556	0.008001	1
OTU_3685	0.001084	0	0.000201	0.000297	0	7.6e-05	0.007786	1
OTU_3695	5.8e-05	0	2e-05	0	0	0	0.024175	1
OTU_3773	0.00116	1e-06	0.000269	0.000437	0	6.3e-05	0.036429	1
OTU_3869	9.3e-05	0	2.4e-05	1.7e-05	0	1.7e-05	0.041987	1
OTU_3928	0.001177	0	0.000206	0.000455	0	7.6e-05	0.012866	1
OTU_3936	0.000303	0	5.8e-05	3.5e-05	0	3.5e-05	0.005437	1
OTU_3947	0.000688	0	0.000221	5.2e-05	0	3e-05	0.02444	1
OTU_3951	0.00208	1e-06	0.000393	0.000822	0	0.000149	0.020298	1
OTU_4008	0.000186	0	5e-05	3.5e-05	0	1.7e-05	0.022988	1
OTU_4014	7.6e-05	0	2.3e-05	0	0	0	0.013702	1
OTU_4015	0.000181	0	3.3e-05	3.5e-05	0	3.5e-05	0.018758	1
OTU_4017	0.000157	0	2.9e-05	0	0	0	0.001398	1
OTU_4022	0.00014	0	4.4e-05	1.7e-05	0	1.7e-05	0.037138	1
OTU_4029	7e-05	0	2e-05	0	0	0	0.008531	1
OTU_404	0.006026	1.1e-05	0.001128	0.002308	0	0.00016	0.01357	1
OTU_4057	0.000163	0	4.9e-05	3.5e-05	0	1.7e-05	0.045998	1
OTU_4066	9.9e-05	0	2.7e-05	0	0	0	0.007356	1
OTU_4121	5.8e-05	0	1.8e-05	0	0	0	0.015525	1
OTU_4200	0.000699	0	0.00012	0.000175	0	0.000126	0.019653	1
OTU_4204	7.6e-05	0	2.5e-05	0	0	0	0.018611	1
OTU_4283	0.001923	1e-06	0.000404	0.000507	0	0.000195	0.016217	1
OTU_4354	5.2e-05	0	2e-05	0	0	0	0.032566	1
OTU_4377	0.000152	0	3.3e-05	3.5e-05	0	1.7e-05	0.017072	1
OTU_4385	0.000501	0	9.8e-05	0.000105	0	5.2e-05	0.008691	1
OTU_4394	5.2e-05	0	1.7e-05	0	0	0	0.019853	1
OTU_4398	0.000274	0	7.9e-05	1.7e-05	0	1.7e-05	0.015359	1
OTU_4485	6.4e-05	0	2.6e-05	0	0	0	0.045108	1
OTU_4557	7.6e-05	0	2.8e-05	0	0	0	0.030203	1
OTU_4629	0.000559	0	0.000116	0	0	0	0.002304	1
OTU_4635	0.000927	1e-06	0.000258	0.00021	0	3e-05	0.029039	1
OTU_4649	5.2e-05	0	2e-05	0	0	0	0.032173	1
OTU_4659	0.000192	0	6.8e-05	0	0	0	0.024741	1
OTU_4690	5.2e-05	0	2.1e-05	0	0	0	0.047178	1
OTU_4752	6.4e-05	0	2.4e-05	0	0	0	0.035076	1
OTU_477	0.000169	0	4.8e-05	3.5e-05	0	1.7e-05	0.036778	1
OTU_4807	0.000256	0	6.3e-05	7e-05	0	1.7e-05	0.024792	1
OTU_4811	0.00074	0	0.000213	0.000122	0	7.6e-05	0.029852	1
OTU_4813	0.000128	0	4.3e-05	0	0	0	0.020434	1
OTU_4819	0.000571	0	0.000131	0.000192	0	6.3e-05	0.036493	1
OTU_4834	7e-05	0	2.8e-05	0	0	0	0.041519	1
OTU_4839	0.000122	0	3.5e-05	0	0	0	0.009398	1
OTU_4847	5.2e-05	0	1.2e-05	0	0	0	0.004069	1
OTU_4852	0.000181	0	3.2e-05	7e-05	0	1.7e-05	0.018029	1
OTU_4926	0.001917	2e-06	0.000428	0.000647	0	0.000183	0.030111	1
OTU_5002	5.8e-05	0	1.8e-05	0	0	0	0.016048	1
OTU_5045	0.000175	0	5.5e-05	0	0	0	0.015427	1
OTU_5348	0.000443	0	9.3e-05	0.000157	0	3e-05	0.021795	1
OTU_5380	0.000128	0	4.7e-05	0	0	0	0.030555	1
OTU_5386	8.7e-05	0	2.9e-05	0	0	0	0.019506	1
OTU_5515	0.001113	0	0.000165	0.000612	0	0.000122	0.04808	1
OTU_5548	0.000233	0	7.6e-05	0	0	0	0.018078	1
OTU_5619	7.6e-05	0	2.3e-05	0	0	0	0.013702	1
OTU_5857	9.3e-05	0	2.3e-05	1.7e-05	0	1.7e-05	0.034599	1
OTU_649	5.2e-05	0	2.1e-05	0	0	0	0.04688	1
OTU_871	0.000641	1e-06	0.000248	0	0	0	0.038193	1
OTU_877	0.000321	0	8.4e-05	7e-05	0	3.5e-05	0.029118	1
OTU_942	0.000111	0	3.3e-05	0	0	0	0.012246	1

## Sheet: RZ-Bulk depleted OTUs
group RZ<group Bulk
OUT (67)	mean(group RZ)	variance(group1)	stderr(group1)	mean(group Bulk)	variance(group2)	stderr(group2)	p-value(p≤0.05)	q-value		S2 Table: The enrichment and filtration effects of OTUs among rhizocompartments. The Venn diagram shown in Figure 5 was generated using only one control group, whereas the other three groups were used for comparison, only two groups of OTUs that were significantly different were listed. In other words, each of the R, RS, and RZ groups of the OTU data was compared with the Bulk control group OTU. …
OTU_1041	5.8e-05	0	1.8e-05	0.000122	0	1.7e-05	0.042049	1
OTU_1072	6e-06	0	6e-06	7e-05	0	1.7e-05	0.009769	1
OTU_1289	0.000367	0	5.3e-05	0.000664	0	3.5e-05	0.002572	1
OTU_1442	3.5e-05	0	2e-05	0.000105	0	0	0.008521	1
OTU_1471	0	0	0	8.7e-05	0	3.5e-05	0.043374	1
OTU_15	5.2e-05	0	1.2e-05	0.000105	0	0	0.004069	1
OTU_1757	1.2e-05	0	8e-06	8.7e-05	0	1.7e-05	0.005443	1
OTU_1980	0.000309	0	6e-05	0.000472	0	3e-05	0.049489	1
OTU_2011	1.7e-05	0	1.2e-05	0.000297	0	1.7e-05	6.5e-05	0.295856
OTU_2023	1.7e-05	0	1.2e-05	0.000105	0	3e-05	0.033169	1
OTU_2043	0.000583	0	0.000127	0.001276	0	0.000167	0.012605	1
OTU_2044	2.9e-05	0	1.8e-05	0.000157	0	3e-05	0.007749	1
OTU_2050	0.000111	0	3.3e-05	0.000245	0	1.7e-05	0.008704	1
OTU_2069	1.7e-05	0	1.2e-05	5.2e-05	0	0	0.025176	1
OTU_2081	1.2e-05	0	1.2e-05	0.000157	0	5.2e-05	0.030904	1
OTU_2101	2.3e-05	0	9e-06	5.2e-05	0	0	0.015525	1
OTU_2130	6e-06	0	6e-06	5.2e-05	0	0	0.000318	0.720069
OTU_2190	8.2e-05	0	3.3e-05	0.000297	0	3.5e-05	0.003051	1
OTU_2487	0.001434	1e-06	0.000383	0.002727	0	0.000292	0.031747	1
OTU_2489	0.000915	0	0.000191	0.003409	2e-06	0.000803	0.019408	1
OTU_2562	0.001509	0	0.000236	0.002343	0	0.000235	0.043001	1
OTU_2588	0.00035	0	7.2e-05	0.000752	0	0.000126	0.028319	1
OTU_2613	9.9e-05	0	4e-05	0.000717	0	3.5e-05	7.7e-05	0.295856
OTU_2710	0	0	0	5.2e-05	0	0	0	0
OTU_2728	0	0	0	5.2e-05	0	0	0	0
OTU_278	0	0	0	0.00014	0	4.6e-05	0.019061	1
OTU_2998	0	0	0	5.2e-05	0	0	0	0
OTU_3192	0.000612	0	0.000185	0.001486	0	0.000227	0.020795	1
OTU_3198	0.001241	0	0.000179	0.001783	0	8e-05	0.028652	1
OTU_3204	8.2e-05	0	5.1e-05	0.002308	0	0.000184	7.8e-05	0.295856
OTU_3246	0.000676	0	0.000179	0.002063	1e-06	0.000479	0.030936	1
OTU_3270	2.3e-05	0	1.3e-05	8.7e-05	0	1.7e-05	0.021061	1
OTU_3378	6.4e-05	0	2.6e-05	0.000192	0	3.5e-05	0.021488	1
OTU_3435	0.000117	0	3.4e-05	0.000559	0	0.000177	0.046741	1
OTU_3486	6e-06	0	6e-06	5.2e-05	0	0	0.000318	0.720069
OTU_3489	6.4e-05	0	3.5e-05	0.000227	0	4.6e-05	0.026087	1
OTU_3711	1.2e-05	0	8e-06	5.2e-05	0	0	0.001601	1
OTU_3754	6e-06	0	6e-06	7e-05	0	1.7e-05	0.009769	1
OTU_3757	0.00049	0	9.5e-05	0.000997	0	3e-05	0.001871	1
OTU_383	1.7e-05	0	1.2e-05	0.000105	0	3e-05	0.033169	1
OTU_3969	0.000542	0	9.3e-05	0.001014	0	0.00014	0.026433	1
OTU_4047	0.000152	0	4.5e-05	0.000402	0	7.6e-05	0.024988	1
OTU_4055	2.3e-05	0	1.3e-05	0.000105	0	3e-05	0.044531	1
OTU_4134	4.7e-05	0	2.4e-05	0.000175	0	1.7e-05	0.003661	1
OTU_4137	0	0	0	8.7e-05	0	3.5e-05	0.043374	1
OTU_4177	4.1e-05	0	3.5e-05	0.000192	0	1.7e-05	0.00581	1
OTU_4276	6e-06	0	6e-06	5.2e-05	0	0	0.000318	0.720069
OTU_4602	2.3e-05	0	9e-06	0.000105	0	3e-05	0.038398	1
OTU_468	5.8e-05	0	2.2e-05	0.000192	0	1.7e-05	0.002469	1
OTU_501	0.000355	0	9.2e-05	0.000944	0	0.000189	0.026795	1
OTU_5042	7.6e-05	0	3e-05	0.00021	0	3e-05	0.016806	1
OTU_5129	0.000653	0	0.000172	0.001119	0	7e-05	0.042975	1
OTU_5130	0.000326	0	0.000108	0.001678	0	0.000259	0.002335	1
OTU_5131	8.2e-05	0	2.9e-05	0.000332	0	7.6e-05	0.017904	1
OTU_5156	0.000204	0	6.5e-05	0.000594	0	0.000115	0.021165	1
OTU_525	1.7e-05	0	1.2e-05	0.000105	0	3e-05	0.033169	1
OTU_5521	0.000385	0	8.4e-05	0.001014	0	7.6e-05	0.001311	1
OTU_5659	6e-06	0	6e-06	7e-05	0	1.7e-05	0.009769	1
OTU_5740	2.9e-05	0	9e-06	0.000105	0	0	0.00029	0.720069
OTU_576	3.5e-05	0	1.2e-05	0.00028	0	8.7e-05	0.028548	1
OTU_5765	2.3e-05	0	1.3e-05	0.000105	0	3e-05	0.044531	1
OTU_5833	1.2e-05	0	1.2e-05	0.000472	0	0.000151	0.018914	1
OTU_5891	1.2e-05	0	8e-06	0.000105	0	3e-05	0.020601	1
OTU_595	2.3e-05	0	9e-06	0.000157	0	3e-05	0.004253	1
OTU_612	9.3e-05	0	2.6e-05	0.000175	0	1.7e-05	0.036492	1
OTU_875	0.000157	0	3.4e-05	0.000332	0	4.6e-05	0.018496	1
OTU_910	2.9e-05	0	1.5e-05	8.7e-05	0	1.7e-05	0.043452	1

## Sheet: Enriched and Depleted OTUs
	Relatively enriched OTUs					Relatively depleted OTUs
	R-OUT (158)	RS-OUT (373)	RZ-OUT (120)	Bulk-OUT (5946)		R-OUT (474)	RS-OUT (373)	RZ-OUT (67)	Bulk-OUT (5946)		S2 Table: The enrichment and filtration effects of OTUs among rhizocompartments. Ultimately, we obtained the numbers of significantly enriched and significantly depleted OTUs of the three rhizocompartments relative to inter-shrub bulk soil.
	OTU_1022	OTU_1038	OTU_1026	OTU_1		OTU_1015	OTU_1070	OTU_1041	OTU_1
	OTU_1082	OTU_1040	OTU_1067	OTU_10		OTU_1028	OTU_1072	OTU_1072	OTU_10
	OTU_1109	OTU_1043	OTU_1073	OTU_100		OTU_1032	OTU_1105	OTU_1289	OTU_100
	OTU_1136	OTU_1064	OTU_1136	OTU_1000		OTU_1034	OTU_1174	OTU_1442	OTU_1000
	OTU_1137	OTU_1136	OTU_1137	OTU_1001		OTU_1041	OTU_1432	OTU_1471	OTU_1001
	OTU_1168	OTU_1137	OTU_1140	OTU_1002		OTU_1049	OTU_1442	OTU_15	OTU_1002
	OTU_1177	OTU_1140	OTU_1150	OTU_1003		OTU_1050	OTU_1485	OTU_1757	OTU_1003
	OTU_1186	OTU_1150	OTU_1177	OTU_1004		OTU_1052	OTU_15	OTU_1980	OTU_1004
	OTU_1188	OTU_1177	OTU_1186	OTU_1005		OTU_1062	OTU_1757	OTU_2011	OTU_1005
	OTU_1219	OTU_1180	OTU_1200	OTU_1006		OTU_1066	OTU_2011	OTU_2023	OTU_1006
	OTU_1221	OTU_1181	OTU_1235	OTU_1007		OTU_1069	OTU_2037	OTU_2043	OTU_1007
	OTU_1224	OTU_1200	OTU_1241	OTU_1008		OTU_1070	OTU_2043	OTU_2044	OTU_1008
	OTU_1225	OTU_1221	OTU_1256	OTU_1009		OTU_1072	OTU_2064	OTU_2050	OTU_1009
	OTU_1228	OTU_1224	OTU_1257	OTU_101		OTU_1078	OTU_2066	OTU_2069	OTU_101
	OTU_1241	OTU_1225	OTU_1260	OTU_1010		OTU_1105	OTU_2081	OTU_2081	OTU_1010
	OTU_1257	OTU_1239	OTU_1265	OTU_1011		OTU_1115	OTU_2114	OTU_2101	OTU_1011
	OTU_1260	OTU_1241	OTU_1278	OTU_1012		OTU_1174	OTU_2130	OTU_2130	OTU_1012
	OTU_1268	OTU_1251	OTU_1291	OTU_1013		OTU_1191	OTU_2149	OTU_2190	OTU_1013
	OTU_1270	OTU_1252	OTU_1301	OTU_1014		OTU_1193	OTU_2190	OTU_2487	OTU_1014
	OTU_1297	OTU_1256	OTU_1302	OTU_1015		OTU_1220	OTU_2304	OTU_2489	OTU_1015
	OTU_1310	OTU_1257	OTU_1327	OTU_1017		OTU_1233	OTU_2487	OTU_2562	OTU_1017
	OTU_1314	OTU_1265	OTU_1348	OTU_1018		OTU_1240	OTU_2489	OTU_2588	OTU_1018
	OTU_1327	OTU_1266	OTU_1371	OTU_102		OTU_1243	OTU_2493	OTU_2613	OTU_102
	OTU_1331	OTU_1268	OTU_1394	OTU_1020		OTU_1245	OTU_25	OTU_2710	OTU_1020
	OTU_134	OTU_1280	OTU_1481	OTU_1021		OTU_1249	OTU_2506	OTU_2728	OTU_1021
	OTU_1345	OTU_1281	OTU_1561	OTU_1022		OTU_125	OTU_2525	OTU_278	OTU_1022
	OTU_1384	OTU_1291	OTU_1613	OTU_1023		OTU_1254	OTU_2613	OTU_2998	OTU_1023
	OTU_1417	OTU_1292	OTU_1673	OTU_1024		OTU_1261	OTU_2646	OTU_3192	OTU_1024
	OTU_1439	OTU_1294	OTU_1698	OTU_1025		OTU_1262	OTU_2678	OTU_3198	OTU_1025
	OTU_1478	OTU_1297	OTU_1923	OTU_1026		OTU_1263	OTU_27	OTU_3204	OTU_1026
	OTU_1481	OTU_1300	OTU_1934	OTU_1027		OTU_1275	OTU_2710	OTU_3246	OTU_1027
	OTU_1482	OTU_1301	OTU_1966	OTU_1028		OTU_1280	OTU_2728	OTU_3270	OTU_1028
	OTU_1532	OTU_1302	OTU_1972	OTU_1029		OTU_1289	OTU_278	OTU_3378	OTU_1029
	OTU_1562	OTU_1308	OTU_1981	OTU_103		OTU_1290	OTU_2905	OTU_3435	OTU_103
	OTU_1600	OTU_1314	OTU_1995	OTU_1030		OTU_1293	OTU_2998	OTU_3486	OTU_1030
	OTU_1673	OTU_1321	OTU_2025	OTU_1031		OTU_1304	OTU_3001	OTU_3489	OTU_1031
	OTU_1676	OTU_1326	OTU_2042	OTU_1032		OTU_1313	OTU_3005	OTU_3711	OTU_1032
	OTU_1786	OTU_1327	OTU_2057	OTU_1033		OTU_1317	OTU_3016	OTU_3754	OTU_1033
	OTU_1813	OTU_1331	OTU_2073	OTU_1034		OTU_1329	OTU_3156	OTU_3757	OTU_1034
	OTU_1849	OTU_1342	OTU_2089	OTU_1035		OTU_1334	OTU_3181	OTU_383	OTU_1035
	OTU_1923	OTU_1348	OTU_216	OTU_1036		OTU_1356	OTU_3198	OTU_3969	OTU_1036
	OTU_1939	OTU_1353	OTU_2216	OTU_1037		OTU_1373	OTU_3199	OTU_4047	OTU_1037
	OTU_1988	OTU_1365	OTU_228	OTU_1038		OTU_1375	OTU_3204	OTU_4055	OTU_1038
	OTU_2032	OTU_1367	OTU_248	OTU_1039		OTU_1387	OTU_3246	OTU_4134	OTU_1039
	OTU_2039	OTU_1371	OTU_2480	OTU_104		OTU_1397	OTU_3254	OTU_4137	OTU_104
	OTU_2062	OTU_1372	OTU_2601	OTU_1040		OTU_1432	OTU_3323	OTU_4177	OTU_1040
	OTU_2089	OTU_1375	OTU_2609	OTU_1041		OTU_1442	OTU_3363	OTU_4276	OTU_1041
	OTU_214	OTU_1383	OTU_2617	OTU_1042		OTU_1451	OTU_3435	OTU_4602	OTU_1042
	OTU_2147	OTU_1386	OTU_2681	OTU_1043		OTU_1471	OTU_3471	OTU_468	OTU_1043
	OTU_2176	OTU_1394	OTU_2765	OTU_1044		OTU_1494	OTU_3489	OTU_501	OTU_1044
	OTU_2187	OTU_1396	OTU_2796	OTU_1045		OTU_15	OTU_3620	OTU_5042	OTU_1045
	OTU_2192	OTU_1417	OTU_2932	OTU_1046		OTU_1519	OTU_3624	OTU_5129	OTU_1046
	OTU_2216	OTU_1418	OTU_2978	OTU_1047		OTU_1530	OTU_3688	OTU_5130	OTU_1047
	OTU_2227	OTU_1421	OTU_3141	OTU_1048		OTU_1667	OTU_3689	OTU_5131	OTU_1048
	OTU_2254	OTU_1426	OTU_3195	OTU_1049		OTU_1757	OTU_3711	OTU_5156	OTU_1049
	OTU_2343	OTU_1443	OTU_3225	OTU_105		OTU_1769	OTU_3733	OTU_525	OTU_105
	OTU_2372	OTU_1446	OTU_3226	OTU_1050		OTU_186	OTU_3754	OTU_5521	OTU_1050
	OTU_2478	OTU_1454	OTU_3245	OTU_1051		OTU_1879	OTU_3757	OTU_5659	OTU_1051
	OTU_2480	OTU_1481	OTU_3249	OTU_1052		OTU_1922	OTU_380	OTU_5740	OTU_1052
	OTU_2488	OTU_1490	OTU_3263	OTU_1053		OTU_1924	OTU_4047	OTU_576	OTU_1053
	OTU_2492	OTU_1504	OTU_3313	OTU_1054		OTU_1929	OTU_4134	OTU_5765	OTU_1054
	OTU_2501	OTU_1513	OTU_3449	OTU_1055		OTU_1930	OTU_4137	OTU_5833	OTU_1055
	OTU_2535	OTU_1525	OTU_3579	OTU_1056		OTU_1931	OTU_4177	OTU_5891	OTU_1056
	OTU_2693	OTU_1527	OTU_3685	OTU_1057		OTU_1933	OTU_4233	OTU_595	OTU_1057
	OTU_2731	OTU_1561	OTU_3695	OTU_1058		OTU_1935	OTU_4276	OTU_612	OTU_1058
	OTU_2740	OTU_1564	OTU_3773	OTU_1059		OTU_1946	OTU_4602	OTU_875	OTU_1059
	OTU_2760	OTU_1576	OTU_3869	OTU_106		OTU_1952	OTU_4663	OTU_910	OTU_106
	OTU_2765	OTU_162	OTU_3928	OTU_1060		OTU_1970	OTU_468		OTU_1060
	OTU_2801	OTU_1693	OTU_3936	OTU_1061		OTU_1973	OTU_498		OTU_1061
	OTU_2819	OTU_1698	OTU_3947	OTU_1062		OTU_1978	OTU_5129		OTU_1062
	OTU_2826	OTU_1796	OTU_3951	OTU_1063		OTU_1979	OTU_5130		OTU_1063
	OTU_2893	OTU_1877	OTU_4008	OTU_1064		OTU_1980	OTU_5131		OTU_1064
	OTU_290	OTU_188	OTU_4014	OTU_1065		OTU_1982	OTU_5156		OTU_1065
	OTU_2901	OTU_1896	OTU_4015	OTU_1066		OTU_1989	OTU_5226		OTU_1066
	OTU_2932	OTU_1923	OTU_4017	OTU_1067		OTU_1991	OTU_5241		OTU_1067
	OTU_3061	OTU_1926	OTU_4022	OTU_1068		OTU_2002	OTU_5463		OTU_1068
	OTU_3074	OTU_1927	OTU_4029	OTU_1069		OTU_2006	OTU_55		OTU_1069
	OTU_3128	OTU_1932	OTU_404	OTU_107		OTU_2011	OTU_5518		OTU_107
	OTU_3187	OTU_1934	OTU_4057	OTU_1070		OTU_2018	OTU_5577		OTU_1070
	OTU_3195	OTU_1939	OTU_4066	OTU_1071		OTU_2023	OTU_564		OTU_1071
	OTU_3205	OTU_1943	OTU_4121	OTU_1072		OTU_2036	OTU_5659		OTU_1072
	OTU_3212	OTU_1954	OTU_4200	OTU_1073		OTU_2037	OTU_5740		OTU_1073
	OTU_3220	OTU_1957	OTU_4204	OTU_1074		OTU_2043	OTU_576		OTU_1074
	OTU_3238	OTU_1966	OTU_4283	OTU_1075		OTU_2044	OTU_5765		OTU_1075
	OTU_3290	OTU_1969	OTU_4354	OTU_1076		OTU_2045	OTU_5833		OTU_1076
	OTU_3311	OTU_1981	OTU_4377	OTU_1077		OTU_2050	OTU_5856		OTU_1077
	OTU_3313	OTU_1988	OTU_4385	OTU_1078		OTU_2053	OTU_5891		OTU_1078
	OTU_3407	OTU_1995	OTU_4394	OTU_1079		OTU_2059	OTU_595		OTU_1079
	OTU_3422	OTU_1998	OTU_4398	OTU_108		OTU_2061	OTU_765		OTU_108
	OTU_3445	OTU_2005	OTU_4485	OTU_1080		OTU_2064	OTU_799		OTU_1080
	OTU_3446	OTU_2025	OTU_4557	OTU_1081		OTU_2066	OTU_801		OTU_1081
	OTU_3449	OTU_2028	OTU_4629	OTU_1082		OTU_2069	OTU_812		OTU_1082
	OTU_3456	OTU_2032	OTU_4635	OTU_1083		OTU_2081	OTU_875		OTU_1083
	OTU_3540	OTU_2034	OTU_4649	OTU_1084		OTU_2084	OTU_879		OTU_1084
	OTU_3544	OTU_2040	OTU_4659	OTU_1085		OTU_2086	OTU_880		OTU_1085
	OTU_3579	OTU_2042	OTU_4690	OTU_1086		OTU_2104	OTU_9		OTU_1086
	OTU_3638	OTU_2057	OTU_4752	OTU_1087		OTU_2105	OTU_910		OTU_1087
	OTU_3715	OTU_2060	OTU_477	OTU_1088		OTU_2111			OTU_1088
	OTU_3764	OTU_2062	OTU_4807	OTU_1089		OTU_2113			OTU_1089
	OTU_3772	OTU_2089	OTU_4811	OTU_109		OTU_2114			OTU_109
	OTU_3773	OTU_2139	OTU_4813	OTU_1090		OTU_2124			OTU_1090
	OTU_3839	OTU_216	OTU_4819	OTU_1091		OTU_2125			OTU_1091
	OTU_385	OTU_2176	OTU_4834	OTU_1092		OTU_2128			OTU_1092
	OTU_3934	OTU_2192	OTU_4839	OTU_1093		OTU_2129			OTU_1093
	OTU_3936	OTU_2216	OTU_4847	OTU_1094		OTU_213			OTU_1094
	OTU_3937	OTU_228	OTU_4852	OTU_1095		OTU_2130			OTU_1095
	OTU_3943	OTU_2333	OTU_4926	OTU_1096		OTU_2149			OTU_1096
	OTU_3947	OTU_2343	OTU_5002	OTU_1097		OTU_217			OTU_1097
	OTU_3971	OTU_2349	OTU_5045	OTU_1098		OTU_218			OTU_1098
	OTU_3985	OTU_2409	OTU_5348	OTU_1099		OTU_2190			OTU_1099
	OTU_3989	OTU_2478	OTU_5380	OTU_11		OTU_220			OTU_11
	OTU_3991	OTU_2480	OTU_5386	OTU_110		OTU_2204			OTU_110
	OTU_4017	OTU_2483	OTU_5515	OTU_1100		OTU_2206			OTU_1100
	OTU_4018	OTU_2488	OTU_5548	OTU_1101		OTU_2209			OTU_1101
	OTU_4029	OTU_250	OTU_5619	OTU_1102		OTU_222			OTU_1102
	OTU_4058	OTU_2501	OTU_5857	OTU_1103		OTU_2223			OTU_1103
	OTU_4173	OTU_2509	OTU_649	OTU_1104		OTU_2231			OTU_1104
	OTU_4200	OTU_2523	OTU_871	OTU_1105		OTU_2258			OTU_1105
	OTU_4222	OTU_2528	OTU_877	OTU_1106		OTU_2299			OTU_1106
	OTU_4287	OTU_2530	OTU_942	OTU_1107		OTU_2303			OTU_1107
	OTU_4298	OTU_2531		OTU_1108		OTU_2304			OTU_1108
	OTU_4339	OTU_2546		OTU_1109		OTU_2327			OTU_1109
	OTU_4341	OTU_2548		OTU_111		OTU_234			OTU_111
	OTU_4351	OTU_2563		OTU_1110		OTU_2351			OTU_1110
	OTU_4354	OTU_2576		OTU_1111		OTU_2367			OTU_1111
	OTU_4375	OTU_2581		OTU_1112		OTU_2379			OTU_1112
	OTU_4376	OTU_2583		OTU_1113		OTU_2399			OTU_1113
	OTU_4377	OTU_2586		OTU_1114		OTU_2419			OTU_1114
	OTU_4383	OTU_2606		OTU_1115		OTU_2467			OTU_1115
	OTU_4533	OTU_2609		OTU_1116		OTU_2474			OTU_1116
	OTU_4560	OTU_2611		OTU_1117		OTU_2475			OTU_1117
	OTU_462	OTU_2630		OTU_1118		OTU_2476			OTU_1118
	OTU_4629	OTU_2667		OTU_1119		OTU_2477			OTU_1119
	OTU_4637	OTU_2681		OTU_112		OTU_2486			OTU_112
	OTU_4640	OTU_2696		OTU_1121		OTU_2487			OTU_1121
	OTU_4645	OTU_2701		OTU_1122		OTU_2489			OTU_1122
	OTU_4648	OTU_2758		OTU_1123		OTU_2491			OTU_1123
	OTU_4650	OTU_2759		OTU_1124		OTU_2493			OTU_1124
	OTU_4657	OTU_2760		OTU_1125		OTU_2494			OTU_1125
	OTU_4667	OTU_2763		OTU_1126		OTU_2495			OTU_1126
	OTU_4672	OTU_2765		OTU_1127		OTU_2496			OTU_1127
	OTU_4683	OTU_280		OTU_1128		OTU_2498			OTU_1128
	OTU_4806	OTU_2801		OTU_1129		OTU_25			OTU_1129
	OTU_4835	OTU_2834		OTU_113		OTU_2500			OTU_113
	OTU_4836	OTU_2901		OTU_1130		OTU_2505			OTU_1130
	OTU_486	OTU_2903		OTU_1131		OTU_2506			OTU_1131
	OTU_4860	OTU_2932		OTU_1133		OTU_2508			OTU_1133
	OTU_4990	OTU_3038		OTU_1134		OTU_2513			OTU_1134
	OTU_5003	OTU_304		OTU_1135		OTU_2514			OTU_1135
	OTU_5380	OTU_3061		OTU_1136		OTU_2516			OTU_1136
	OTU_543	OTU_3141		OTU_1137		OTU_252			OTU_1137
	OTU_5549	OTU_3187		OTU_1138		OTU_2524			OTU_1138
	OTU_5560	OTU_3193		OTU_1139		OTU_2525			OTU_1139
	OTU_566	OTU_3195		OTU_114		OTU_2526			OTU_114
	OTU_5698	OTU_3200		OTU_1140		OTU_2538			OTU_1140
	OTU_6069	OTU_3205		OTU_1141		OTU_2549			OTU_1141
	OTU_875	OTU_3212		OTU_1142		OTU_256			OTU_1142
	OTU_886	OTU_3225		OTU_1143		OTU_2562			OTU_1143
		OTU_3226		OTU_1144		OTU_2565			OTU_1144
		OTU_3238		OTU_1145		OTU_2570			OTU_1145
		OTU_3245		OTU_1146		OTU_2571			OTU_1146
		OTU_3249		OTU_1147		OTU_2580			OTU_1147
		OTU_3262		OTU_1149		OTU_2588			OTU_1149
		OTU_3267		OTU_115		OTU_2593			OTU_115
		OTU_3268		OTU_1150		OTU_2594			OTU_1150
		OTU_3272		OTU_1151		OTU_2597			OTU_1151
		OTU_3283		OTU_1152		OTU_2599			OTU_1152
		OTU_3284		OTU_1153		OTU_2607			OTU_1153
		OTU_330		OTU_1154		OTU_2613			OTU_1154
		OTU_3305		OTU_1155		OTU_2619			OTU_1155
		OTU_3311		OTU_1156		OTU_2622			OTU_1156
		OTU_3313		OTU_1157		OTU_263			OTU_1157
		OTU_3316		OTU_1158		OTU_2633			OTU_1158
		OTU_3317		OTU_1159		OTU_2634			OTU_1159
		OTU_3322		OTU_1160		OTU_2635			OTU_1160
		OTU_3325		OTU_1161		OTU_2645			OTU_1161
		OTU_3327		OTU_1162		OTU_2646			OTU_1162
		OTU_3336		OTU_1163		OTU_2659			OTU_1163
		OTU_3358		OTU_1164		OTU_2663			OTU_1164
		OTU_3360		OTU_1165		OTU_2678			OTU_1165
		OTU_3370		OTU_1166		OTU_27			OTU_1166
		OTU_3377		OTU_1167		OTU_2710			OTU_1167
		OTU_3383		OTU_1168		OTU_2712			OTU_1168
		OTU_3408		OTU_1169		OTU_2724			OTU_1169
		OTU_3410		OTU_117		OTU_2728			OTU_117
		OTU_3420		OTU_1170		OTU_2729			OTU_1170
		OTU_3427		OTU_1171		OTU_2773			OTU_1171
		OTU_3443		OTU_1172		OTU_278			OTU_1172
		OTU_3446		OTU_1173		OTU_2797			OTU_1173
		OTU_3447		OTU_1174		OTU_2800			OTU_1174
		OTU_3456		OTU_1175		OTU_2845			OTU_1175
		OTU_3462		OTU_1176		OTU_2861			OTU_1176
		OTU_347		OTU_1177		OTU_2864			OTU_1177
		OTU_3475		OTU_1178		OTU_2868			OTU_1178
		OTU_3496		OTU_1179		OTU_2905			OTU_1179
		OTU_3530		OTU_118		OTU_2936			OTU_118
		OTU_3542		OTU_1180		OTU_2949			OTU_1180
		OTU_3555		OTU_1181		OTU_2962			OTU_1181
		OTU_3579		OTU_1182		OTU_2965			OTU_1182
		OTU_3638		OTU_1183		OTU_2980			OTU_1183
		OTU_3653		OTU_1184		OTU_2993			OTU_1184
		OTU_3668		OTU_1185		OTU_2994			OTU_1185
		OTU_3675		OTU_1186		OTU_2998			OTU_1186
		OTU_3685		OTU_1187		OTU_3001			OTU_1187
		OTU_3695		OTU_1188		OTU_3005			OTU_1188
		OTU_373		OTU_1189		OTU_3015			OTU_1189
		OTU_376		OTU_119		OTU_3016			OTU_119
		OTU_3763		OTU_1190		OTU_3132			OTU_1190
		OTU_3764		OTU_1191		OTU_3156			OTU_1191
		OTU_3773		OTU_1192		OTU_3179			OTU_1192
		OTU_3812		OTU_1193		OTU_3181			OTU_1193
		OTU_3824		OTU_1194		OTU_3184			OTU_1194
		OTU_3839		OTU_1195		OTU_3185			OTU_1195
		OTU_3906		OTU_1196		OTU_3189			OTU_1196
		OTU_3928		OTU_1197		OTU_3192			OTU_1197
		OTU_3933		OTU_1198		OTU_3194			OTU_1198
		OTU_3934		OTU_1199		OTU_3198			OTU_1199
		OTU_3936		OTU_12		OTU_3199			OTU_12
		OTU_3939		OTU_120		OTU_3203			OTU_120
		OTU_3941		OTU_1200		OTU_3204			OTU_1200
		OTU_3943		OTU_1201		OTU_3208			OTU_1201
		OTU_3947		OTU_1202		OTU_3213			OTU_1202
		OTU_3950		OTU_1203		OTU_3221			OTU_1203
		OTU_3961		OTU_1204		OTU_3223			OTU_1204
		OTU_3968		OTU_1205		OTU_3227			OTU_1205
		OTU_3985		OTU_1206		OTU_3229			OTU_1206
		OTU_3990		OTU_1207		OTU_3233			OTU_1207
		OTU_3991		OTU_1208		OTU_3234			OTU_1208
		OTU_4006		OTU_1209		OTU_3235			OTU_1209
		OTU_4008		OTU_121		OTU_3240			OTU_121
		OTU_4014		OTU_1211		OTU_3246			OTU_1211
		OTU_4015		OTU_1212		OTU_3251			OTU_1212
		OTU_4017		OTU_1213		OTU_3252			OTU_1213
		OTU_4018		OTU_1214		OTU_3254			OTU_1214
		OTU_4022		OTU_1216		OTU_3256			OTU_1216
		OTU_4028		OTU_1217		OTU_3263			OTU_1217
		OTU_4029		OTU_1218		OTU_3269			OTU_1218
		OTU_4033		OTU_1219		OTU_3282			OTU_1219
		OTU_404		OTU_122		OTU_3285			OTU_122
		OTU_4058		OTU_1220		OTU_3286			OTU_1220
		OTU_4060		OTU_1221		OTU_3292			OTU_1221
		OTU_4068		OTU_1222		OTU_3297			OTU_1222
		OTU_4087		OTU_1223		OTU_3302			OTU_1223
		OTU_4099		OTU_1224		OTU_3306			OTU_1224
		OTU_4128		OTU_1225		OTU_3323			OTU_1225
		OTU_4131		OTU_1226		OTU_3333			OTU_1226
		OTU_4156		OTU_1227		OTU_3342			OTU_1227
		OTU_4172		OTU_1228		OTU_3343			OTU_1228
		OTU_4173		OTU_1229		OTU_3354			OTU_1229
		OTU_4197		OTU_123		OTU_3363			OTU_123
		OTU_4200		OTU_1230		OTU_3365			OTU_1230
		OTU_4228		OTU_1231		OTU_3369			OTU_1231
		OTU_4259		OTU_1232		OTU_3371			OTU_1232
		OTU_4285		OTU_1233		OTU_3378			OTU_1233
		OTU_4287		OTU_1234		OTU_3380			OTU_1234
		OTU_4299		OTU_1235		OTU_3387			OTU_1235
		OTU_4320		OTU_1236		OTU_3388			OTU_1236
		OTU_4341		OTU_1237		OTU_3396			OTU_1237
		OTU_4354		OTU_1238		OTU_3419			OTU_1238
		OTU_4355		OTU_1239		OTU_3423			OTU_1239
		OTU_4370		OTU_124		OTU_3435			OTU_124
		OTU_4376		OTU_1240		OTU_3437			OTU_1240
		OTU_4377		OTU_1241		OTU_3467			OTU_1241
		OTU_4381		OTU_1242		OTU_3468			OTU_1242
		OTU_4383		OTU_1243		OTU_3471			OTU_1243
		OTU_4385		OTU_1244		OTU_3473			OTU_1244
		OTU_4388		OTU_1245		OTU_3486			OTU_1245
		OTU_4398		OTU_1246		OTU_3488			OTU_1246
		OTU_4485		OTU_1247		OTU_3489			OTU_1247
		OTU_4488		OTU_1248		OTU_3501			OTU_1248
		OTU_4533		OTU_1249		OTU_3522			OTU_1249
		OTU_4538		OTU_125		OTU_3533			OTU_125
		OTU_4566		OTU_1250		OTU_3537			OTU_1250
		OTU_4593		OTU_1251		OTU_3566			OTU_1251
		OTU_4629		OTU_1252		OTU_3572			OTU_1252
		OTU_4635		OTU_1253		OTU_3596			OTU_1253
		OTU_4644		OTU_1254		OTU_3600			OTU_1254
		OTU_4646		OTU_1255		OTU_3603			OTU_1255
		OTU_4649		OTU_1256		OTU_3624			OTU_1256
		OTU_4651		OTU_1257		OTU_3631			OTU_1257
		OTU_4653		OTU_1258		OTU_3633			OTU_1258
		OTU_4659		OTU_1259		OTU_3648			OTU_1259
		OTU_4667		OTU_126		OTU_3682			OTU_126
		OTU_4668		OTU_1260		OTU_3687			OTU_1260
		OTU_4669		OTU_1261		OTU_3688			OTU_1261
		OTU_4673		OTU_1262		OTU_3689			OTU_1262
		OTU_4677		OTU_1263		OTU_3711			OTU_1263
		OTU_4690		OTU_1264		OTU_372			OTU_1264
		OTU_4700		OTU_1265		OTU_3733			OTU_1265
		OTU_4752		OTU_1266		OTU_3750			OTU_1266
		OTU_4755		OTU_1267		OTU_3754			OTU_1267
		OTU_4765		OTU_1268		OTU_3757			OTU_1268
		OTU_4811		OTU_1269		OTU_376			OTU_1269
		OTU_4817		OTU_127		OTU_377			OTU_127
		OTU_4819		OTU_1270		OTU_3789			OTU_1270
		OTU_4821		OTU_1271		OTU_380			OTU_1271
		OTU_4825		OTU_1272		OTU_3817			OTU_1272
		OTU_4826		OTU_1273		OTU_383			OTU_1273
		OTU_4831		OTU_1274		OTU_3930			OTU_1274
		OTU_4838		OTU_1275		OTU_3931			OTU_1275
		OTU_4839		OTU_1276		OTU_3935			OTU_1276
		OTU_4841		OTU_1277		OTU_3938			OTU_1277
		OTU_4847		OTU_1278		OTU_3940			OTU_1278
		OTU_4848		OTU_1279		OTU_3951			OTU_1279
		OTU_4852		OTU_128		OTU_3953			OTU_128
		OTU_4861		OTU_1280		OTU_3955			OTU_1280
		OTU_4896		OTU_1281		OTU_3960			OTU_1281
		OTU_491		OTU_1282		OTU_3967			OTU_1282
		OTU_4926		OTU_1283		OTU_3969			OTU_1283
		OTU_4954		OTU_1284		OTU_397			OTU_1284
		OTU_4970		OTU_1285		OTU_3973			OTU_1285
		OTU_4983		OTU_1286		OTU_3979			OTU_1286
		OTU_4995		OTU_1287		OTU_3981			OTU_1287
		OTU_5018		OTU_1288		OTU_3983			OTU_1288
		OTU_5034		OTU_1289		OTU_3998			OTU_1289
		OTU_5036		OTU_129		OTU_4001			OTU_129
		OTU_5045		OTU_1290		OTU_4007			OTU_1290
		OTU_5096		OTU_1291		OTU_4011			OTU_1291
		OTU_5142		OTU_1292		OTU_4040			OTU_1292
		OTU_519		OTU_1293		OTU_4042			OTU_1293
		OTU_5238		OTU_1294		OTU_4047			OTU_1294
		OTU_5248		OTU_1295		OTU_4055			OTU_1295
		OTU_5263		OTU_1296		OTU_4076			OTU_1296
		OTU_5270		OTU_1297		OTU_4134			OTU_1297
		OTU_5319		OTU_1298		OTU_4137			OTU_1298
		OTU_5333		OTU_1299		OTU_4143			OTU_1299
		OTU_5341		OTU_13		OTU_4148			OTU_13
		OTU_5345		OTU_130		OTU_4177			OTU_130
		OTU_5348		OTU_1300		OTU_4181			OTU_1300
		OTU_5354		OTU_1301		OTU_4191			OTU_1301
		OTU_5357		OTU_1302		OTU_4233			OTU_1302
		OTU_5375		OTU_1303		OTU_426			OTU_1303
		OTU_5380		OTU_1304		OTU_4266			OTU_1304
		OTU_5386		OTU_1305		OTU_4276			OTU_1305
		OTU_5394		OTU_1306		OTU_428			OTU_1306
		OTU_5411		OTU_1307		OTU_4315			OTU_1307
		OTU_5422		OTU_1308		OTU_4345			OTU_1308
		OTU_5512		OTU_1309		OTU_4346			OTU_1309
		OTU_5514		OTU_131		OTU_4401			OTU_131
		OTU_5516		OTU_1310		OTU_4435			OTU_1310
		OTU_5529		OTU_1311		OTU_4468			OTU_1311
		OTU_5541		OTU_1312		OTU_4475			OTU_1312
		OTU_5544		OTU_1313		OTU_4488			OTU_1313
		OTU_5548		OTU_1314		OTU_4501			OTU_1314
		OTU_5551		OTU_1315		OTU_451			OTU_1315
		OTU_5555		OTU_1316		OTU_452			OTU_1316
		OTU_5557		OTU_1317		OTU_454			OTU_1317
		OTU_5562		OTU_1318		OTU_4541			OTU_1318
		OTU_5566		OTU_1319		OTU_455			OTU_1319
		OTU_5569		OTU_132		OTU_4558			OTU_132
		OTU_5576		OTU_1320		OTU_4586			OTU_1320
		OTU_5593		OTU_1321		OTU_4602			OTU_1321
		OTU_566		OTU_1322		OTU_4647			OTU_1322
		OTU_5741		OTU_1323		OTU_4663			OTU_1323
		OTU_5746		OTU_1324		OTU_467			OTU_1324
		OTU_5850		OTU_1325		OTU_468			OTU_1325
		OTU_5857		OTU_1326		OTU_471			OTU_1326
		OTU_5961		OTU_1327		OTU_472			OTU_1327
		OTU_6012		OTU_1328		OTU_4776			OTU_1328
		OTU_6069		OTU_1329		OTU_4808			OTU_1329
		OTU_631		OTU_133		OTU_4824			OTU_133
		OTU_732		OTU_1330		OTU_4853			OTU_1330
		OTU_778		OTU_1331		OTU_4894			OTU_1331
		OTU_795		OTU_1332		OTU_4917			OTU_1332
		OTU_86		OTU_1333		OTU_4926			OTU_1333
		OTU_877		OTU_1334		OTU_498			OTU_1334
		OTU_886		OTU_1335		OTU_501			OTU_1335
		OTU_894		OTU_1336		OTU_5033			OTU_1336
		OTU_899		OTU_1337		OTU_5034			OTU_1337
		OTU_907		OTU_1338		OTU_5037			OTU_1338
		OTU_939		OTU_1339		OTU_5039			OTU_1339
		OTU_942		OTU_134		OTU_5042			OTU_134
		OTU_963		OTU_1340		OTU_5080			OTU_1340
				OTU_1341		OTU_5086			OTU_1341
				OTU_1342		OTU_510			OTU_1342
				OTU_1343		OTU_5129			OTU_1343
				OTU_1344		OTU_5130			OTU_1344
				OTU_1345		OTU_5131			OTU_1345
				OTU_1346		OTU_5156			OTU_1346
				OTU_1347		OTU_5225			OTU_1347
				OTU_1348		OTU_5226			OTU_1348
				OTU_1349		OTU_5229			OTU_1349
				OTU_135		OTU_5232			OTU_135
				OTU_1350		OTU_5240			OTU_1350
				OTU_1351		OTU_5241			OTU_1351
				OTU_1352		OTU_525			OTU_1352
				OTU_1353		OTU_5257			OTU_1353
				OTU_1354		OTU_5340			OTU_1354
				OTU_1355		OTU_5343			OTU_1355
				OTU_1356		OTU_5348			OTU_1356
				OTU_1357		OTU_5349			OTU_1357
				OTU_1358		OTU_5350			OTU_1358
				OTU_1359		OTU_536			OTU_1359
				OTU_136		OTU_540			OTU_136
				OTU_1360		OTU_5411			OTU_1360
				OTU_1361		OTU_5444			OTU_1361
				OTU_1362		OTU_5463			OTU_1362
				OTU_1363		OTU_5498			OTU_1363
				OTU_1364		OTU_55			OTU_1364
				OTU_1365		OTU_5511			OTU_1365
				OTU_1366		OTU_5515			OTU_1366
				OTU_1367		OTU_5518			OTU_1367
				OTU_1368		OTU_5521			OTU_1368
				OTU_1369		OTU_5532			OTU_1369
				OTU_137		OTU_5556			OTU_137
				OTU_1370		OTU_5563			OTU_1370
				OTU_1371		OTU_5578			OTU_1371
				OTU_1372		OTU_5614			OTU_1372
				OTU_1373		OTU_5626			OTU_1373
				OTU_1374		OTU_564			OTU_1374
				OTU_1375		OTU_5659			OTU_1375
				OTU_1376		OTU_5661			OTU_1376
				OTU_1377		OTU_567			OTU_1377
				OTU_1378		OTU_571			OTU_1378
				OTU_1379		OTU_573			OTU_1379
				OTU_138		OTU_5737			OTU_138
				OTU_1380		OTU_5740			OTU_1380
				OTU_1381		OTU_5741			OTU_1381
				OTU_1382		OTU_5745			OTU_1382
				OTU_1383		OTU_5754			OTU_1383
				OTU_1384		OTU_576			OTU_1384
				OTU_1385		OTU_5765			OTU_1385
				OTU_1386		OTU_5770			OTU_1386
				OTU_1387		OTU_5782			OTU_1387
				OTU_1388		OTU_5811			OTU_1388
				OTU_1389		OTU_5833			OTU_1389
				OTU_139		OTU_584			OTU_139
				OTU_1390		OTU_5842			OTU_1390
				OTU_1391		OTU_5851			OTU_1391
				OTU_1392		OTU_5856			OTU_1392
				OTU_1393		OTU_5868			OTU_1393
				OTU_1394		OTU_5876			OTU_1394
				OTU_1395		OTU_5891			OTU_1395
				OTU_1396		OTU_5929			OTU_1396
				OTU_1397		OTU_593			OTU_1397
				OTU_1398		OTU_5944			OTU_1398
				OTU_1399		OTU_595			OTU_1399
				OTU_14		OTU_5950			OTU_14
				OTU_140		OTU_5951			OTU_140
				OTU_1400		OTU_600			OTU_1400
				OTU_1401		OTU_61			OTU_1401
				OTU_1402		OTU_629			OTU_1402
				OTU_1403		OTU_638			OTU_1403
				OTU_1404		OTU_682			OTU_1404
				OTU_1405		OTU_713			OTU_1405
				OTU_1406		OTU_715			OTU_1406
				OTU_1407		OTU_746			OTU_1407
				OTU_1408		OTU_747			OTU_1408
				OTU_1409		OTU_748			OTU_1409
				OTU_141		OTU_752			OTU_141
				OTU_1410		OTU_755			OTU_1410
				OTU_1411		OTU_763			OTU_1411
				OTU_1412		OTU_765			OTU_1412
				OTU_1413		OTU_769			OTU_1413
				OTU_1414		OTU_770			OTU_1414
				OTU_1415		OTU_773			OTU_1415
				OTU_1416		OTU_776			OTU_1416
				OTU_1417		OTU_794			OTU_1417
				OTU_1418		OTU_799			OTU_1418
				OTU_1419		OTU_801			OTU_1419
				OTU_142		OTU_808			OTU_142
				OTU_1420		OTU_812			OTU_1420
				OTU_1421		OTU_824			OTU_1421
				OTU_1422		OTU_840			OTU_1422
				OTU_1423		OTU_868			OTU_1423
				OTU_1424		OTU_870			OTU_1424
				OTU_1425		OTU_879			OTU_1425
				OTU_1426		OTU_880			OTU_1426
				OTU_1427		OTU_883			OTU_1427
				OTU_1428		OTU_887			OTU_1428
				OTU_1429		OTU_9			OTU_1429
				OTU_143		OTU_910			OTU_143
				OTU_1430		OTU_914			OTU_1430
				OTU_1431		OTU_984			OTU_1431
				OTU_1432					OTU_1432
				OTU_1433					OTU_1433
				OTU_1434					OTU_1434
				OTU_1435					OTU_1435
				OTU_1436					OTU_1436
				OTU_1437					OTU_1437
				OTU_1438					OTU_1438
				OTU_1439					OTU_1439
				OTU_144					OTU_144
				OTU_1440					OTU_1440
				OTU_1441					OTU_1441
				OTU_1442					OTU_1442
				OTU_1443					OTU_1443
				OTU_1444					OTU_1444
				OTU_1445					OTU_1445
				OTU_1446					OTU_1446
				OTU_1447					OTU_1447
				OTU_1448					OTU_1448
				OTU_1449					OTU_1449
				OTU_145					OTU_145
				OTU_1450					OTU_1450
				OTU_1451					OTU_1451
				OTU_1452					OTU_1452
				OTU_1453					OTU_1453
				OTU_1454					OTU_1454
				OTU_1455					OTU_1455
				OTU_1456					OTU_1456
				OTU_1457					OTU_1457
				OTU_1458					OTU_1458
				OTU_1459					OTU_1459
				OTU_146					OTU_146
				OTU_1460					OTU_1460
				OTU_1461					OTU_1461
				OTU_1462					OTU_1462
				OTU_1463					OTU_1463
				OTU_1464					OTU_1464
				OTU_1465					OTU_1465
				OTU_1466					OTU_1466
				OTU_1467					OTU_1467
				OTU_1468					OTU_1468
				OTU_1469					OTU_1469
				OTU_147					OTU_147
				OTU_1470					OTU_1470
				OTU_1471					OTU_1471
				OTU_1472					OTU_1472
				OTU_1473					OTU_1473
				OTU_1474					OTU_1474
				OTU_1475					OTU_1475
				OTU_1476					OTU_1476
				OTU_1477					OTU_1477
				OTU_1478					OTU_1478
				OTU_1479					OTU_1479
				OTU_148					OTU_148
				OTU_1480					OTU_1480
				OTU_1481					OTU_1481
				OTU_1482					OTU_1482
				OTU_1483					OTU_1483
				OTU_1484					OTU_1484
				OTU_1485					OTU_1485
				OTU_1486					OTU_1486
				OTU_1487					OTU_1487
				OTU_1488					OTU_1488
				OTU_1489					OTU_1489
				OTU_149					OTU_149
				OTU_1490					OTU_1490
				OTU_1491					OTU_1491
				OTU_1492					OTU_1492
				OTU_1493					OTU_1493
				OTU_1494					OTU_1494
				OTU_1495					OTU_1495
				OTU_1496					OTU_1496
				OTU_1497					OTU_1497
				OTU_1498					OTU_1498
				OTU_1499					OTU_1499
				OTU_15					OTU_15
				OTU_150					OTU_150
				OTU_1500					OTU_1500
				OTU_1501					OTU_1501
				OTU_1502					OTU_1502
				OTU_1503					OTU_1503
				OTU_1504					OTU_1504
				OTU_1505					OTU_1505
				OTU_1506					OTU_1506
				OTU_1507					OTU_1507
				OTU_1508					OTU_1508
				OTU_1509					OTU_1509
				OTU_151					OTU_151
				OTU_1510					OTU_1510
				OTU_1511					OTU_1511
				OTU_1512					OTU_1512
				OTU_1513					OTU_1513
				OTU_1514					OTU_1514
				OTU_1515					OTU_1515
				OTU_1516					OTU_1516
				OTU_1517					OTU_1517
				OTU_1518					OTU_1518
				OTU_1519					OTU_1519
				OTU_152					OTU_152
				OTU_1520					OTU_1520
				OTU_1521					OTU_1521
				OTU_1522					OTU_1522
				OTU_1523					OTU_1523
				OTU_1524					OTU_1524
				OTU_1525					OTU_1525
				OTU_1526					OTU_1526
				OTU_1527					OTU_1527
				OTU_1528					OTU_1528
				OTU_1529					OTU_1529
				OTU_153					OTU_153
				OTU_1530					OTU_1530
				OTU_1531					OTU_1531
				OTU_1532					OTU_1532
				OTU_1533					OTU_1533
				OTU_1534					OTU_1534
				OTU_1535					OTU_1535
				OTU_1536					OTU_1536
				OTU_1537					OTU_1537
				OTU_1538					OTU_1538
				OTU_1539					OTU_1539
				OTU_154					OTU_154
				OTU_1540					OTU_1540
				OTU_1541					OTU_1541
				OTU_1542					OTU_1542
				OTU_1543					OTU_1543
				OTU_1544					OTU_1544
				OTU_1545					OTU_1545
				OTU_1546					OTU_1546
				OTU_1547					OTU_1547
				OTU_1548					OTU_1548
				OTU_1549					OTU_1549
				OTU_155					OTU_155
				OTU_1550					OTU_1550
				OTU_1551					OTU_1551
				OTU_1552					OTU_1552
				OTU_1553					OTU_1553
				OTU_1554					OTU_1554
				OTU_1555					OTU_1555
				OTU_1556					OTU_1556
				OTU_1557					OTU_1557
				OTU_1558					OTU_1558
				OTU_1559					OTU_1559
				OTU_156					OTU_156
				OTU_1560					OTU_1560
				OTU_1561					OTU_1561
				OTU_1562					OTU_1562
				OTU_1563					OTU_1563
				OTU_1564					OTU_1564
				OTU_1565					OTU_1565
				OTU_1566					OTU_1566
				OTU_1567					OTU_1567
				OTU_1568					OTU_1568
				OTU_1569					OTU_1569
				OTU_157					OTU_157
				OTU_1570					OTU_1570
				OTU_1571					OTU_1571
				OTU_1572					OTU_1572
				OTU_1573					OTU_1573
				OTU_1574					OTU_1574
				OTU_1575					OTU_1575
				OTU_1576					OTU_1576
				OTU_1577					OTU_1577
				OTU_1578					OTU_1578
				OTU_1579					OTU_1579
				OTU_158					OTU_158
				OTU_1580					OTU_1580
				OTU_1581					OTU_1581
				OTU_1582					OTU_1582
				OTU_1583					OTU_1583
				OTU_1584					OTU_1584
				OTU_1585					OTU_1585
				OTU_1586					OTU_1586
				OTU_1587					OTU_1587
				OTU_1588					OTU_1588
				OTU_1589					OTU_1589
				OTU_159					OTU_159
				OTU_1590					OTU_1590
				OTU_1591					OTU_1591
				OTU_1592					OTU_1592
				OTU_1593					OTU_1593
				OTU_1594					OTU_1594
				OTU_1595					OTU_1595
				OTU_1596					OTU_1596
				OTU_1597					OTU_1597
				OTU_1598					OTU_1598
				OTU_1599					OTU_1599
				OTU_16					OTU_16
				OTU_160					OTU_160
				OTU_1600					OTU_1600
				OTU_1601					OTU_1601
				OTU_1602					OTU_1602
				OTU_1603					OTU_1603
				OTU_1604					OTU_1604
				OTU_1605					OTU_1605
				OTU_1606					OTU_1606
				OTU_1607					OTU_1607
				OTU_1608					OTU_1608
				OTU_1609					OTU_1609
				OTU_161					OTU_161
				OTU_1610					OTU_1610
				OTU_1611					OTU_1611
				OTU_1612					OTU_1612
				OTU_1613					OTU_1613
				OTU_1614					OTU_1614
				OTU_1615					OTU_1615
				OTU_1616					OTU_1616
				OTU_1617					OTU_1617
				OTU_1618					OTU_1618
				OTU_1619					OTU_1619
				OTU_162					OTU_162
				OTU_1620					OTU_1620
				OTU_1621					OTU_1621
				OTU_1622					OTU_1622
				OTU_1623					OTU_1623
				OTU_1624					OTU_1624
				OTU_1625					OTU_1625
				OTU_1626					OTU_1626
				OTU_1627					OTU_1627
				OTU_1628					OTU_1628
				OTU_1629					OTU_1629
				OTU_163					OTU_163
				OTU_1630					OTU_1630
				OTU_1631					OTU_1631
				OTU_1632					OTU_1632
				OTU_1633					OTU_1633
				OTU_1634					OTU_1634
				OTU_1635					OTU_1635
				OTU_1636					OTU_1636
				OTU_1637					OTU_1637
				OTU_1638					OTU_1638
				OTU_1639					OTU_1639
				OTU_164					OTU_164
				OTU_1640					OTU_1640
				OTU_1641					OTU_1641
				OTU_1642					OTU_1642
				OTU_1643					OTU_1643
				OTU_1644					OTU_1644
				OTU_1645					OTU_1645
				OTU_1646					OTU_1646
				OTU_1647					OTU_1647
				OTU_1648					OTU_1648
				OTU_1649					OTU_1649
				OTU_165					OTU_165
				OTU_1650					OTU_1650
				OTU_1651					OTU_1651
				OTU_1652					OTU_1652
				OTU_1653					OTU_1653
				OTU_1654					OTU_1654
				OTU_1655					OTU_1655
				OTU_1656					OTU_1656
				OTU_1657					OTU_1657
				OTU_1658					OTU_1658
				OTU_166					OTU_166
				OTU_1660					OTU_1660
				OTU_1661					OTU_1661
				OTU_1662					OTU_1662
				OTU_1663					OTU_1663
				OTU_1664					OTU_1664
				OTU_1665					OTU_1665
				OTU_1666					OTU_1666
				OTU_1667					OTU_1667
				OTU_1668					OTU_1668
				OTU_1669					OTU_1669
				OTU_167					OTU_167
				OTU_1670					OTU_1670
				OTU_1671					OTU_1671
				OTU_1672					OTU_1672
				OTU_1673					OTU_1673
				OTU_1674					OTU_1674
				OTU_1675					OTU_1675
				OTU_1676					OTU_1676
				OTU_1677					OTU_1677
				OTU_1678					OTU_1678
				OTU_1679					OTU_1679
				OTU_168					OTU_168
				OTU_1680					OTU_1680
				OTU_1681					OTU_1681
				OTU_1682					OTU_1682
				OTU_1683					OTU_1683
				OTU_1684					OTU_1684
				OTU_1685					OTU_1685
				OTU_1686					OTU_1686
				OTU_1687					OTU_1687
				OTU_1688					OTU_1688
				OTU_1689					OTU_1689
				OTU_169					OTU_169
				OTU_1690					OTU_1690
				OTU_1691					OTU_1691
				OTU_1692					OTU_1692
				OTU_1693					OTU_1693
				OTU_1694					OTU_1694
				OTU_1695					OTU_1695
				OTU_1696					OTU_1696
				OTU_1697					OTU_1697
				OTU_1698					OTU_1698
				OTU_1699					OTU_1699
				OTU_17					OTU_17
				OTU_170					OTU_170
				OTU_1700					OTU_1700
				OTU_1701					OTU_1701
				OTU_1702					OTU_1702
				OTU_1703					OTU_1703
				OTU_1704					OTU_1704
				OTU_1705					OTU_1705
				OTU_1706					OTU_1706
				OTU_1707					OTU_1707
				OTU_1708					OTU_1708
				OTU_1709					OTU_1709
				OTU_171					OTU_171
				OTU_1710					OTU_1710
				OTU_1711					OTU_1711
				OTU_1712					OTU_1712
				OTU_1713					OTU_1713
				OTU_1714					OTU_1714
				OTU_1715					OTU_1715
				OTU_1717					OTU_1717
				OTU_1718					OTU_1718
				OTU_1719					OTU_1719
				OTU_172					OTU_172
				OTU_1720					OTU_1720
				OTU_1721					OTU_1721
				OTU_1722					OTU_1722
				OTU_1723					OTU_1723
				OTU_1724					OTU_1724
				OTU_1725					OTU_1725
				OTU_1726					OTU_1726
				OTU_1727					OTU_1727
				OTU_1728					OTU_1728
				OTU_173					OTU_173
				OTU_1730					OTU_1730
				OTU_1731					OTU_1731
				OTU_1732					OTU_1732
				OTU_1733					OTU_1733
				OTU_1734					OTU_1734
				OTU_1735					OTU_1735
				OTU_1736					OTU_1736
				OTU_1737					OTU_1737
				OTU_1738					OTU_1738
				OTU_1739					OTU_1739
				OTU_174					OTU_174
				OTU_1740					OTU_1740
				OTU_1741					OTU_1741
				OTU_1742					OTU_1742
				OTU_1743					OTU_1743
				OTU_1744					OTU_1744
				OTU_1745					OTU_1745
				OTU_1747					OTU_1747
				OTU_1748					OTU_1748
				OTU_1749					OTU_1749
				OTU_175					OTU_175
				OTU_1750					OTU_1750
				OTU_1751					OTU_1751
				OTU_1752					OTU_1752
				OTU_1753					OTU_1753
				OTU_1754					OTU_1754
				OTU_1755					OTU_1755
				OTU_1756					OTU_1756
				OTU_1757					OTU_1757
				OTU_1758					OTU_1758
				OTU_1759					OTU_1759
				OTU_176					OTU_176
				OTU_1760					OTU_1760
				OTU_1761					OTU_1761
				OTU_1762					OTU_1762
				OTU_1763					OTU_1763
				OTU_1764					OTU_1764
				OTU_1765					OTU_1765
				OTU_1766					OTU_1766
				OTU_1767					OTU_1767
				OTU_1768					OTU_1768
				OTU_1769					OTU_1769
				OTU_177					OTU_177
				OTU_1770					OTU_1770
				OTU_1771					OTU_1771
				OTU_1772					OTU_1772
				OTU_1773					OTU_1773
				OTU_1774					OTU_1774
				OTU_1775					OTU_1775
				OTU_1776					OTU_1776
				OTU_1777					OTU_1777
				OTU_1778					OTU_1778
				OTU_1779					OTU_1779
				OTU_178					OTU_178
				OTU_1780					OTU_1780
				OTU_1781					OTU_1781
				OTU_1783					OTU_1783
				OTU_1784					OTU_1784
				OTU_1785					OTU_1785
				OTU_1786					OTU_1786
				OTU_1787					OTU_1787
				OTU_1788					OTU_1788
				OTU_1789					OTU_1789
				OTU_1790					OTU_1790
				OTU_1791					OTU_1791
				OTU_1792					OTU_1792
				OTU_1793					OTU_1793
				OTU_1794					OTU_1794
				OTU_1795					OTU_1795
				OTU_1796					OTU_1796
				OTU_1797					OTU_1797
				OTU_1798					OTU_1798
				OTU_1799					OTU_1799
				OTU_18					OTU_18
				OTU_180					OTU_180
				OTU_1800					OTU_1800
				OTU_1801					OTU_1801
				OTU_1802					OTU_1802
				OTU_1803					OTU_1803
				OTU_1804					OTU_1804
				OTU_1805					OTU_1805
				OTU_1806					OTU_1806
				OTU_1807					OTU_1807
				OTU_1808					OTU_1808
				OTU_1809					OTU_1809
				OTU_181					OTU_181
				OTU_1810					OTU_1810
				OTU_1811					OTU_1811
				OTU_1812					OTU_1812
				OTU_1813					OTU_1813
				OTU_1814					OTU_1814
				OTU_1817					OTU_1817
				OTU_1819					OTU_1819
				OTU_182					OTU_182
				OTU_1820					OTU_1820
				OTU_1821					OTU_1821
				OTU_1822					OTU_1822
				OTU_1823					OTU_1823
				OTU_1824					OTU_1824
				OTU_1825					OTU_1825
				OTU_1826					OTU_1826
				OTU_1827					OTU_1827
				OTU_1828					OTU_1828
				OTU_1829					OTU_1829
				OTU_183					OTU_183
				OTU_1830					OTU_1830
				OTU_1831					OTU_1831
				OTU_1832					OTU_1832
				OTU_1833					OTU_1833
				OTU_1834					OTU_1834
				OTU_1835					OTU_1835
				OTU_1836					OTU_1836
				OTU_1837					OTU_1837
				OTU_1838					OTU_1838
				OTU_1839					OTU_1839
				OTU_184					OTU_184
				OTU_1840					OTU_1840
				OTU_1841					OTU_1841
				OTU_1842					OTU_1842
				OTU_1843					OTU_1843
				OTU_1844					OTU_1844
				OTU_1845					OTU_1845
				OTU_1846					OTU_1846
				OTU_1847					OTU_1847
				OTU_1848					OTU_1848
				OTU_1849					OTU_1849
				OTU_185					OTU_185
				OTU_1850					OTU_1850
				OTU_1851					OTU_1851
				OTU_1852					OTU_1852
				OTU_1853					OTU_1853
				OTU_1854					OTU_1854
				OTU_1855					OTU_1855
				OTU_1856					OTU_1856
				OTU_1857					OTU_1857
				OTU_1858					OTU_1858
				OTU_1859					OTU_1859
				OTU_186					OTU_186
				OTU_1860					OTU_1860
				OTU_1861					OTU_1861
				OTU_1862					OTU_1862
				OTU_1863					OTU_1863
				OTU_1864					OTU_1864
				OTU_1865					OTU_1865
				OTU_1866					OTU_1866
				OTU_1867					OTU_1867
				OTU_1868					OTU_1868
				OTU_187					OTU_187
				OTU_1870					OTU_1870
				OTU_1871					OTU_1871
				OTU_1872					OTU_1872
				OTU_1873					OTU_1873
				OTU_1874					OTU_1874
				OTU_1875					OTU_1875
				OTU_1877					OTU_1877
				OTU_1878					OTU_1878
				OTU_1879					OTU_1879
				OTU_188					OTU_188
				OTU_1880					OTU_1880
				OTU_1881					OTU_1881
				OTU_1882					OTU_1882
				OTU_1883					OTU_1883
				OTU_1884					OTU_1884
				OTU_1885					OTU_1885
				OTU_1886					OTU_1886
				OTU_1887					OTU_1887
				OTU_1888					OTU_1888
				OTU_1889					OTU_1889
				OTU_189					OTU_189
				OTU_1890					OTU_1890
				OTU_1891					OTU_1891
				OTU_1892					OTU_1892
				OTU_1893					OTU_1893
				OTU_1894					OTU_1894
				OTU_1895					OTU_1895
				OTU_1896					OTU_1896
				OTU_1897					OTU_1897
				OTU_1898					OTU_1898
				OTU_1899					OTU_1899
				OTU_19					OTU_19
				OTU_190					OTU_190
				OTU_1900					OTU_1900
				OTU_1901					OTU_1901
				OTU_1902					OTU_1902
				OTU_1903					OTU_1903
				OTU_1904					OTU_1904
				OTU_1905					OTU_1905
				OTU_1906					OTU_1906
				OTU_1907					OTU_1907
				OTU_1908					OTU_1908
				OTU_1909					OTU_1909
				OTU_191					OTU_191
				OTU_1910					OTU_1910
				OTU_1911					OTU_1911
				OTU_1912					OTU_1912
				OTU_1913					OTU_1913
				OTU_1914					OTU_1914
				OTU_1915					OTU_1915
				OTU_1916					OTU_1916
				OTU_1917					OTU_1917
				OTU_1918					OTU_1918
				OTU_1919					OTU_1919
				OTU_192					OTU_192
				OTU_1920					OTU_1920
				OTU_1921					OTU_1921
				OTU_1922					OTU_1922
				OTU_1923					OTU_1923
				OTU_1924					OTU_1924
				OTU_1925					OTU_1925
				OTU_1926					OTU_1926
				OTU_1927					OTU_1927
				OTU_1928					OTU_1928
				OTU_1929					OTU_1929
				OTU_193					OTU_193
				OTU_1930					OTU_1930
				OTU_1931					OTU_1931
				OTU_1932					OTU_1932
				OTU_1933					OTU_1933
				OTU_1934					OTU_1934
				OTU_1935					OTU_1935
				OTU_1936					OTU_1936
				OTU_1937					OTU_1937
				OTU_1938					OTU_1938
				OTU_1939					OTU_1939
				OTU_194					OTU_194
				OTU_1940					OTU_1940
				OTU_1941					OTU_1941
				OTU_1942					OTU_1942
				OTU_1943					OTU_1943
				OTU_1944					OTU_1944
				OTU_1945					OTU_1945
				OTU_1946					OTU_1946
				OTU_1947					OTU_1947
				OTU_1948					OTU_1948
				OTU_1949					OTU_1949
				OTU_195					OTU_195
				OTU_1950					OTU_1950
				OTU_1951					OTU_1951
				OTU_1952					OTU_1952
				OTU_1953					OTU_1953
				OTU_1954					OTU_1954
				OTU_1955					OTU_1955
				OTU_1956					OTU_1956
				OTU_1957					OTU_1957
				OTU_1958					OTU_1958
				OTU_1959					OTU_1959
				OTU_196					OTU_196
				OTU_1960					OTU_1960
				OTU_1961					OTU_1961
				OTU_1962					OTU_1962
				OTU_1963					OTU_1963
				OTU_1964					OTU_1964
				OTU_1965					OTU_1965
				OTU_1966					OTU_1966
				OTU_1967					OTU_1967
				OTU_1968					OTU_1968
				OTU_1969					OTU_1969
				OTU_197					OTU_197
				OTU_1970					OTU_1970
				OTU_1971					OTU_1971
				OTU_1972					OTU_1972
				OTU_1973					OTU_1973
				OTU_1974					OTU_1974
				OTU_1975					OTU_1975
				OTU_1976					OTU_1976
				OTU_1977					OTU_1977
				OTU_1978					OTU_1978
				OTU_1979					OTU_1979
				OTU_198					OTU_198
				OTU_1980					OTU_1980
				OTU_1981					OTU_1981
				OTU_1982					OTU_1982
				OTU_1983					OTU_1983
				OTU_1984					OTU_1984
				OTU_1985					OTU_1985
				OTU_1986					OTU_1986
				OTU_1987					OTU_1987
				OTU_1988					OTU_1988
				OTU_1989					OTU_1989
				OTU_199					OTU_199
				OTU_1990					OTU_1990
				OTU_1991					OTU_1991
				OTU_1992					OTU_1992
				OTU_1993					OTU_1993
				OTU_1994					OTU_1994
				OTU_1995					OTU_1995
				OTU_1996					OTU_1996
				OTU_1997					OTU_1997
				OTU_1998					OTU_1998
				OTU_1999					OTU_1999
				OTU_2					OTU_2
				OTU_20					OTU_20
				OTU_200					OTU_200
				OTU_2000					OTU_2000
				OTU_2001					OTU_2001
				OTU_2002					OTU_2002
				OTU_2003					OTU_2003
				OTU_2004					OTU_2004
				OTU_2005					OTU_2005
				OTU_2006					OTU_2006
				OTU_2007					OTU_2007
				OTU_2008					OTU_2008
				OTU_2009					OTU_2009
				OTU_201					OTU_201
				OTU_2010					OTU_2010
				OTU_2011					OTU_2011
				OTU_2012					OTU_2012
				OTU_2013					OTU_2013
				OTU_2014					OTU_2014
				OTU_2015					OTU_2015
				OTU_2016					OTU_2016
				OTU_2017					OTU_2017
				OTU_2018					OTU_2018
				OTU_2019					OTU_2019
				OTU_202					OTU_202
				OTU_2020					OTU_2020
				OTU_2021					OTU_2021
				OTU_2022					OTU_2022
				OTU_2023					OTU_2023
				OTU_2024					OTU_2024
				OTU_2025					OTU_2025
				OTU_2026					OTU_2026
				OTU_2027					OTU_2027
				OTU_2028					OTU_2028
				OTU_2029					OTU_2029
				OTU_203					OTU_203
				OTU_2030					OTU_2030
				OTU_2031					OTU_2031
				OTU_2032					OTU_2032
				OTU_2033					OTU_2033
				OTU_2034					OTU_2034
				OTU_2035					OTU_2035
				OTU_2036					OTU_2036
				OTU_2037					OTU_2037
				OTU_2038					OTU_2038
				OTU_2039					OTU_2039
				OTU_204					OTU_204
				OTU_2040					OTU_2040
				OTU_2041					OTU_2041
				OTU_2042					OTU_2042
				OTU_2043					OTU_2043
				OTU_2044					OTU_2044
				OTU_2045					OTU_2045
				OTU_2046					OTU_2046
				OTU_2047					OTU_2047
				OTU_2048					OTU_2048
				OTU_2049					OTU_2049
				OTU_205					OTU_205
				OTU_2050					OTU_2050
				OTU_2051					OTU_2051
				OTU_2052					OTU_2052
				OTU_2053					OTU_2053
				OTU_2054					OTU_2054
				OTU_2055					OTU_2055
				OTU_2056					OTU_2056
				OTU_2057					OTU_2057
				OTU_2058					OTU_2058
				OTU_2059					OTU_2059
				OTU_206					OTU_206
				OTU_2060					OTU_2060
				OTU_2061					OTU_2061
				OTU_2062					OTU_2062
				OTU_2063					OTU_2063
				OTU_2064					OTU_2064
				OTU_2065					OTU_2065
				OTU_2066					OTU_2066
				OTU_2067					OTU_2067
				OTU_2068					OTU_2068
				OTU_2069					OTU_2069
				OTU_207					OTU_207
				OTU_2070					OTU_2070
				OTU_2071					OTU_2071
				OTU_2072					OTU_2072
				OTU_2073					OTU_2073
				OTU_2074					OTU_2074
				OTU_2075					OTU_2075
				OTU_2076					OTU_2076
				OTU_2077					OTU_2077
				OTU_2078					OTU_2078
				OTU_2079					OTU_2079
				OTU_208					OTU_208
				OTU_2080					OTU_2080
				OTU_2081					OTU_2081
				OTU_2082					OTU_2082
				OTU_2083					OTU_2083
				OTU_2084					OTU_2084
				OTU_2085					OTU_2085
				OTU_2086					OTU_2086
				OTU_2087					OTU_2087
				OTU_2088					OTU_2088
				OTU_2089					OTU_2089
				OTU_209					OTU_209
				OTU_2090					OTU_2090
				OTU_2091					OTU_2091
				OTU_2092					OTU_2092
				OTU_2093					OTU_2093
				OTU_2094					OTU_2094
				OTU_2095					OTU_2095
				OTU_2096					OTU_2096
				OTU_2097					OTU_2097
				OTU_2098					OTU_2098
				OTU_2099					OTU_2099
				OTU_21					OTU_21
				OTU_210					OTU_210
				OTU_2100					OTU_2100
				OTU_2101					OTU_2101
				OTU_2102					OTU_2102
				OTU_2103					OTU_2103
				OTU_2104					OTU_2104
				OTU_2105					OTU_2105
				OTU_2106					OTU_2106
				OTU_2107					OTU_2107
				OTU_2108					OTU_2108
				OTU_2109					OTU_2109
				OTU_2110					OTU_2110
				OTU_2111					OTU_2111
				OTU_2112					OTU_2112
				OTU_2113					OTU_2113
				OTU_2114					OTU_2114
				OTU_2115					OTU_2115
				OTU_2116					OTU_2116
				OTU_2117					OTU_2117
				OTU_2118					OTU_2118
				OTU_2119					OTU_2119
				OTU_212					OTU_212
				OTU_2120					OTU_2120
				OTU_2121					OTU_2121
[truncated: 4,717 more rows]
