# Supplementary material for: Diversity and structural differences of bacterial microbial communities in rhizocompartments of desert leguminous plants
Source: PLoS One. 2020 Dec 22;15(12):e0241057. doi: 10.1371/journal.pone.0241057 (PMC7755220; doi:10.1371/journal.pone.0241057)
Supplement: S3 Table — (XLSX) [file pone.0241057.s004.xlsx]

## Sheet: Env
	S3 Table. Soil physicochemical properties of rhizospheres and root zones under the three shrub species (n = 3).
	Variable	CM				HM				HS
		rhizosphere	root zone	bulk soil		rhizosphere	root zone	bulk soil		rhizosphere	root zone	bulk soil
	SOC (g/kg)	2.27±0.28 a	1.76±0.11 b	1.53±0.13 c		2.03 ± 0.05 a	1.77 ± 0.03 b	1.56± 0.26 b		1.54 ± 0.07 a	1.42 ± 0.06 a	1.32± 0.11 b
	pH	7.78 ± 0.16 b	8.38 ± 0.06 a	8.46± 0.12 a		7.93 ± 0.18 b	8.41 ± 0.08 a	8.52 ± 0.07 a		7.82 ± 0.14 b	8.40 ± 0.12 a	8.62 ± 0.13 a
	TN (g/kg)	0.37 ± 0.03 a	0.21± 0.03 b	0.17± 0.01 c		0.31 ± 0.02 a	0.22 ± 0.02 b	0.13± 0.02 c		0.29 ± 0.01 a	0.23 ± 0.01 b	0.19± 0.03 b
	NH4+-N (mg/kg)	7.34± 0.19 b	9.61± 0.45 a	9.56± 0.49 a		6.94 ± 0.02 c	7.22 ± 0.08b	9.92±0.36 a		6.90 ± 0.06 b	7.25 ±0 .34 b	8.56±0.90 a
	NO3--N (mg/kg)	15.74± 0.08 a	15.03± 0.28 a	14.81± 0.46 a		16.62 ± 0.02 a	13.20 ±0.02 b	10.06±0.22 c		15.48 ± 0.52 a	12.14 ± 0.84 b	11.70 ± 0.07 b
	TP (g/kg)	0.36± 0.02 a	0.24± 0.04 a	0.18± 0.01 b		0.25 ± 0.02 a	0.24 ± 0.02 a	0.21 ± 0.01 a		0.33 ± 0.02 a	0.30 ± 0.04 a	0.28 ± 0.03 a
	AP (mg/kg)	5.42± 0.24 a	3.75± 0.34 b	2.77± 0.30b		4.05± 0.19 a	3.93 ± 0.17a	1.98 ± 0.07 b		3.23 ± 0.35 a	2.97 ± 0.24 b	2.96 ± 0.13b
	SWC (%)	9.10 ± 2.12 a		6.60± 0.89 b		8.07 ± 1.18 a		5.80 ±0.70b		5.47 ±1.04 a		3.93 ± 0.72 b
	Data presentation: mean ± standard deviation, n = 3; CM: Caragana microphylla; HM: Hedysarum mongolicum; HS: Hedysarum scoparium. SOC: soil organic carbon; NH4+-N: ammonium nitrogen; NO3--N: nitrate nitrogen; TP: total phosphorus; AP: available P; ST: soil temperature; SWC: soil water content. Different letters indicate significant differences between rhizosphere soil and root zone soil (P<0.05).…
	Soil physicochemical factors were analysed using SPSS 20.0 software (SPSS Inc., Chicago, IL, USA); Post hoc comparisons were performed using LSD tests at the confidence level of 0.05. Analysis of variance (ANOVA) model was used for soil physicochemical factors across different rhizocompartments, Post hoc comparisons were performed using LSD tests at the confidence level of 0.05. All analyses were…

## Sheet: RDA-Env
	pH	TN	NH4	NO3	SOC	TP	AP	SWC
CMr1	7.76	0.3506	7.5439	15.6423	2.4736	0.3774	5.1395	6.65
CMr2	7.63	0.3608	7.1811	15.7896	1.9555	0.3671	5.5171	10.3
CMr3	7.94	0.4007	7.2837	15.793	2.3878	0.3462	5.5915	10.35
CMrs1	7.76	0.3506	7.5439	15.6423	2.4736	0.3774	5.1395	6.65
CMrs2	7.63	0.3608	7.1811	15.7896	1.9555	0.3671	5.5171	10.3
CMrs3	7.94	0.4007	7.2837	15.793	2.3878	0.3462	5.5915	10.35
CMrz1	8.42	0.2432	10.0404	15.3104	1.653	0.2672	3.5116	6.65
CMrz2	8.31	0.1827	9.1426	14.7525	1.7438	0.2456	3.5885	10.3
CMrz3	8.42	0.1988	9.6581	15.0291	1.8683	0.1959	4.1401	10.35
CMb1	8.47	0.1801	10.1187	14.2323	1.6075	0.1847	3.1135	5.62
CMb2	8.58	0.1601	9.3584	14.8012	1.3871	0.1723	2.5487	7.35
CMb3	8.33	0.18	9.2034	15.4109	1.6088	0.1869	2.6408	6.82
HMr1	7.79	0.2891	6.9243	16.596	2.0844	0.2567	4.1881	8.7
HMr2	8.13	0.3043	6.933	16.6146	1.9801	0.2569	4.1272	8.8
HMr3	7.86	0.327	6.9674	16.6392	2.0265	0.2216	3.8275	6.7
HMrs1	7.79	0.2891	6.9243	16.596	2.0844	0.2567	4.1881	8.7
HMrs2	8.13	0.3043	6.933	16.6146	1.9801	0.2569	4.1272	8.8
HMrs3	7.86	0.327	6.9674	16.6392	2.0265	0.2216	3.8275	6.7
HMrz1	8.35	0.2101	7.231	13.1789	1.7347	0.2537	4.0281	8.7
HMrz2	8.51	0.2211	7.299	13.2054	1.7965	0.2216	3.7272	8.8
HMrz3	8.37	0.2429	7.1386	13.2023	1.7859	0.2311	4.0275	6.7
HMb1	8.6	0.1101	10.1096	10.1789	1.3347	0.2164	2.0663	6.6
HMb2	8.45	0.1211	9.4999	9.8054	1.4965	0.1944	1.9293	5.3
HMb3	8.51	0.1529	10.1386	10.2023	1.8359	0.2212	1.9555	5.5
HSr1	7.94	0.2948	6.8299	14.9168	1.6037	0.3138	3.4892	5.8
HSr2	7.85	0.2929	6.9099	15.6041	1.4568	0.3588	2.8275	4.3
HSr3	7.66	0.277	6.9484	15.9236	1.5495	0.3321	3.3719	6.3
HSrs1	7.94	0.2948	6.8299	14.9168	1.6037	0.3138	3.4892	5.8
HSrs2	7.85	0.2929	6.9099	15.6041	1.4568	0.3588	2.8275	4.3
HSrs3	7.66	0.277	6.9484	15.9236	1.5495	0.3321	3.3719	6.3
HSrz1	8.49	0.2483	6.9008	12.0368	1.4886	0.2944	3.1992	5.8
HSrz2	8.45	0.235	7.2777	11.3604	1.3659	0.3012	2.7275	4.3
HSrz3	8.27	0.2211	7.5864	13.0214	1.3934	0.3005	2.9719	6.3
HSb1	8.51	0.1483	7.7299	11.7024	1.1886	0.2832	3.0892	4.4
HSb2	8.58	0.235	9.5099	11.6284	1.3659	0.2977	2.8275	3.1
HSb3	8.76	0.1811	8.4484	11.7609	1.3934	0.28	2.9719	4.3

## Sheet: RDA-OTU
	OTU_1	OTU_10	OTU_1000	OTU_1001	OTU_1002	OTU_1003	OTU_1004	OTU_1005	OTU_1006	OTU_1007	OTU_1008	OTU_1009	OTU_101	OTU_1010	OTU_1011	OTU_1012	OTU_1013	OTU_1014	OTU_1015	OTU_1016	OTU_1017	OTU_1018	OTU_1019	OTU_102	OTU_1020	OTU_1021	OTU_1022	OTU_1023	OTU_1024	OTU_1025	OTU_1026	OTU_1027	OTU_1028	OTU_1029	OTU_103	OTU_1030	OTU_1031	OTU_1032	OTU_1033	OTU_1034	OTU_1035	OTU_1036	OTU_1037	OTU_1038	OTU_1039	OTU_104	OTU_1040	OTU_1041	OTU_1042
CMr1	0	0	0	2	0	1	0	0	0	0	0	0	0	3	0	0	1	1	1	0	0	0	0	0	0	0	0	0	0	0	0	0	0	0	0	0	19	0	0	0	0	0	0	0	0	0	0	0	0
CMr2	0	0	0	0	0	0	0	0	0	0	0	1	1	0	0	0	1	0	11	0	0	0	0	0	0	0	1	0	0	0	0	0	1	0	0	0	0	0	0	2	0	0	1	0	0	0	0	0	0
CMr3	0	0	0	2	0	0	0	0	4	0	0	0	1	2	2	0	0	0	40	0	0	1	4	0	0	10	0	0	0	0	0	0	0	0	0	0	0	0	0	0	0	1	0	13	0	0	0	0	0
CMrs1	0	0	0	2	7	2	2	0	0	0	7	2	2	2	0	0	8	4	1	2	0	4	0	0	2	2	0	0	0	0	1	3	2	2	0	0	2	0	0	0	0	0	3	0	0	0	0	2	0
CMrs2	0	0	0	4	4	2	3	0	2	1	3	4	0	7	3	4	2	3	3	0	0	10	1	0	0	2	0	1	0	0	0	0	2	0	0	0	0	0	0	0	0	0	0	0	0	0	0	8	0
CMrs3	0	1	0	1	0	0	0	0	8	1	3	1	0	1	0	1	3	2	6	2	0	4	2	1	1	4	6	1	0	0	0	0	0	0	0	0	0	0	0	3	0	0	0	0	1	0	0	4	0
CMrz1	0	0	1	1	1	0	4	0	0	3	0	0	0	5	0	0	0	0	0	3	0	0	3	0	2	0	0	0	0	3	0	0	0	0	0	0	0	0	0	2	0	0	2	0	0	0	0	2	0
CMrz2	0	1	0	0	2	0	4	2	0	2	2	1	0	4	0	1	4	3	1	1	0	2	0	0	2	2	1	1	1	0	0	1	1	1	2	0	0	1	0	2	0	1	0	0	0	0	0	1	0
CMrz3	0	0	0	4	0	1	2	0	3	0	0	0	1	0	2	0	5	3	2	3	0	0	0	0	0	6	0	1	5	0	0	6	1	1	0	0	0	1	0	0	0	0	0	0	1	0	1	3	0
CMb1	0	0	0	6	1	0	4	0	1	0	0	1	0	1	1	1	3	2	0	2	0	1	1	0	1	2	0	0	1	0	0	0	3	0	1	0	0	0	0	1	0	1	0	0	1	1	0	0	0
CMb2	0	0	3	3	0	0	5	0	0	0	0	0	0	0	0	0	0	0	1	0	0	0	2	0	2	0	0	0	0	6	1	0	0	2	0	1	0	0	1	0	0	0	0	0	0	0	0	14	0
CMb3	0	0	0	2	0	3	1	0	1	1	0	3	0	3	0	1	8	4	1	6	0	5	2	0	1	0	2	0	0	0	0	0	3	3	0	0	0	0	0	0	0	3	0	0	1	0	0	3	0
HMr1	0	0	0	2	0	0	1	0	0	6	1	0	0	0	0	1	0	0	26	0	0	0	0	0	0	0	0	0	1	0	0	0	0	0	0	0	0	0	0	0	0	0	0	0	0	0	0	0	0
HMr2	0	0	0	9	0	0	0	0	0	4	0	0	1	0	0	0	0	0	4	1	0	0	1	0	0	2	0	0	0	0	0	0	0	1	0	0	0	1	0	0	0	1	0	0	1	2	1	0	0
HMr3	0	0	0	0	0	1	0	0	0	0	0	0	0	0	0	0	0	0	0	0	0	0	0	0	0	0	1	0	0	0	0	0	0	0	0	0	0	1	0	0	0	0	0	0	0	0	1	0	0
HMrs1	0	1	0	2	4	0	5	0	1	5	0	0	10	0	0	15	0	1	1	1	0	1	1	0	5	0	0	1	0	1	0	0	0	0	0	0	0	0	0	0	5	0	0	0	0	0	9	2	3
HMrs2	0	0	0	4	0	0	11	2	0	11	0	0	6	1	0	4	0	0	0	3	1	0	0	1	9	6	0	0	0	0	0	1	0	1	0	0	0	0	0	0	6	0	0	0	0	0	2	5	4
HMrs3	0	1	0	4	1	1	8	0	0	3	0	0	5	2	0	7	0	2	0	4	0	0	0	0	4	1	0	0	0	0	0	2	1	2	0	0	0	1	0	0	3	0	0	0	0	0	5	5	2
HMrz1	0	0	0	3	2	2	5	2	0	2	0	0	1	0	2	6	1	1	0	1	1	3	1	0	0	3	1	0	0	0	0	0	4	0	0	0	0	7	0	0	0	0	1	0	1	2	0	8	0
HMrz2	0	0	0	4	0	1	1	0	2	0	0	5	5	0	7	2	3	3	0	2	0	2	0	0	2	2	0	1	0	0	1	1	1	0	1	0	0	1	1	0	1	0	0	0	0	0	1	1	0
HMrz3	0	0	0	3	1	6	0	0	1	1	0	1	0	0	1	0	3	5	0	1	0	0	2	0	2	3	1	0	0	0	0	2	0	0	0	0	0	0	0	0	0	0	0	0	0	0	0	2	0
HMb1	4	0	0	7	0	1	2	1	0	1	0	1	0	0	0	3	0	0	3	5	1	0	1	0	2	0	0	0	0	0	1	0	0	1	1	0	0	0	0	0	0	0	0	0	1	0	0	2	1
HMb2	1	0	0	2	0	1	3	0	0	1	0	0	0	0	0	0	1	1	0	5	0	0	2	0	0	1	0	0	0	0	0	1	0	1	0	0	0	4	0	0	2	1	0	0	1	1	0	1	0
HMb3	0	0	0	2	1	0	5	0	1	0	0	0	0	0	0	1	0	0	2	0	0	0	1	0	1	4	0	0	0	0	0	0	0	7	0	2	0	0	0	1	0	1	0	0	0	0	1	9	0
HSr1	0	0	0	0	1	0	0	0	0	0	0	0	0	0	0	0	1	0	2	0	0	0	1	0	0	1	0	0	0	0	0	0	0	0	0	0	0	0	0	0	0	0	0	2	0	0	0	0	0
HSr2	0	0	0	4	0	1	0	0	0	20	0	0	0	4	0	0	1	0	34	0	0	0	0	0	0	1	0	0	0	0	0	0	0	0	0	0	8	0	0	0	0	0	0	0	0	0	0	1	0
HSr3	0	0	0	8	0	0	0	0	0	1	0	0	0	2	0	0	0	0	8	0	0	0	0	0	0	0	0	0	0	0	0	0	0	0	0	0	0	0	0	0	0	0	0	0	0	0	0	0	0
HSrs1	0	3	0	1	1	3	5	0	2	1	4	4	1	1	3	1	6	1	1	1	0	11	13	1	2	9	3	4	0	0	0	3	3	1	0	0	0	3	1	0	1	2	0	4	0	0	0	8	0
HSrs2	0	0	0	6	0	2	3	19	2	3	0	0	0	4	0	3	1	2	1	3	0	1	0	0	0	1	0	0	0	0	0	3	1	0	0	0	0	0	0	0	0	0	0	0	1	0	1	2	0
HSrs3	0	5	0	0	3	4	2	0	1	0	4	1	1	2	1	0	13	0	2	5	0	5	1	0	4	5	6	3	0	0	1	1	1	1	0	0	0	0	0	0	0	2	0	1	0	0	1	0	0
HSrz1	0	1	0	0	1	1	4	0	0	0	1	0	0	2	1	3	1	0	0	4	0	0	1	0	1	2	0	0	0	0	1	3	0	0	0	0	0	0	0	0	0	0	0	0	1	0	0	8	0
HSrz2	0	1	0	5	0	4	3	0	3	3	2	0	0	1	0	0	6	3	0	4	0	4	0	1	5	3	0	0	0	0	0	0	1	2	0	0	0	0	0	0	0	0	0	0	0	0	0	4	0
HSrz3	0	0	0	9	0	2	0	1	1	2	2	0	0	2	2	1	1	4	3	2	0	2	0	1	4	1	1	0	2	0	1	0	0	1	1	0	0	0	0	0	0	2	0	0	1	0	0	0	0
HSb1	0	1	0	1	0	3	3	3	5	1	2	4	0	0	1	2	5	3	0	1	0	2	0	7	0	1	0	1	0	1	1	0	3	2	0	0	0	1	0	0	0	3	0	0	1	0	3	0	0
HSb2	0	0	13	7	3	0	3	0	0	1	0	0	0	0	0	0	0	0	1	0	1	0	2	0	1	0	0	0	0	3	1	0	0	1	0	0	0	0	2	3	0	0	0	0	0	0	0	3	0
HSb3	0	0	14	3	2	0	3	0	0	0	0	0	0	0	0	0	0	0	1	0	5	0	8	0	1	0	0	0	0	2	1	0	0	2	1	0	0	0	2	3	0	0	3	0	0	0	0	4	4
[truncated: 5,000 more columns]

## Sheet: Samples&Env-CCA-summary Table
Analysis 'Interactive-forward-selection', step 'Global permutation test'
Method: CCA
Total variation is 3.62089, explanatory variables account for 24.5%
(adjusted explained variation is 2.1%)
Summary Table:
Statistic	Axis 1	Axis 2	Axis 3	Axis 4
Eigenvalues	0.2584	0.1765	0.1186	0.0953
Explained variation (cumulative)	7.14	12.01	15.29	17.92
Pseudo-canonical correlation	0.7977	0.761	0.8281	0.7718
Explained fitted variation (cumulative)	29.15	49.06	62.44	73.2
Permutation Test Results:
On First Axis	pseudo-F=2.1, P=0.106
On All Axes	pseudo-F=1.1, P=0.188
Analysis 'Interactive-forward-selection', step 'Forward Selection'
Method: CCA
Total variation is 3.62089, explanatory variables account for 24.5%
(adjusted explained variation is 2.1%)
Summary Table:
Statistic	Axis 1	Axis 2	Axis 3	Axis 4
Eigenvalues	0.2584	0.1765	0.1186	0.0953
Explained variation (cumulative)	7.14	12.01	15.29	17.92
Pseudo-canonical correlation	0.7977	0.761	0.8281	0.7718
Explained fitted variation (cumulative)	29.15	49.06	62.44	73.2
Analysis 'Interactive-forward-selection', step 'Forward Selection'
Forward Selection Results:
Name	Explains %	Contribution %	pseudo-F	P
pH	6.9	28.1	2.5	0.002
TP	3.7	15.3	1.4	0.046
SOC	3.2	13.3	1.2	0.174
TN	2.8	11.3	1	0.42
AP	2.3	9.2	0.8	0.676
NH4	2.1	8.5	0.8	0.784
SWC	1.8	7.5	0.7	0.904
NO3	1.7	6.8	0.6	0.976

## Sheet: Core&Env-RDA-summary Table
Analysis 'Interactive-forward-selection', step 'Global permutation test'
Method: RDA
Total variation is 0.41754, explanatory variables account for 37.4%
(adjusted explained variation is 18.9%)
Summary Table:
Statistic	Axis 1	Axis 2	Axis 3	Axis 4
Eigenvalues	0.301	0.0393	0.0121	0.0079
Explained variation (cumulative)	30.1	34.02	35.23	36.03
Pseudo-canonical correlation	0.7193	0.5797	0.4822	0.4265
Explained fitted variation (cumulative)	80.38	90.87	94.1	96.21
Permutation Test Results:
On First Axis	pseudo-F=11.6, P=0.008
On All Axes	pseudo-F=2.0, P=0.014
Analysis 'Interactive-forward-selection', step 'Forward Selection'
Method: RDA
Total variation is 0.41754, explanatory variables account for 37.4%
(adjusted explained variation is 18.9%)
Summary Table:
Statistic	Axis 1	Axis 2	Axis 3	Axis 4
Eigenvalues	0.301	0.0393	0.0121	0.0079
Explained variation (cumulative)	30.1	34.02	35.23	36.03
Pseudo-canonical correlation	0.7193	0.5797	0.4822	0.4265
Explained fitted variation (cumulative)	80.38	90.87	94.1	96.21
Analysis 'Interactive-forward-selection', step 'Forward Selection'
Forward Selection Results:
Name	Explains %	Contribution %	pseudo-F	P
pH	26.9	71.8	12.5	0.002
AP	2.3	6.3	1.1	unknown
TP	2.6	6.9	1.2	0.27
TN	1.8	4.7	0.8	0.482
NH4	1.6	4.3	0.7	0.556
SWC	1	2.8	0.5	0.796
SOC	0.6	1.6	0.3	0.928
NO3	0.6	1.7	0.3	0.954
